# Supplementary material for: Bacterial divisome protein FtsA forms curved antiparallel double filaments upon binding FtsN
Source: Nat Microbiol. Author manuscript; Available in PMC 2022 Dec 14. (PMC7613929; doi:10.1038/s41564-022-01206-9)
Supplement: Source Data Extended Data Figure 2_numerical [file EMS151223-supplement-Source_Data_Extended_Data_Figure_2_numerical.xlsx]

## Sheet: Source Data Figure 2b
[VmFtsN1-29] (µM)	Response (RU)
60	736.8
30	640.54
15	542.07
7.5	426.85
3.75	306.14
1.875	201.01
0.9375	122.77
0.469	67.805
0.234	30.682
0.117	13.425
0.0585	4.8102

## Sheet: Source Data Figure 2c
[VmFtsA1-396] (nM)	Anisotropy (mR)	Anisotropy (mR)	Anisotropy (mR)	Anisotropy (mR)
60000	229.7	229.8
20000	231.8	232	233.8	231.4
6666.67	228	223.7	225.1	225
2222.22	212.7	210.4	210.5	212.5
740.741	193.2	191.5	192.5	195.1
246.914	170.9	167.9	163.4	164.2
82.3045	143.2	135.1	145.4	145.8
27.4348	111.7	117.9	112	121.5
9.14495		97.4	93.9	104.5
3.04832	84.4	86.9	83.2	102
1.01611	75.4	81.7	82.2	82.5
0.338702	75.2	94.7	83.1	72.7
0.112901	90.3	77.9	97.4	93.9
0.0376335	86.7	98.1	104	88.4
0.0125445	103.3	84.5	63.3	80.2
0.0041815	72.7	100.9	109.4	72.4
	replicate #1	replicate #2	replicate #3	replicate #4

## Sheet: Source Data Figure 2d
[VmFtsN1-29] (M)*	[VmFtsA1-396] (M)	Weighted s-value (S)
5e-09	1e-09	3.606
5e-09	3e-09	4.737
5e-09	9e-09	4.676
5e-09	2.7e-08	5.373
5e-09	8.2e-08	5.781
5e-09	2.47e-07	7.043
5e-09	7.41e-07	6.646
5e-09	2.22e-06	6.458
5e-09	6.67e-06	7.569
5e-09	2e-05	8.893
5e-09	6e-05	10.992
*for reference, not plotted

## Sheet: Source Data Figure 2e
Graph
	Fraction of FtsA [%]
[VmFtsN1-29] (µM)	mean fraction S [%]	mean fraction P [%]	sd fraction [%]	exp1 fraction S [%]	exp2 fraction S [%]
0	94.1226	5.87739	0.749724	94.6527	93.5925
12	72.1132	27.8868	3.10314	69.919	74.3075
24	60.7392	39.2608	5.03553	57.1785	64.2999
71	48.7442	51.2558	1.82516	47.4536	50.0348
141	35.8342	64.1658	0.389974	35.5585	36.11
235	29.9242	70.0758	0.271025	29.7326	30.1159
				replicate #1	replicate #2
Raw data and analysis
replicate #1								replicate #2								n = 2 (technical duplicates)
meas #	Area	S/P	S+P	Fraction of FtsA	Fraction of FtsA [%]	[VmFtsN1-29] (µM)		meas #	Area	S/P	S+P	Fraction of FtsA	Fraction of FtsA [%]	[VmFtsN1-29] (µM)		Mean Fraction of FtsA [%]	sd Fraction of FtsA [%]
1	22605	S		0.946527	94.6527	0		1	29564.3	S		0.935925	93.5925	0		94.1226	0.749724
2	1277.03	P	23882	0.0534726	5.34726	0		2	2024.03	P	31588.3	0.0640753	6.40753	0		5.87739	0.749724
3	18561.4	S		0.69919	69.919	12		3	24107.9	S		0.743075	74.3075	12		72.1132	3.10314
4	7985.62	P	26547	0.30081	30.081	12		4	8335.52	P	32443.4	0.256925	25.6925	12		27.8868	3.10314
5	13955.8	S		0.571785	57.1785	24		5	21730.3	S		0.642999	64.2999	24		60.7392	5.03553
6	10451.6	P	24407.4	0.428215	42.8215	24		6	12065	P	33795.3	0.357001	35.7001	24		39.2608	5.03553
7	13138.6	S		0.474536	47.4536	71		7	17260.3	S		0.500348	50.0348	71		48.7442	1.82516
8	14548.7	P	27687.3	0.525464	52.5464	71		8	17236.3	P	34496.6	0.499652	49.9652	71		51.2558	1.82516
9	9125.03	S		0.355585	35.5585	141		9	11718.7	S		0.3611	36.11	141		35.8342	0.389974
10	16537	P	25662.1	0.644415	64.4415	141		10	20734.1	P	32452.8	0.6389	63.89	141		64.1658	0.389974
11	7866.79	S		0.297326	29.7326	235		11	9932.2	S		0.301159	30.1159	235		29.9242	0.271025
12	18591.7	P	26458.5	0.702674	70.2674	235		12	23047.8	P	32980	0.698841	69.8841	235		70.0758	0.271025
