# Supplementary material for: Bacterial divisome protein FtsA forms curved antiparallel double filaments upon binding FtsN
Source: Nat Microbiol. Author manuscript; Available in PMC 2022 Dec 14. (PMC7613929; doi:10.1038/s41564-022-01206-9)
Supplement: Source Data Extended Data Figure 3 [file EMS151223-supplement-Source_Data_Extended_Data_Figure_3.xlsx]

## Sheet: Source Data Figure 3f
Residue	Amino acid identity	Relative peak intensity
1	G	1.496
2	A	1.594
3	N	1.678
4	R	1.182
5	D	1.191
6	Y	0.712
7	V	0.481
8	R	0.366
9	R	0.577
10	G	0.731
11	K	0.971
12	G	0.9
13	T	1.081
14	S	1.179
15	R	0.748
16	R	1.002
17	P	N/A
18	A	1.192
19	K	1.464
20	K	1.076
21	K	1.384
22	T	1.475
23	S	1.771
24	G	1.767
25	K	1.571
26	K	0.916
27	P	N/A
28	W	0.352
29	R	1
