# Supplementary material for: Bacterial divisome protein FtsA forms curved antiparallel double filaments upon binding FtsN
Source: Nat Microbiol. Author manuscript; Available in PMC 2022 Dec 14. (PMC7613929; doi:10.1038/s41564-022-01206-9)
Supplement: Source Data Extended Data Figure 4 [file EMS151223-supplement-Source_Data_Extended_Data_Figure_4.xlsx]

## Sheet: Source Data Figure 4c
Graph
Measurement	Time [min]	Mean_MG1655	Mean_SFB123	Mean_SFB148	Mean_sTN001	Mean_sTN003	Mean_sTN005	Mean_sTN008	Mean_sTN010	Mean_sTN011	Mean_sTN014		MG1655_#1	MG1655_#2	MG1655_#3	MG1655_#4	MG1655_#5	MG1655_#6	MG1655_#7	MG1655_#8	SFB123_#1	SFB123_#2	SFB123_#3	SFB123_#4	SFB123_#5	SFB123_#6	SFB123_#7	SFB123_#8	SFB148_#1	SFB148_#2	SFB148_#3	SFB148_#4	SFB148_#5	SFB148_#6	SFB148_#7	SFB148_#8	sTN001_#1	sTN001_#2	sTN001_#3	sTN001_#4	sTN001_#5	sTN001_#6	sTN001_#7	sTN001_#8	sTN003_#1	sTN003_#2	sTN003_#3	sTN003_#4	sTN003_#5
1	0	0.001	0.005	0.001	-0.001	0.002	0.002	0	0.001	0.003	0.014		-0.000288834	0.00137997	-0.00133652	0.00181358	-0.0012875	0.00081204	0.00244078	0.00472948	-0.00044344	0.00257935	0.0199301	0.00306682	0.000131555	0.00196353	0.00196979	0.00756917	0.00298718	0.00168288	-0.00115255	0.00254693	0.000778782	0.00110511	-0.00263345	0.00228329	0.00287356	0.00184268	-0.00262424	-0.000245039	0.00126144	-0.00248746	-0.00510892	-0.00373953	0.00219254	0.00280385	0.000814865	0.00907066	-0.00101937
2	5	0.001	0.005	0.001	0.001	0.003	0.003	0	0.002	0.003	0.014		0.00168488	0.00152272	-0.000763725	0.00104997	0.00205045	-0.0011464	0.00201005	0.00454029	0.00101991	0.00480895	0.0208792	0.00245345	0.00267497	0.00104721	0.00210112	0.00704715	0.00385844	0.00229857	8.23232e-05	0.0022183	0.00258228	0	-0.00108682	0.00171247	0.0103859	0.00270259	-0.00123011	0.000326717	0.00272635	-0.00195734	-0.00359668	-0.00195106	0.00263917	0.00333211	0.00146675	0.00915165	0.00216106
3	10	0.002	0.005	0.002	0.002	0.003	0.004	0.001	0.002	0.003	0.013		0.0015886	0.0012848	9.5467e-05	-0.000286353	0.00014305	0.00162407	0.00220148	0.00595914	0.00137466	0.00397831	0.021138	0.00157722	0.00179793	0.00174536	0.00280149	0.00817818	0.00419035	0.00192915	0.000411625	0.00172534	0.00184448	0.000163722	0	0.00260947	0.0110427	0.00282544	0	-0.000163355	0.00264496	-0.00114179	-0.0022888	-0.000569057	0.00272037	0.0037791	0.00285202	0.00801782	0.00118246
4	15	0.002	0.005	0.002	0.002	0.003	0.004	0	0.002	0.003	0.013		0.00120349	0.00147514	-0.000715988	0.00104997	0.000572225	0.00152854	0.00210577	0.00506053	0.00075385	0.00362858	0.0204046	0.00210296	0.0021926	0.00410158	0.00175093	0.00639464	0.00377546	0.00217543	0.000123489	0.00172534	0.0025413	0.0012279	-0.000668811	0.00191634	0.0103859	0.00298923	-0.000451037	0.000408397	0.00317396	0.000244669	-0.00253403	-0.000772296	0.00239555	0.00321021	0.00167047	0.00850375	0.00269113
5	20	0.002	0.005	0.002	0.002	0.003	0.004	0.001	0.002	0.003	0.013		0.00178116	0.00152272	0.00023866	0.00152723	-0.000429161	0.00200621	0.00244078	0.00534431	0.00137466	0.00367229	0.0216125	0.00280394	0.00197334	0.00235623	0.00240753	0.00709066	0.00369248	0.00188811	0.000452788	0.0018075	0.00184449	0.00106418	-0.000543407	0.00256871	0.0108785	0.00294828	0.000369034	0.00065343	0.0019939	-0.00057089	-0.0025749	-0.000609708	0.00296398	0.00341338	0.00224087	0.00817979	0.00232416
6	25	0.001	0.005	0.002	0.002	0.003	0.004	0.001	0.002	0.003	0.013		0.00149232	0.00152272	0.000477331	0.000620436	-0.000238425	9.55354e-05	0.00110074	0.00449301	0.00101991	0.00445921	0.0212243	0.00170865	0.00267497	0.00279257	0.00188225	0.00639465	0.00352653	0.00188811	3.06684e-09	0.00209505	0.00200844	0.00155534	-0.000209007	0.00191634	0.010468	0.00327587	8.2012e-05	0.000367554	0.00272635	0.000244666	-0.00249315	-0.00101618	0.00247676	0.00349466	0.00195567	0.00749139	0.00134557
7	30	0.002	0.005	0.002	0.002	0.003	0.004	0.001	0.002	0.003	0.013		0.00221441	0.00185582	0.00133652	0.000763609	0.000810639	0.00033437	0.000813591	0.00468218	0.00186245	0.00424062	0.0217419	0.00140197	0.00258727	0.00266167	0.0017947	0.00691666	0.00456375	0.00217543	0.000493951	0.00115023	0.00159856	0.00159627	-0.000961415	0.0016717	0.01133	0.00348061	0.00057405	0.00065343	0.00337742	-0.000448557	-0.00273838	-0.000365821	0.00332941	0.00337275	0.00244459	0.00728892	0.00240571
8	35	0.002	0.006	0.002	0.002	0.003	0.004	0.001	0.002	0.003	0.013		0.00259953	0.00195099	0.00186158	0.00157495	0.00224119	-0.000573205	0.00306293	0.00534431	0.00203982	0.00406575	0.0224753	0.00249726	0.00311349	0.00113448	0.0026264	0.00743866	0.00456375	0.00233961	0.000864413	0.00151994	0.00233635	0.000573017	-0.000167203	0.00159015	0.0112479	0.00339871	0.00094309	0.00134771	0.00305188	-0.00106023	-0.00122614	-0.00174782	0.003167	0.00361657	0.00240385	0.00765337	0.00199796
9	40	0.002	0.005	0.002	0.002	0.003	0.004	0.001	0.002	0.003	0.013		0.00279209	0.00147514	0.00152744	0.00104997	0.000667586	-0.000429906	0.0028715	0.00558079	0.0022172	0.00354114	0.0216557	0.0022782	0.00280653	0.00082904	0.00236375	0.00783017	0.00456375	0.00184706	0.000823247	0.00197182	0.00229537	0.000368366	-0.000585211	0.00269102	0.0114943	0.00331682	0.000902083	0.00065344	0.00292981	-0.00150879	-0.00269751	-0.000162588	0.00341062	0.00337275	0.00244458	0.00712695	0.00146789
10	45	0.003	0.005	0.002	0.003	0.004	0.005	0.002	0.003	0.004	0.013		0.00288836	0.00247443	0.00295942	0.00143178	0.00295646	0.00214951	0.00296722	0.0053916	0.00203982	0.00489639	0.0223459	0.00157722	0.00289423	0.00318527	0.000175089	0.00678614	0.00497863	0.00270903	0.00205812	0.00164319	0.00311514	0.00298789	-0.000334406	0.00260947	0.0119048	0.00417673	0.00164015	0.00106183	0.00382503	0.000774787	-0.0011444	0.000162588	0.00365423	0.00406355	0.00366688	0.00736991	0.00277268
11	50	0.003	0.006	0.003	0.003	0.004	0.005	0.002	0.003	0.004	0.013		0.00361046	0.00271235	0.0024821	0.00171813	0.00214583	-9.55354e-05	0.00698731	0.00633749	0.00270498	0.00528985	0.0223459	0.00210296	0.00249956	0.0024435	0.00201357	0.00748216	0.00518608	0.00291426	0.00164649	0.00213613	0.00381195	0.00180092	0.00133762	0.00383266	0.01211	0.00405389	0.00155814	0.00106183	0.00329604	0.000489339	-0.000572197	0.000487761	0.00426327	0.00394165	0.00317797	0.00736991	0.00297656
12	55	0.003	0.006	0.003	0.003	0.004	0.005	0.002	0.003	0.004	0.013		0.00399557	0.00304544	0.00243437	0.00157495	0.00200277	0.00210174	0.00382867	0.00487136	0.00297104	0.00472151	0.0220439	0.00232202	0.00175408	0.00305436	0.00175093	0.00613363	0.00560096	0.00311948	0.00152301	0.00250585	0.00344305	0.00180091	0.000250809	0.00265024	0.0125205	0.00466811	0.00143513	0.00151107	0.00382503	0.000570893	-0.00196182	0.00044712	0.00458809	0.00446991	0.00338168	0.00765337	0.00244648
13	60	0.003	0.006	0.003	0.003	0.004	0.005	0.003	0.004	0.004	0.014		0.00394743	0.0035213	0.00348449	0.0018613	0.00290878	0.000477666	0.00382866	0.00681044	0.00283801	0.0066451	0.0227341	0.00223439	0.00328889	0.00287983	0.00236375	0.00843918	0.0058084	0.00361203	0.00234626	0.00250585	0.00372997	0.00270137	0.00183923	0.0042404	0.0129721	0.0050776	0.00233721	0.00183779	0.00451678	0.000407778	-0.00147137	0.00170718	0.00446628	0.00471372	0.0033002	0.00708645	0.00330275
14	65	0.004	0.007	0.004	0.004	0.005	0.006	0.003	0.005	0.005	0.015		0.00466953	0.00428266	0.00381861	0.00295901	0.00319489	0.000525434	0.00354152	0.00676315	0.00385792	0.00612049	0.0231224	0.0026287	0.00407823	0.00205079	0.0037645	0.00796067	0.00659669	0.00418667	0.00271672	0.00287557	0.0050416	0.00216928	0.00183923	0.00354725	0.0135057	0.00556898	0.00295227	0.00269542	0.00606307	0.000774781	0.000490459	0.00199171	0.00540014	0.00528262	0.00391135	0.00801782	0.00452599
15	71	0.005	0.007	0.004	0.005	0.005	0.007	0.004	0.005	0.006	0.015		0.00548789	0.00447299	0.00448688	0.00291128	0.00357637	0.00363028	0.00502513	0.00704692	0.00434571	0.00638279	0.0234675	0.00398686	0.00407823	0.00453791	0.00398336	0.00796067	0.00697009	0.00451504	0.00321067	0.00373824	0.00512358	0.00327439	0.00229904	0.00501509	0.0142857	0.00581467	0.00344432	0.00322633	0.005412	0.00236513	0.00110352	0.00158524	0.00592797	0.00536389	0.00407431	0.00870622	0.00419979
16	76	0.005	0.008	0.005	0.006	0.006	0.007	0.005	0.006	0.006	0.016		0.00635441	0.00537711	0.00563246	0.00357944	0.00491155	0.00296155	0.00555157	0.00908059	0.00505521	0.00686369	0.0243303	0.00363636	0.00477986	0.00453792	0.0050777	0.0092222	0.00738497	0.00488446	0.00395159	0.00406688	0.00602533	0.00376555	0.00384567	0.00611596	0.0147783	0.00659269	0.00418239	0.00396145	0.00671414	0.00236512	0.00204357	0.00349565	0.00657761	0.00629851	0.00505215	0.00870621	0.00501529
17	81	0.006	0.008	0.006	0.006	0.006	0.008	0.005	0.007	0.007	0.016		0.00726905	0.00656674	0.00625299	0.0055362	0.00548377	0.00472892	0.00607801	0.0081347	0.00563168	0.0081315	0.0253225	0.00481928	0.00513068	0.00545423	0.00433355	0.00861319	0.00850516	0.00615688	0.004816	0.00501171	0.00586138	0.00585298	0.00346946	0.00448504	0.0158046	0.0076164	0.0053715	0.00473741	0.00720245	0.00428169	0.00175747	0.00308918	0.00743026	0.00715186	0.00639668	0.0103665	0.00525994
18	86	0.007	0.009	0.006	0.007	0.007	0.01	0.006	0.008	0.008	0.017		0.0084244	0.00742327	0.00630072	0.00653845	0.00538839	0.00659183	0.00789662	0.00922247	0.00651856	0.00856868	0.0251068	0.00573932	0.00556919	0.00663234	0.00503392	0.00961372	0.00941791	0.00763453	0.00543344	0.00554574	0.00676313	0.00646693	0.00463988	0.00525972	0.0170361	0.00859916	0.00606856	0.00575839	0.00826043	0.00554581	0.00331058	0.00418665	0.00848593	0.00812711	0.00684485	0.0110549	0.00705402
19	91	0.008	0.01	0.007	0.008	0.008	0.01	0.007	0.008	0.009	0.018		0.00991672	0.00880324	0.00859189	0.00639527	0.00596061	0.0066396	0.00837521	0.010594	0.00744978	0.00948675	0.0261421	0.00552026	0.00627083	0.00772319	0.00660976	0.0111362	0.0102892	0.00767557	0.00625669	0.00616194	0.00725499	0.00626228	0.00589391	0.00823615	0.0178982	0.00995045	0.00697064	0.00571755	0.00834181	0.00542348	0.00412801	0.0056093	0.00941979	0.00898046	0.00757823	0.0109334	0.00672783
20	96	0.009	0.011	0.008	0.01	0.01	0.012	0.009	0.01	0.01	0.019		0.0109276	0.010326	0.00825776	0.0081134	0.00772495	0.00740387	0.0088538	0.012202	0.00855838	0.0107983	0.0268755	0.00692224	0.00771795	0.00815952	0.00739768	0.0123543	0.0115753	0.00898904	0.0071211	0.00755864	0.00844366	0.00781762	0.00681353	0.00913317	0.0195813	0.0112608	0.00799573	0.00824962	0.0106612	0.00680993	0.00617158	0.00788554	0.0109221	0.0104433	0.0085968	0.0123912	0.00831805
21	101	0.011	0.012	0.009	0.011	0.011	0.013	0.01	0.011	0.012	0.021		0.0128051	0.0118487	0.0111695	0.0100224	0.00968004	0.0101744	0.00847093	0.0128169	0.0100217	0.0118475	0.0288167	0.00884995	0.00898965	0.00964308	0.00739768	0.0124848	0.0130274	0.0103025	0.00872643	0.00879103	0.00955036	0.00904552	0.00622831	0.00868466	0.0211823	0.012653	0.00992291	0.00931145	0.0116785	0.00868573	0.00551763	0.00784489	0.0124244	0.0116624	0.0101858	0.0142539	0.00974516
22	106	0.013	0.014	0.011	0.013	0.013	0.016	0.012	0.013	0.013	0.023		0.0150676	0.0143231	0.0129833	0.0122178	0.0116351	0.0109386	0.0127782	0.015891	0.0116625	0.0140334	0.0302834	0.0105148	0.010963	0.0105158	0.0102867	0.0147903	0.0144795	0.0122727	0.0104553	0.0106807	0.0117228	0.0107646	0.0103248	0.0112534	0.0229475	0.0149462	0.0118911	0.0112717	0.0142421	0.0101537	0.00976826	0.0106495	0.0143327	0.0138567	0.0122229	0.0163596	0.0116616
23	111	0.015	0.015	0.013	0.015	0.014	0.018	0.014	0.015	0.015	0.025		0.0168007	0.015941	0.0157995	0.0136496	0.0132564	0.0133747	0.0157454	0.0183504	0.0132588	0.0146455	0.0318796	0.0114786	0.0115769	0.0121302	0.0115999	0.0173134	0.016388	0.0133399	0.0121429	0.012406	0.0127885	0.0115422	0.0116624	0.0133736	0.0246716	0.0165841	0.0139003	0.0128237	0.0151373	0.0119072	0.0109944	0.0131697	0.0157944	0.0151571	0.0141379	0.0176554	0.0122324
24	116	0.018	0.017	0.015	0.017	0.017	0.02	0.016	0.017	0.017	0.027		0.0202186	0.0189864	0.0180907	0.015845	0.0158314	0.014951	0.0175162	0.0205259	0.0156977	0.0182303	0.0336051	0.0135816	0.0138572	0.0133083	0.0130444	0.0183574	0.0189188	0.0158027	0.0143657	0.0142135	0.014428	0.0137115	0.0131254	0.0153307	0.0279146	0.0193686	0.0163605	0.0154374	0.0176602	0.0131713	0.0133241	0.0151207	0.0188396	0.0180015	0.0167454	0.0200041	0.0153313
25	121	0.021	0.02	0.018	0.021	0.02	0.024	0.019	0.02	0.02	0.029		0.0240216	0.0223174	0.0200955	0.018279	0.0193124	0.0194889	0.0204834	0.0264378	0.018314	0.0198041	0.0355032	0.0148521	0.0166199	0.0165809	0.0171591	0.022316	0.0216156	0.0187579	0.0165061	0.0158978	0.0175841	0.0178454	0.0156335	0.0187964	0.0310755	0.0223988	0.0190667	0.0176019	0.0209563	0.018187	0.0165938	0.0193887	0.0218848	0.0210086	0.0187826	0.0223932	0.0180632
26	126	0.025	0.022	0.02	0.024	0.023	0.027	0.022	0.024	0.023	0.033		0.0277283	0.0257911	0.0238663	0.0229084	0.0230318	0.0220683	0.0242642	0.0270526	0.0213738	0.0222086	0.037617	0.0183133	0.0182863	0.0183262	0.0179908	0.0214895	0.0251421	0.0214259	0.0191817	0.0193896	0.0202894	0.0185822	0.0175981	0.0201419	0.0348112	0.0254699	0.0223061	0.0213183	0.0236419	0.0202259	0.0199044	0.021543	0.0254172	0.0236499	0.0219198	0.0256732	0.0217329
27	131	0.029	0.026	0.024	0.028	0.027	0.031	0.026	0.027	0.027	0.037		0.032446	0.0308351	0.0292124	0.0271083	0.0262744	0.0269883	0.0269921	0.0304578	0.02501	0.0257935	0.0417583	0.0219058	0.0213559	0.0227332	0.0212738	0.0245345	0.0288761	0.0252842	0.0232979	0.0233332	0.0239784	0.0232891	0.0207332	0.0225067	0.0394089	0.0300561	0.0273905	0.0263007	0.0286063	0.0250785	0.0229697	0.0245508	0.0297211	0.0282011	0.026809	0.0296416	0.0249133
28	136	0.034	0.03	0.028	0.033	0.031	0.036	0.03	0.032	0.032	0.041		0.0381746	0.0359267	0.0341766	0.0319763	0.0306137	0.0322904	0.0323522	0.0372683	0.0288679	0.0300341	0.0456408	0.0251479	0.0254341	0.025744	0.0246881	0.0306247	0.0333154	0.029512	0.0272495	0.0267017	0.0272165	0.026277	0.0257493	0.0280519	0.0446223	0.034929	0.0316549	0.030303	0.0331231	0.0287893	0.0285282	0.030404	0.034634	0.0326303	0.0308018	0.033934	0.0298471
29	141	0.04	0.034	0.033	0.038	0.036	0.042	0.036	0.038	0.037	0.046		0.0451066	0.0424935	0.0403341	0.038133	0.0361451	0.0379747	0.0375209	0.0435112	0.0344552	0.0351928	0.0499116	0.030011	0.0285038	0.0305873	0.0271394	0.0349748	0.0389578	0.0346837	0.0321479	0.032001	0.0318072	0.0319663	0.0286753	0.0337601	0.05078	0.0408255	0.0373544	0.0358981	0.0375992	0.035273	0.0313892	0.0372327	0.0406431	0.0383193	0.0363022	0.0386718	0.0335984
30	146	0.047	0.039	0.039	0.045	0.043	0.05	0.042	0.044	0.043	0.053		0.0532903	0.0499167	0.0473986	0.0459123	0.0432502	0.0443277	0.0440775	0.0490919	0.0403086	0.0406138	0.0551745	0.0353122	0.0343361	0.0346453	0.0330488	0.0387158	0.0452641	0.0408406	0.0382399	0.0377111	0.0375866	0.0371644	0.0345692	0.0377558	0.0584975	0.0481143	0.0444071	0.0433717	0.0453713	0.0414305	0.0396044	0.0427607	0.047708	0.0449835	0.0427396	0.0462442	0.0412232
31	151	0.056	0.045	0.045	0.053	0.05	0.058	0.05	0.052	0.05	0.061		0.0627256	0.0590531	0.0556563	0.0533575	0.0508798	0.0518748	0.0527878	0.0597806	0.0472263	0.0469092	0.0607394	0.0412705	0.0401245	0.0393577	0.0400525	0.043762	0.052732	0.0481468	0.044867	0.0437908	0.0441448	0.0422397	0.0411738	0.0438718	0.0672824	0.056304	0.0520748	0.0508862	0.0521262	0.0486074	0.0479421	0.0496707	0.0563157	0.052623	0.0497881	0.0528042	0.0479918
32	156	0.066	0.052	0.053	0.063	0.06	0.068	0.06	0.061	0.059	0.069		0.0740384	0.06995	0.0658711	0.0630936	0.0621811	0.0607595	0.0639866	0.0666856	0.055696	0.0550844	0.0684181	0.047667	0.047974	0.0470373	0.0469687	0.0496781	0.0614031	0.0563149	0.0527702	0.0515138	0.0523835	0.0504257	0.0499519	0.0512925	0.0780788	0.0667458	0.0618337	0.060361	0.0627467	0.0578233	0.057833	0.0599138	0.0662634	0.0624975	0.0589146	0.060984	0.0575739
33	161	0.078	0.061	0.062	0.074	0.07	0.08	0.07	0.071	0.07	0.08		0.0860733	0.0827504	0.0769451	0.0747387	0.0729579	0.0732744	0.0738933	0.0801646	0.0654516	0.0652706	0.0764419	0.0562541	0.0563936	0.0553277	0.0548041	0.0589438	0.072771	0.0666995	0.0620729	0.0604691	0.0609911	0.0589391	0.0582703	0.059651	0.0864532	0.0766963	0.0725767	0.071061	0.0726755	0.0692411	0.0693179	0.0701975	0.0761704	0.0732659	0.0699967	0.0721604	0.067686
34	166	0.088	0.071	0.073	0.081	0.079	0.091	0.078	0.08	0.079	0.088		0.0936312	0.0910302	0.0880191	0.0866224	0.0840208	0.0848818	0.0869586	0.0904275	0.076582	0.074976	0.0872266	0.0672508	0.0659533	0.0638363	0.0642154	0.0689055	0.0799486	0.0763863	0.0733514	0.0724233	0.0727139	0.0692125	0.0687623	0.0728207	0.0937192	0.0837394	0.0797933	0.0788614	0.0811394	0.0760511	0.0767973	0.0788554	0.0831946	0.080499	0.077575	0.0808666	0.0769011
35	171	0.097	0.081	0.08	0.089	0.086	0.099	0.086	0.087	0.086	0.095		0.103789	0.100309	0.0960859	0.0943063	0.092318	0.0937186	0.0954774	0.0966232	0.0837213	0.083326	0.0972779	0.0773713	0.0763901	0.076621	0.0768221	0.0784322	0.0870431	0.0828305	0.0796493	0.0789549	0.0786982	0.0779306	0.0767044	0.0787328	0.104598	0.092789	0.0884451	0.0869068	0.0884639	0.0844921	0.0843176	0.0845866	0.0928174	0.0888293	0.0855199	0.087953	0.0831804
36	176	0.107	0.088	0.088	0.102	0.097	0.11	0.097	0.099	0.096	0.106		0.120445	0.113443	0.106778	0.104281	0.101903	0.101075	0.101986	0.105467	0.0925014	0.0904083	0.103749	0.084425	0.084415	0.0820316	0.082425	0.0862189	0.0987429	0.0917785	0.0876348	0.0858974	0.086527	0.0839064	0.0826401	0.0844818	0.120197	0.106957	0.101648	0.0987911	0.100549	0.0957469	0.0948625	0.0964962	0.107353	0.100857	0.0973354	0.0989269	0.0942304
37	181	0.123	0.098	0.1	0.118	0.112	0.127	0.112	0.114	0.111	0.121		0.138738	0.132239	0.125155	0.120126	0.115874	0.117029	0.117492	0.121311	0.105272	0.101994	0.113282	0.0927492	0.090949	0.0915438	0.0903042	0.0939186	0.114094	0.106678	0.101013	0.0985499	0.0965692	0.0953667	0.0926723	0.0954497	0.136617	0.123541	0.117845	0.115045	0.115402	0.11165	0.110312	0.112714	0.124244	0.117234	0.113022	0.113748	0.107727
38	186	0.142	0.111	0.115	0.134	0.129	0.145	0.129	0.131	0.127	0.137		0.157897	0.150845	0.144582	0.13893	0.135377	0.134034	0.134913	0.139661	0.122301	0.118213	0.12782	0.105893	0.104148	0.101143	0.100722	0.10549	0.130606	0.122399	0.117519	0.113749	0.112432	0.109447	0.106049	0.110536	0.154023	0.140207	0.134861	0.131545	0.132614	0.126738	0.126579	0.129217	0.141297	0.133772	0.130011	0.130026	0.125708
39	191	0.162	0.127	0.132	0.152	0.146	0.164	0.146	0.148	0.144	0.155		0.17802	0.170688	0.16253	0.158688	0.15469	0.154669	0.157262	0.156971	0.138353	0.133995	0.143782	0.123154	0.120856	0.118684	0.119501	0.119497	0.147616	0.139515	0.132996	0.130181	0.128868	0.126228	0.124232	0.12603	0.172578	0.158429	0.152657	0.149841	0.150315	0.14517	0.144112	0.146452	0.159243	0.151936	0.146879	0.147925	0.142385
40	196	0.182	0.143	0.149	0.172	0.165	0.185	0.165	0.167	0.163	0.173		0.199249	0.191625	0.183389	0.179449	0.174098	0.174254	0.174396	0.179105	0.155337	0.151045	0.159527	0.139671	0.135634	0.134654	0.132195	0.137072	0.165581	0.157165	0.150737	0.148297	0.145797	0.142845	0.13928	0.143154	0.192323	0.178003	0.172052	0.16924	0.16883	0.164254	0.162178	0.166206	0.178692	0.170547	0.165825	0.166511	0.159796
41	201	0.204	0.16	0.167	0.192	0.185	0.206	0.185	0.187	0.183	0.193		0.223126	0.214656	0.205251	0.200067	0.196748	0.196513	0.194736	0.199489	0.174139	0.168532	0.176524	0.155794	0.153657	0.15202	0.148435	0.153471	0.18533	0.176456	0.169425	0.165551	0.163873	0.161919	0.15646	0.160809	0.214245	0.199378	0.192144	0.188924	0.189542	0.184725	0.181918	0.185269	0.200455	0.191353	0.186115	0.186192	0.180224
42	206	0.228	0.18	0.187	0.215	0.207	0.23	0.207	0.21	0.204	0.214		0.249025	0.238877	0.229976	0.224073	0.219398	0.219298	0.220483	0.222569	0.194537	0.187811	0.195505	0.17529	0.172557	0.17039	0.168396	0.171742	0.206323	0.19661	0.189676	0.185474	0.183342	0.18046	0.175772	0.179401	0.24298	0.222759	0.21568	0.211427	0.211475	0.206459	0.203335	0.206162	0.224735	0.213905	0.207627	0.207532	0.201549
43	211	0.256	0.2	0.21	0.246	0.235	0.258	0.236	0.24	0.231	0.242		0.284841	0.272853	0.257375	0.250227	0.244814	0.244614	0.245609	0.248581	0.216443	0.209058	0.215694	0.195005	0.191282	0.189414	0.188488	0.191143	0.236112	0.223536	0.211822	0.206507	0.204123	0.201825	0.196464	0.200114	0.269417	0.254535	0.247663	0.243445	0.242279	0.23688	0.23501	0.237867	0.256486	0.246008	0.237859	0.23604	0.228257
44	216	0.288	0.223	0.237	0.268	0.261	0.29	0.261	0.263	0.258	0.266		0.309344	0.300404	0.290788	0.285162	0.279624	0.279006	0.280115	0.282775	0.246552	0.236294	0.237695	0.216911	0.212594	0.210882	0.208842	0.212502	0.257395	0.248368	0.241047	0.236166	0.232897	0.230067	0.223592	0.228859	0.292611	0.276852	0.269149	0.26558	0.264171	0.259389	0.256958	0.259938	0.279021	0.268642	0.262386	0.261875	0.255331
45	221	0.313	0.25	0.258	0.292	0.283	0.314	0.284	0.286	0.28	0.289		0.337361	0.325815	0.314224	0.307784	0.30442	0.304418	0.303518	0.305666	0.268902	0.261039	0.266296	0.24609	0.242063	0.239681	0.236638	0.240082	0.280297	0.269548	0.260517	0.255227	0.2529	0.25045	0.243949	0.249327	0.320279	0.302813	0.293874	0.288777	0.287284	0.283285	0.280051	0.283432	0.305818	0.293104	0.284917	0.283661	0.276289
46	226	0.341	0.272	0.281	0.321	0.311	0.342	0.311	0.315	0.307	0.316		0.370866	0.356936	0.343198	0.336467	0.332316	0.329735	0.330175	0.330212	0.291694	0.28246	0.287045	0.267338	0.264822	0.260799	0.259532	0.261354	0.307763	0.295079	0.284679	0.278848	0.275731	0.271979	0.265226	0.269021	0.350328	0.334507	0.323684	0.318386	0.316297	0.309628	0.307639	0.309568	0.337164	0.322931	0.312989	0.311318	0.304546
47	231	0.372	0.294	0.309	0.351	0.341	0.374	0.342	0.346	0.338	0.346		0.400087	0.389008	0.378282	0.369207	0.361785	0.360688	0.360421	0.360149	0.318522	0.30738	0.309952	0.289332	0.285345	0.28218	0.279054	0.282104	0.340497	0.326356	0.314357	0.306125	0.301881	0.298502	0.290808	0.294422	0.375493	0.361124	0.353576	0.347954	0.346246	0.341842	0.338211	0.33985	0.363839	0.351375	0.34318	0.341527	0.336351
48	236	0.401	0.32	0.339	0.373	0.365	0.4	0.365	0.369	0.364	0.369		0.420498	0.413371	0.404487	0.3998	0.394974	0.391545	0.392055	0.391837	0.350007	0.33667	0.337949	0.3154	0.310516	0.305131	0.303524	0.304376	0.367382	0.357222	0.346752	0.338701	0.333689	0.328135	0.320445	0.32174	0.395197	0.381516	0.374528	0.370375	0.370498	0.363944	0.362366	0.362044	0.383978	0.3734	0.36734	0.365945	0.360734
49	241	0.423	0.351	0.366	0.394	0.386	0.42	0.387	0.391	0.384	0.389		0.439898	0.432881	0.4242	0.420894	0.417481	0.417626	0.416415	0.416619	0.382777	0.369721	0.368966	0.346857	0.340598	0.334715	0.33167	0.333	0.388001	0.378648	0.370174	0.365485	0.362545	0.358014	0.351754	0.35705	0.417241	0.403874	0.395481	0.391612	0.3906	0.385149	0.384395	0.383993	0.405701	0.395343	0.388404	0.386758	0.380306
50	246	0.443	0.381	0.387	0.416	0.408	0.439	0.408	0.413	0.406	0.41		0.459924	0.453438	0.443484	0.440032	0.435268	0.438166	0.435798	0.434828	0.405037	0.395602	0.398904	0.379409	0.37318	0.369186	0.363406	0.363842	0.409742	0.399499	0.390755	0.384751	0.380949	0.379953	0.371525	0.376254	0.440887	0.42705	0.418361	0.413461	0.412045	0.409208	0.404708	0.404357	0.429494	0.41818	0.411221	0.407775	0.401142
51	251	0.463	0.405	0.408	0.44	0.432	0.458	0.431	0.436	0.429	0.433		0.478987	0.47271	0.462959	0.461843	0.456964	0.458323	0.458961	0.456631	0.425968	0.41663	0.419697	0.401972	0.397869	0.394057	0.391771	0.39277	0.432643	0.422115	0.412489	0.406072	0.403451	0.399517	0.392509	0.395295	0.46486	0.451497	0.442554	0.437515	0.436663	0.430657	0.427842	0.426673	0.454505	0.442927	0.435178	0.432679	0.425892
52	256	0.483	0.426	0.431	0.464	0.456	0.476	0.455	0.461	0.453	0.456		0.497184	0.492743	0.482243	0.480313	0.477707	0.480392	0.477722	0.478434	0.446366	0.437921	0.440231	0.422344	0.418874	0.416834	0.411118	0.414129	0.456375	0.446538	0.435951	0.429364	0.426528	0.423093	0.413995	0.418332	0.490066	0.474878	0.466172	0.460753	0.461282	0.454879	0.450893	0.452646	0.47911	0.467756	0.459542	0.455558	0.450561
53	261	0.503	0.446	0.454	0.488	0.48	0.494	0.478	0.485	0.477	0.479		0.51384	0.511254	0.500811	0.499022	0.498212	0.499594	0.499928	0.499764	0.466498	0.4579	0.460118	0.442585	0.43966	0.435946	0.432305	0.433313	0.481019	0.468826	0.458302	0.452122	0.449973	0.44544	0.438323	0.441939	0.511987	0.499079	0.491717	0.486727	0.484964	0.477144	0.475252	0.474067	0.502984	0.493722	0.485577	0.479287	0.474128
54	266	0.52	0.466	0.477	0.51	0.503	0.512	0.501	0.509	0.502	0.503		0.529678	0.524768	0.517327	0.515392	0.514854	0.517363	0.518832	0.519249	0.489779	0.478185	0.480048	0.462607	0.458735	0.454708	0.452397	0.452192	0.502469	0.493289	0.485799	0.475332	0.470919	0.466642	0.459432	0.462897	0.53477	0.522419	0.514023	0.50776	0.5047	0.498756	0.496138	0.497642	0.526331	0.515909	0.50823	0.503057	0.497003
55	271	0.535	0.489	0.499	0.532	0.527	0.531	0.524	0.532	0.523	0.524		0.549415	0.544944	0.533461	0.530139	0.527919	0.53069	0.533142	0.53235	0.51603	0.505377	0.503343	0.483242	0.478995	0.474736	0.473627	0.473377	0.525038	0.51529	0.505392	0.496406	0.493216	0.488785	0.482047	0.486423	0.559319	0.546251	0.537149	0.530752	0.52822	0.521062	0.518167	0.518088	0.551342	0.540046	0.531535	0.526098	0.520408
56	276	0.554	0.513	0.521	0.556	0.55	0.552	0.547	0.555	0.547	0.547		0.570548	0.566167	0.553461	0.548418	0.545658	0.549224	0.549222	0.547768	0.536207	0.528285	0.527889	0.510537	0.505306	0.503011	0.497177	0.497129	0.548977	0.539096	0.52832	0.51904	0.514121	0.510478	0.50069	0.504689	0.581363	0.568691	0.561301	0.555134	0.552472	0.546997	0.540401	0.540525	0.57412	0.563452	0.555207	0.550354	0.545036
57	281	0.575	0.534	0.543	0.582	0.576	0.573	0.574	0.584	0.574	0.573		0.590863	0.585534	0.575513	0.570181	0.566354	0.571674	0.571141	0.565787	0.555718	0.546341	0.547129	0.531479	0.526706	0.526137	0.521952	0.520141	0.570551	0.560727	0.551453	0.543277	0.537812	0.535445	0.522593	0.524708	0.60156	0.596003	0.589511	0.581271	0.579491	0.573095	0.567376	0.564222	0.595314	0.590069	0.58552	0.576594	0.573252
58	286	0.594	0.553	0.569	0.602	0.596	0.592	0.593	0.604	0.595	0.594		0.611178	0.607043	0.594511	0.590321	0.587907	0.588249	0.590955	0.584468	0.57585	0.565839	0.565506	0.550493	0.546439	0.541627	0.5406	0.540543	0.591462	0.589542	0.579526	0.569486	0.566176	0.558816	0.548008	0.549132	0.623317	0.617788	0.609521	0.600792	0.600651	0.590833	0.590101	0.586944	0.616996	0.611931	0.60524	0.595546	0.591682
59	291	0.615	0.573	0.591	0.623	0.617	0.611	0.614	0.624	0.615	0.613		0.630337	0.628218	0.616325	0.61113	0.607887	0.612993	0.611438	0.604758	0.595184	0.584856	0.585911	0.570033	0.565603	0.562745	0.559072	0.557639	0.613285	0.611091	0.601054	0.589697	0.588187	0.582146	0.573172	0.571434	0.644581	0.638795	0.63072	0.620722	0.620956	0.612201	0.609229	0.605682	0.638516	0.632614	0.626956	0.61555	0.611702
60	296	0.635	0.591	0.612	0.643	0.638	0.631	0.635	0.645	0.636	0.634		0.649112	0.649013	0.636516	0.631079	0.628439	0.631813	0.633932	0.623865	0.615494	0.605884	0.604331	0.58931	0.583538	0.578628	0.576756	0.575735	0.634693	0.631408	0.622335	0.611141	0.606673	0.598928	0.596163	0.590924	0.66486	0.659228	0.651509	0.643102	0.639715	0.633324	0.631136	0.624787	0.65906	0.65346	0.647775	0.638307	0.632783
61	301	0.657	0.612	0.634	0.664	0.659	0.652	0.656	0.666	0.657	0.655		0.669715	0.670426	0.656134	0.654226	0.652806	0.651349	0.653314	0.64633	0.636601	0.626607	0.623269	0.609858	0.607788	0.599354	0.598337	0.594745	0.655271	0.653819	0.642545	0.631968	0.631225	0.624263	0.617941	0.612819	0.684236	0.678637	0.670576	0.662501	0.662787	0.655711	0.652839	0.64759	0.678387	0.673697	0.666395	0.657623	0.656391
62	306	0.675	0.633	0.653	0.683	0.677	0.67	0.674	0.685	0.675	0.673		0.68849	0.689079	0.676659	0.672266	0.669305	0.669931	0.671165	0.664491	0.656201	0.646892	0.64596	0.632114	0.62568	0.622262	0.620355	0.615887	0.674605	0.672618	0.663785	0.652261	0.648112	0.643378	0.636459	0.632309	0.70312	0.695999	0.690011	0.681696	0.679797	0.676467	0.671435	0.663361	0.697552	0.691576	0.685544	0.677222	0.673354
63	311	0.693	0.654	0.672	0.702	0.696	0.69	0.693	0.703	0.694	0.693		0.707168	0.708113	0.693365	0.692264	0.686519	0.686458	0.689878	0.680146	0.675535	0.668139	0.666494	0.654414	0.646597	0.642072	0.643335	0.635505	0.69369	0.691007	0.682638	0.672103	0.666762	0.661878	0.657317	0.653307	0.721264	0.713361	0.708299	0.700686	0.698474	0.695633	0.691666	0.684538	0.715498	0.708724	0.703227	0.695485	0.691172
64	316	0.711	0.674	0.691	0.72	0.713	0.707	0.71	0.72	0.711	0.71		0.72652	0.725434	0.71241	0.708299	0.705784	0.707189	0.705719	0.696935	0.69212	0.690085	0.687416	0.673341	0.668348	0.663016	0.660451	0.655298	0.712442	0.709642	0.702272	0.689356	0.686355	0.680706	0.673829	0.671206	0.739245	0.730642	0.72671	0.717349	0.717843	0.715206	0.709609	0.701813	0.733444	0.726442	0.720706	0.712006	0.709276
65	321	0.731	0.693	0.71	0.738	0.731	0.727	0.728	0.738	0.729	0.727		0.744861	0.745705	0.731504	0.729967	0.725955	0.728111	0.727447	0.71765	0.710966	0.708359	0.704241	0.693582	0.687774	0.683786	0.682337	0.67557	0.730324	0.726306	0.718902	0.709157	0.704841	0.699861	0.696234	0.691511	0.756609	0.748413	0.742209	0.735236	0.736439	0.733149	0.729227	0.722624	0.750376	0.742696	0.738307	0.730391	0.727584
66	326	0.749	0.711	0.728	0.755	0.749	0.745	0.745	0.754	0.746	0.745		0.763491	0.762598	0.750644	0.746385	0.745887	0.744352	0.744293	0.736899	0.728659	0.72589	0.722316	0.710318	0.707858	0.700192	0.699584	0.693449	0.747874	0.74334	0.735655	0.726739	0.724843	0.71697	0.71471	0.711857	0.773071	0.764834	0.758898	0.751981	0.755402	0.750031	0.747211	0.742257	0.766901	0.759072	0.755134	0.746669	0.746585
67	331	0.768	0.73	0.746	0.773	0.766	0.763	0.763	0.771	0.763	0.762		0.783036	0.781537	0.767685	0.765141	0.762052	0.764318	0.762575	0.756574	0.747639	0.744601	0.739097	0.729113	0.723777	0.721747	0.718932	0.712763	0.765382	0.760005	0.752408	0.746169	0.742591	0.740218	0.732851	0.729471	0.791379	0.782196	0.775012	0.770808	0.772533	0.768952	0.763641	0.759247	0.784035	0.775651	0.770901	0.764041	0.764567
68	336	0.786	0.748	0.764	0.79	0.784	0.782	0.78	0.788	0.78	0.778		0.800221	0.799143	0.787112	0.784279	0.779696	0.781849	0.781	0.772938	0.767372	0.762525	0.756568	0.747645	0.741405	0.73907	0.737536	0.731034	0.782766	0.77708	0.770067	0.763875	0.760298	0.75704	0.752372	0.749776	0.806773	0.79751	0.792521	0.78841	0.788891	0.785304	0.781829	0.778758	0.801454	0.792799	0.787239	0.781737	0.780387
69	341	0.802	0.766	0.782	0.805	0.799	0.798	0.796	0.803	0.796	0.794		0.816444	0.815751	0.803198	0.799504	0.796958	0.796035	0.797894	0.788734	0.785331	0.78163	0.775937	0.765126	0.761489	0.755694	0.756402	0.75	0.800398	0.794196	0.786161	0.780841	0.779399	0.773453	0.771977	0.768287	0.820361	0.812375	0.806913	0.802091	0.804435	0.79978	0.7983	0.794285	0.815624	0.808281	0.802436	0.797084	0.797105
70	346	0.817	0.785	0.798	0.819	0.814	0.813	0.81	0.816	0.81	0.808		0.830453	0.830217	0.819332	0.814919	0.811025	0.813566	0.811055	0.805429	0.802049	0.79868	0.793797	0.784009	0.777758	0.776682	0.77343	0.769967	0.815376	0.809383	0.802955	0.796985	0.793704	0.791257	0.786064	0.785126	0.832718	0.826379	0.821101	0.817161	0.817579	0.815479	0.811746	0.808146	0.827602	0.82226	0.81743	0.812351	0.810683
71	351	0.831	0.801	0.812	0.831	0.827	0.827	0.824	0.83	0.824	0.821		0.842392	0.843683	0.832983	0.828807	0.824949	0.827466	0.826274	0.818861	0.817392	0.8142	0.809413	0.801402	0.795913	0.792259	0.792165	0.787193	0.82832	0.823298	0.817445	0.812554	0.808542	0.804642	0.802115	0.801354	0.843965	0.838131	0.83332	0.830107	0.830112	0.826938	0.825071	0.822535	0.838402	0.834166	0.831527	0.825916	0.824057
72	356	0.844	0.816	0.825	0.843	0.839	0.84	0.836	0.843	0.837	0.833		0.854667	0.85577	0.846205	0.843125	0.838348	0.841605	0.84135	0.83305	0.83207	0.827752	0.82326	0.81621	0.810954	0.808491	0.807441	0.803028	0.839647	0.835201	0.829176	0.825042	0.821863	0.819376	0.817289	0.815053	0.855501	0.849597	0.84353	0.841624	0.842035	0.84015	0.838027	0.834404	0.849405	0.845219	0.842079	0.837578	0.836983
73	361	0.856	0.83	0.837	0.855	0.851	0.851	0.848	0.855	0.848	0.845		0.866317	0.867476	0.856802	0.855438	0.852415	0.85197	0.851161	0.847522	0.845195	0.841479	0.83672	0.830843	0.827048	0.821887	0.820442	0.818514	0.851263	0.847104	0.840207	0.836955	0.834775	0.82965	0.828533	0.827693	0.866585	0.862045	0.855257	0.854366	0.855422	0.85169	0.850002	0.847167	0.860774	0.857247	0.853976	0.850132	0.850316
74	366	0.869	0.843	0.851	0.868	0.863	0.864	0.861	0.867	0.861	0.858		0.878159	0.880324	0.869403	0.867799	0.864432	0.864915	0.866714	0.86067	0.8577	0.853283	0.848281	0.843067	0.838537	0.834933	0.835281	0.83226	0.863295	0.859254	0.852556	0.850717	0.848219	0.843116	0.844961	0.842616	0.877668	0.873101	0.867394	0.866659	0.86763	0.863964	0.864757	0.861475	0.871818	0.868869	0.865629	0.862158	0.86263
75	371	0.883	0.857	0.864	0.879	0.875	0.877	0.872	0.879	0.873	0.869		0.890001	0.892077	0.883294	0.882404	0.878451	0.880201	0.881359	0.874054	0.871536	0.867054	0.861783	0.856561	0.851868	0.849594	0.849551	0.844397	0.87458	0.870624	0.866099	0.864191	0.862155	0.858505	0.858003	0.854562	0.887438	0.883625	0.878752	0.878094	0.879268	0.87734	0.875955	0.871108	0.881725	0.879394	0.877893	0.874307	0.874455
76	376	0.894	0.87	0.875	0.889	0.885	0.889	0.883	0.889	0.883	0.879		0.900496	0.903498	0.895322	0.894096	0.890658	0.891426	0.890069	0.883229	0.883686	0.881131	0.876364	0.870624	0.866076	0.863339	0.862508	0.856403	0.884371	0.88146	0.877459	0.875734	0.873222	0.87058	0.869707	0.866142	0.896962	0.893616	0.889249	0.888671	0.889278	0.888064	0.885683	0.882489	0.891307	0.889553	0.887916	0.884714	0.884811
77	381	0.904	0.884	0.886	0.899	0.895	0.898	0.892	0.899	0.893	0.889		0.910124	0.912301	0.903914	0.904548	0.901483	0.90332	0.903135	0.895431	0.89557	0.893416	0.888616	0.883899	0.879451	0.878305	0.87726	0.872499	0.893831	0.890859	0.887338	0.886292	0.884166	0.882245	0.881369	0.877966	0.905911	0.903157	0.898352	0.898922	0.899166	0.899034	0.896759	0.893139	0.900402	0.898939	0.897775	0.894797	0.89472
78	386	0.914	0.896	0.896	0.909	0.905	0.908	0.902	0.908	0.903	0.899		0.919703	0.922198	0.913079	0.913855	0.911878	0.914067	0.913855	0.9056	0.906168	0.904695	0.900091	0.895071	0.89287	0.89013	0.890567	0.885331	0.903414	0.900464	0.896559	0.896028	0.895479	0.892272	0.893157	0.889016	0.915476	0.91233	0.90729	0.907539	0.90942	0.908698	0.908039	0.904398	0.909213	0.908204	0.906331	0.903827	0.904913
79	391	0.925	0.907	0.906	0.918	0.914	0.918	0.911	0.917	0.912	0.908		0.928946	0.932191	0.923437	0.925691	0.923513	0.923859	0.924192	0.917754	0.916811	0.915362	0.910573	0.908215	0.904447	0.901257	0.902035	0.898077	0.912708	0.909494	0.905903	0.905805	0.905316	0.90271	0.905614	0.900718	0.92303	0.920929	0.916188	0.91685	0.918698	0.916976	0.918012	0.914194	0.917739	0.916575	0.914847	0.913302	0.914373
80	396	0.935	0.92	0.916	0.928	0.923	0.928	0.92	0.926	0.921	0.917		0.939826	0.942089	0.933938	0.93557	0.933623	0.936661	0.935583	0.925889	0.928518	0.926816	0.923515	0.920526	0.917602	0.916092	0.915255	0.908169	0.921752	0.918688	0.916276	0.916362	0.915318	0.913761	0.914225	0.909117	0.930911	0.928955	0.925127	0.926121	0.928464	0.928965	0.927739	0.923949	0.926509	0.925353	0.924381	0.920956	0.922283
81	401	0.945	0.929	0.924	0.937	0.932	0.938	0.929	0.934	0.929	0.925		0.949309	0.951035	0.943103	0.943636	0.943636	0.947552	0.944963	0.936436	0.936721	0.934511	0.931798	0.928543	0.927337	0.925953	0.92401	0.920393	0.929677	0.927226	0.92385	0.923058	0.923269	0.922356	0.924508	0.919106	0.941133	0.939683	0.932754	0.93482	0.937253	0.938425	0.936649	0.934965	0.933046	0.934049	0.93147	0.930553	0.932069
82	406	0.954	0.937	0.934	0.948	0.943	0.949	0.94	0.943	0.939	0.935		0.957156	0.959648	0.953222	0.95466	0.952458	0.955768	0.95353	0.945516	0.943506	0.942161	0.938786	0.937612	0.93545	0.934244	0.933071	0.92831	0.937767	0.934901	0.931341	0.934026	0.933393	0.932588	0.935083	0.929544	0.949713	0.947832	0.942923	0.945806	0.948769	0.951556	0.950586	0.948622	0.942913	0.944085	0.941248	0.941446	0.941814
83	411	0.964	0.945	0.944	0.958	0.953	0.959	0.95	0.952	0.948	0.945		0.964377	0.967404	0.960334	0.964158	0.961661	0.96685	0.966356	0.960272	0.952818	0.949812	0.946939	0.946068	0.943124	0.940963	0.941825	0.936054	0.948554	0.943808	0.940932	0.943598	0.94196	0.940938	0.950633	0.94145	0.957266	0.957537	0.952149	0.957282	0.958006	0.959874	0.96015	0.958296	0.951196	0.951684	0.950008	0.9525	0.951967
84	416	0.975	0.953	0.955	0.965	0.961	0.97	0.96	0.962	0.958	0.955		0.97439	0.97892	0.97222	0.974228	0.974584	0.977358	0.977172	0.973042	0.959381	0.957944	0.955351	0.952158	0.952815	0.952046	0.950843	0.944667	0.955524	0.952264	0.95077	0.953827	0.956101	0.956082	0.960247	0.955557	0.966708	0.9663	0.962358	0.963612	0.966022	0.966154	0.965627	0.96358	0.957449	0.962087	0.960724	0.960073	0.96212
85	421	0.982	0.965	0.964	0.97	0.967	0.978	0.966	0.968	0.965	0.962		0.983344	0.984963	0.980477	0.982198	0.980592	0.982374	0.983393	0.978339	0.966919	0.968305	0.963505	0.965608	0.963954	0.965267	0.96555	0.957804	0.96515	0.96232	0.961184	0.964713	0.964053	0.964145	0.966016	0.962652	0.974015	0.971664	0.969042	0.970187	0.969847	0.969783	0.968815	0.966751	0.968005	0.969198	0.968017	0.968212	0.967421
86	426	0.986	0.975	0.971	0.974	0.972	0.982	0.97	0.973	0.971	0.967		0.988302	0.988532	0.98506	0.985539	0.985504	0.987246	0.986504	0.984204	0.976631	0.978316	0.974376	0.975334	0.976539	0.976787	0.974524	0.970332	0.97407	0.971884	0.969416	0.970382	0.971636	0.971022	0.969653	0.968197	0.978489	0.9758	0.973553	0.972882	0.974201	0.974269	0.972126	0.971059	0.974867	0.974522	0.972498	0.971533	0.972192
87	431	0.988	0.982	0.975	0.977	0.975	0.985	0.974	0.976	0.974	0.971		0.99095	0.991435	0.989546	0.988593	0.986458	0.986578	0.986839	0.987467	0.985012	0.985267	0.983262	0.982169	0.981538	0.980452	0.981046	0.978902	0.980251	0.978328	0.976249	0.974572	0.974259	0.972986	0.973206	0.97256	0.981897	0.979198	0.977407	0.975823	0.974934	0.974922	0.974537	0.974027	0.979942	0.978057	0.97641	0.974448	0.974149
88	436	0.99	0.986	0.979	0.98	0.978	0.987	0.977	0.979	0.977	0.974		0.993309	0.992196	0.990835	0.990789	0.988508	0.988058	0.9877	0.986994	0.990289	0.988502	0.987964	0.986988	0.98588	0.984423	0.98376	0.982556	0.985023	0.982186	0.980818	0.979173	0.977907	0.97622	0.975965	0.976148	0.984975	0.981409	0.980646	0.979253	0.978393	0.977572	0.977316	0.977197	0.983637	0.980495	0.979628	0.978417	0.977044
89	441	0.991	0.99	0.983	0.982	0.981	0.989	0.979	0.982	0.98	0.977		0.994849	0.993862	0.99179	0.991648	0.990844	0.990112	0.990237	0.988413	0.994102	0.992218	0.990294	0.990405	0.989607	0.988044	0.98678	0.987341	0.988591	0.985839	0.9837	0.982377	0.981637	0.98019	0.9791	0.979002	0.987192	0.984235	0.983024	0.981867	0.98177	0.980957	0.979564	0.980042	0.986723	0.983543	0.981829	0.980765	0.98051
90	446	0.993	0.992	0.985	0.985	0.984	0.99	0.982	0.984	0.983	0.979		0.99586	0.995099	0.993031	0.991887	0.991751	0.990303	0.991625	0.993379	0.99592	0.994229	0.992968	0.991325	0.991844	0.989964	0.991114	0.990343	0.991121	0.988795	0.986663	0.98365	0.984137	0.982973	0.983405	0.982957	0.98945	0.986774	0.985321	0.983868	0.984008	0.982996	0.983284	0.982928	0.98855	0.985818	0.98411	0.982426	0.982997
91	451	0.994	0.994	0.988	0.987	0.986	0.992	0.984	0.986	0.985	0.982		0.997064	0.996574	0.995418	0.992984	0.992704	0.992596	0.991625	0.992291	0.998182	0.996721	0.995816	0.99356	0.993422	0.992233	0.991202	0.992474	0.993403	0.991298	0.989709	0.986321	0.986187	0.986166	0.984576	0.986015	0.991954	0.989108	0.987781	0.985461	0.985636	0.98585	0.984101	0.985814	0.990864	0.988134	0.986962	0.98441	0.984628
92	456	0.995	0.996	0.99	0.989	0.988	0.993	0.987	0.989	0.987	0.984		0.997834	0.997192	0.996563	0.994989	0.994516	0.993886	0.992678	0.994277	0.999424	0.997989	0.997368	0.995487	0.995702	0.994633	0.993478	0.993518	0.995063	0.992981	0.992261	0.988703	0.98922	0.988662	0.986833	0.987156	0.993596	0.990869	0.990241	0.98783	0.988728	0.988501	0.986717	0.986871	0.993138	0.990288	0.989325	0.987325	0.987645
93	461	0.996	0.997	0.992	0.991	0.99	0.995	0.988	0.991	0.989	0.987		0.998604	0.998715	0.997184	0.996564	0.995518	0.996035	0.993491	0.993615	0.999867	0.999475	0.998188	0.997371	0.996974	0.996509	0.994485	0.995606	0.99639	0.994869	0.993455	0.991702	0.990982	0.991405	0.988881	0.989521	0.995074	0.993244	0.991594	0.990729	0.990153	0.99058	0.988556	0.989554	0.994519	0.992482	0.990914	0.989796	0.989072
94	466	0.997	0.998	0.994	0.993	0.992	0.996	0.991	0.992	0.991	0.989		0.998748	0.99881	0.998377	0.996659	0.996948	0.9968	0.99464	0.993663	1	1	0.999353	0.997371	0.998465	0.997207	0.996761	0.995563	0.997345	0.996265	0.995143	0.992277	0.99336	0.992796	0.992141	0.990704	0.9961	0.994636	0.993603	0.991383	0.992594	0.992375	0.991008	0.990245	0.995859	0.994189	0.992911	0.990605	0.991356
95	471	0.998	0.999	0.995	0.994	0.994	0.997	0.992	0.994	0.993	0.99		0.999422	0.999667	0.999284	0.997709	0.997044	0.997755	0.997081	0.996169	0.999823	0.999913	1	0.998598	0.998728	0.998429	0.997242	0.99665	0.998091	0.996922	0.996419	0.994167	0.994016	0.994761	0.993604	0.993028	0.997496	0.9957	0.995203	0.993588	0.993489	0.994169	0.992684	0.992236	0.996914	0.995246	0.994663	0.992711	0.992579
96	476	0.999	0.999	0.996	0.996	0.995	0.998	0.994	0.995	0.994	0.992		1	1	0.999618	0.999809	0.999475	0.997182	0.99732	0.995649	0.999911	0.999869	0.999267	0.998773	1	0.998255	0.998249	0.99826	0.999336	0.997701	0.997448	0.995235	0.996516	0.994925	0.994733	0.99527	0.998235	0.996642	0.996228	0.994895	0.995809	0.994903	0.994033	0.995122	0.997889	0.99618	0.996007	0.994574	0.994903
97	481	0.999	0.999	0.997	0.997	0.996	0.998	0.995	0.996	0.995	0.993		0.998989	0.999381	1	0.999523	0.998856	0.997707	0.997942	0.996879	0.99898	0.99965	0.999698	1	0.999167	0.997775	0.998906	0.998086	0.999295	0.998563	0.998189	0.997042	0.996393	0.995539	0.99653	0.99576	0.998851	0.997748	0.99713	0.996937	0.996338	0.995596	0.99579	0.995935	0.998498	0.997359	0.996659	0.996437	0.995515
98	486	0.999	0.999	0.998	0.998	0.997	0.999	0.996	0.997	0.997	0.995		0.999133	0.999572	0.999284	0.999189	0.997234	0.999761	0.998851	0.996831	0.998758	0.999825	0.998965	0.998467	0.998202	1	0.999562	0.998564	0.999502	0.999138	0.998559	0.997658	0.996475	0.998281	0.997826	0.996616	0.99922	0.998403	0.997499	0.996978	0.996663	0.997757	0.997139	0.996545	0.998944	0.99809	0.99727	0.996315	0.99633
99	491	0.999	0.999	0.999	0.998	0.998	0.999	0.997	0.998	0.997	0.996		0.997834	0.998668	0.999761	1	0.999189	1	0.996985	0.99773	0.997206	0.998994	0.999223	0.999124	0.999211	0.999433	0.997855	0.999391	0.99888	0.999425	0.999383	0.99811	0.997746	0.997831	0.997701	0.999266	0.998768	0.998935	0.998811	0.997836	0.997681	0.998124	0.996689	0.99813	0.998823	0.998618	0.998574	0.997651	0.997513
100	496	0.999	0.998	0.999	0.999	0.998	0.999	0.998	0.998	0.998	0.996		0.998171	0.998144	0.998186	0.999714	0.998569	0.997182	1	1	0.997605	0.997902	0.998318	0.997809	0.998553	0.996771	1	1	1	0.99922	0.999259	0.997782	0.998279	0.997053	0.998913	1	0.999959	0.998649	0.998852	0.997754	0.998128	0.997023	0.998774	0.999512	0.999594	0.998009	0.998859	0.99757	0.998124
101	501	0.998	0.998	0.999	0.999	0.999	0.999	0.998	0.999	0.999	0.997		0.996582	0.998097	0.997136	0.998139	0.999618	0.998615	0.998373	0.997683	0.996674	0.997858	0.996765	0.996977	0.998991	0.998167	0.998337	0.998477	0.999378	1	0.99893	0.998069	1	0.998936	0.998746	0.998328	0.999836	0.999509	0.998606	0.998285	0.999674	0.998654	0.998856	0.999146	0.99931	0.999512	0.998778	0.998421	0.999184
102	506	0.998	0.998	0.999	0.999	0.999	0.999	0.999	0.999	0.999	0.998		0.996534	0.997526	0.997422	0.999427	1	0.998089	0.996985	0.999527	0.995654	0.997333	0.996506	0.997985	0.99943	0.997513	0.997592	0.998173	0.999585	1	0.999506	0.999507	1	0.998895	0.998871	0.99894	0.999959	0.999591	0.999344	0.999796	1	0.999592	0.998733	0.998293	0.999675	0.999594	0.998941	0.999433	0.999918
103	511	0.997	0.996	0.999	0.999	0.999	0.998	0.999	0.999	0.999	0.998		0.99586	0.996907	0.996659	0.9979	0.9969	0.997277	0.996219	0.996547	0.994856	0.996415	0.996506	0.995531	0.996667	0.997207	0.996542	0.99752	0.999502	0.999877	0.999753	0.998603	0.998565	1	0.998621	0.999144	0.999959	0.999713	0.999672	0.998652	0.998576	0.999959	0.998815	0.999146	1	0.999553	0.99943	0.998623	0.998654
104	516	0.996	0.996	0.999	0.999	0.999	0.998	0.999	0.999	0.999	0.998		0.994753	0.996098	0.9958	0.998043	0.996471	0.995844	0.994879	0.995791	0.994102	0.995497	0.995212	0.996013	0.996185	0.995288	0.995754	0.997433	0.999295	0.999754	0.999259	0.999384	0.999098	0.99869	0.998035	0.998573	0.999836	1	0.999262	0.999592	0.999023	0.998981	0.998243	0.999228	0.999959	0.999919	0.999593	0.99915	0.999021
105	521	0.996	0.995	1	1	1	0.998	1	1	1	0.999		0.99379	0.995194	0.995609	0.9979	0.996567	0.996943	0.996171	0.996122	0.992861	0.994841	0.994953	0.995356	0.99522	0.995418	0.996673	0.995824	0.999461	0.999631	1	1	0.998688	0.999795	1	0.999674	1	0.999713	1	0.999551	0.999105	0.999592	0.999918	1	0.999959	0.999959	1	0.999838	0.999674
106	526	0.995	0.995	0.999	1	1	0.997	1	1	1	0.999		0.992442	0.994195	0.994654	0.996325	0.995184	0.994746	0.99531	0.994561	0.99224	0.994011	0.993831	0.994962	0.995089	0.994546	0.996411	0.995345	0.999295	0.99959	0.999835	0.999548	0.999139	0.998977	0.999749	0.998818	0.999754	0.999836	1	1	0.999145	0.999429	1	0.999228	0.999878	1	0.999837	0.999717	0.999796
107	531	0.994	0.994	0.999	0.999	0.999	0.996	0.999	0.999	0.999	0.999		0.99172	0.993195	0.99327	0.994225	0.996567	0.994125	0.994736	0.994419	0.990865	0.993267	0.992925	0.992333	0.995132	0.993804	0.99536	0.995041	0.999087	0.999302	0.999383	0.997576	0.99959	0.99869	0.999833	0.998695	0.999302	0.999468	0.999385	0.997876	0.999756	0.999062	0.999918	0.998781	0.999188	0.999634	0.999633	0.998097	1
108	536	0.993	0.993	0.999	0.999	0.999	0.995	1	0.999	0.999	0.999		0.990565	0.992386	0.992172	0.994225	0.993801	0.994746	0.993587	0.994041	0.989712	0.992612	0.991674	0.992596	0.99294	0.993673	0.993259	0.993997	0.998506	0.999343	0.999177	0.998891	0.99877	0.999714	0.999331	0.998206	0.99881	0.999345	0.998852	0.99902	0.999593	1	0.998774	0.998862	0.999269	0.999675	0.999348	0.999312	0.999755
109	541	0.992	0.992	0.999	0.999	0.999	0.995	1	0.999	1	1		0.988976	0.992101	0.992315	0.993987	0.993563	0.992501	0.993156	0.992386	0.989136	0.991912	0.991113	0.992377	0.992808	0.991622	0.993565	0.993866	0.998382	0.999179	0.99963	0.998932	0.999467	0.998199	0.999373	0.998328	0.999179	0.999181	0.999303	0.999796	0.998983	0.998328	0.999714	0.999553	0.999066	0.999675	0.999796	1	0.999388
110	546	0.991	0.991	0.998	0.999	0.999	0.994	0.999	0.999	0.999	0.999		0.988013	0.990388	0.990788	0.993271	0.9928	0.989778	0.991481	0.99196	0.987362	0.990863	0.989906	0.990756	0.991054	0.988961	0.992734	0.992518	0.997552	0.998769	0.998889	0.998727	0.998565	0.997012	0.999582	0.998451	0.99844	0.998608	0.998647	0.99902	0.998901	0.997146	0.999183	0.999268	0.998579	0.999187	0.999144	0.999636	0.999388
111	551	0.99	0.99	0.998	0.999	0.999	0.993	0.999	0.999	0.999	0.999		0.98705	0.989531	0.987924	0.991075	0.991798	0.991498	0.991577	0.990967	0.986918	0.989289	0.987921	0.989179	0.990835	0.990357	0.991245	0.99143	0.99722	0.998276	0.997571	0.998151	0.998606	0.998076	0.999164	0.998491	0.998604	0.99828	0.997499	0.998448	0.998616	0.99845	0.998856	0.999472	0.99866	0.998943	0.998167	0.999069	0.999511
112	556	0.99	0.989	0.998	0.998	0.999	0.992	0.999	0.999	0.999	0.999		0.986232	0.988437	0.98864	0.990837	0.991083	0.989778	0.99105	0.99073	0.985899	0.988808	0.988137	0.988258	0.989388	0.989397	0.991464	0.9913	0.997345	0.997825	0.998271	0.997617	0.998483	0.997749	0.998955	0.998532	0.998235	0.998075	0.99795	0.997672	0.998332	0.99788	0.998896	0.998943	0.998376	0.998659	0.99943	0.998461	0.998491
113	561	0.988	0.988	0.998	0.998	0.998	0.991	0.999	0.998	0.999	0.999		0.985317	0.987009	0.987064	0.989739	0.990368	0.988966	0.987844	0.990636	0.984613	0.988633	0.986799	0.987426	0.989432	0.988044	0.988969	0.990691	0.996722	0.997414	0.997324	0.997248	0.998606	0.997217	0.998161	0.998043	0.997865	0.997912	0.997663	0.997713	0.998372	0.997839	0.997956	0.998943	0.998173	0.998009	0.998574	0.998178	0.999103
114	566	0.988	0.987	0.997	0.998	0.998	0.991	0.999	0.998	0.999	0.999		0.983536	0.986676	0.986587	0.989262	0.989605	0.989109	0.987317	0.989311	0.983061	0.987453	0.985764	0.986725	0.988292	0.988699	0.987437	0.988342	0.995851	0.997127	0.996995	0.99733	0.997951	0.997913	0.997283	0.997635	0.996593	0.997461	0.997171	0.99755	0.998698	0.998695	0.996853	0.998455	0.997077	0.998212	0.997922	0.998016	0.999266
115	571	0.986	0.986	0.997	0.997	0.998	0.99	0.998	0.997	0.998	0.999		0.98267	0.985201	0.985728	0.98845	0.987507	0.987342	0.985786	0.986568	0.982351	0.985748	0.984901	0.985454	0.987064	0.986473	0.987087	0.98869	0.995685	0.996675	0.996913	0.99696	0.997213	0.997217	0.996029	0.996901	0.996675	0.997338	0.997089	0.996937	0.997477	0.998083	0.996362	0.99748	0.997726	0.998171	0.998085	0.997408	0.998043
116	576	0.985	0.985	0.996	0.997	0.998	0.989	0.998	0.998	0.998	0.999		0.982622	0.983536	0.984487	0.987209	0.987745	0.985765	0.98526	0.985481	0.98142	0.98413	0.983607	0.984491	0.986494	0.985121	0.986956	0.986558	0.995561	0.995567	0.996419	0.996467	0.996844	0.996521	0.997743	0.995963	0.996634	0.995987	0.996597	0.996855	0.997436	0.996982	0.997548	0.996057	0.997036	0.997074	0.997515	0.99757	0.99841
117	581	0.985	0.984	0.996	0.997	0.997	0.988	0.998	0.997	0.998	0.999		0.981274	0.983583	0.984105	0.986064	0.986362	0.986243	0.985307	0.985575	0.980267	0.9833	0.982744	0.983176	0.985222	0.985121	0.986211	0.985775	0.99498	0.99569	0.996584	0.99581	0.996803	0.995702	0.997367	0.995148	0.996305	0.996192	0.996433	0.996039	0.996989	0.996819	0.997262	0.996301	0.99663	0.997034	0.99727	0.997003	0.998043
118	586	0.983	0.983	0.996	0.996	0.997	0.987	0.997	0.997	0.998	0.999		0.980215	0.981775	0.982339	0.985635	0.985408	0.984237	0.983537	0.984109	0.978671	0.9826	0.981666	0.982432	0.983731	0.984423	0.985292	0.984862	0.994316	0.995362	0.995472	0.995933	0.995819	0.995948	0.996656	0.995107	0.995649	0.995782	0.9959	0.996243	0.996175	0.996819	0.996567	0.996179	0.996062	0.99679	0.997311	0.99672	0.997064
119	591	0.983	0.982	0.995	0.996	0.997	0.987	0.997	0.997	0.997	0.999		0.978867	0.981204	0.981241	0.986064	0.984026	0.98352	0.982484	0.985954	0.977872	0.981639	0.980588	0.9823	0.982547	0.982372	0.983366	0.984731	0.993818	0.995033	0.995431	0.996056	0.995286	0.994843	0.995318	0.995393	0.995074	0.995373	0.995449	0.996202	0.995402	0.995881	0.996322	0.996545	0.995899	0.996221	0.996618	0.997651	0.996779
120	596	0.982	0.981	0.995	0.995	0.996	0.986	0.997	0.996	0.997	0.998		0.977856	0.980205	0.98105	0.984107	0.982929	0.982661	0.984255	0.984014	0.976852	0.98142	0.979638	0.980767	0.980837	0.98211	0.983935	0.983296	0.99303	0.994336	0.994855	0.995358	0.994508	0.995088	0.995694	0.994292	0.994622	0.994841	0.994792	0.995753	0.994547	0.996126	0.996035	0.99561	0.995452	0.996099	0.996374	0.996882	0.995841
121	601	0.981	0.98	0.994	0.995	0.996	0.984	0.997	0.996	0.996	0.998		0.975978	0.979396	0.979905	0.982771	0.98269	0.982183	0.982053	0.98217	0.975566	0.98024	0.978603	0.979014	0.980179	0.981325	0.982447	0.98186	0.992905	0.99372	0.994443	0.993797	0.994467	0.995088	0.995109	0.994088	0.993678	0.994063	0.994464	0.994528	0.994832	0.995555	0.995382	0.994919	0.995087	0.995408	0.996048	0.995424	0.9958
122	606	0.98	0.979	0.993	0.994	0.995	0.983	0.996	0.995	0.996	0.998		0.975593	0.977016	0.978282	0.981864	0.9825	0.98161	0.978703	0.981839	0.974236	0.978316	0.977223	0.978707	0.980881	0.979928	0.979558	0.981295	0.991993	0.992899	0.993373	0.993756	0.994712	0.994188	0.99327	0.993721	0.993185	0.992916	0.993316	0.994323	0.994588	0.994577	0.993256	0.994391	0.994356	0.994352	0.994907	0.995222	0.996045
123	611	0.979	0.977	0.993	0.993	0.995	0.982	0.995	0.995	0.996	0.997		0.974534	0.977159	0.977613	0.980623	0.980306	0.979221	0.979182	0.980373	0.973349	0.977573	0.976274	0.977481	0.978249	0.977398	0.979821	0.978815	0.991495	0.992448	0.993373	0.993509	0.993565	0.992305	0.994106	0.991886	0.992857	0.992875	0.993644	0.993997	0.993693	0.993108	0.993665	0.992562	0.994194	0.994148	0.994826	0.995222	0.99474
124	616	0.978	0.977	0.992	0.993	0.994	0.981	0.995	0.995	0.995	0.997		0.973812	0.975256	0.976277	0.980241	0.979925	0.978983	0.978177	0.9799	0.972063	0.975912	0.974807	0.976955	0.977723	0.977441	0.978463	0.97925	0.990624	0.991216	0.992632	0.992934	0.992991	0.992592	0.993395	0.992702	0.992077	0.991892	0.992496	0.99367	0.993286	0.993394	0.993134	0.992562	0.993179	0.993417	0.994174	0.994493	0.994577
125	621	0.977	0.976	0.992	0.993	0.994	0.98	0.995	0.994	0.995	0.997		0.972512	0.9734	0.975847	0.978571	0.978017	0.979365	0.978368	0.9799	0.971664	0.974469	0.974591	0.975071	0.976583	0.977441	0.977413	0.978554	0.990084	0.990354	0.992179	0.99199	0.992417	0.992919	0.99281	0.992375	0.99179	0.991032	0.992373	0.992567	0.992716	0.993557	0.993379	0.993781	0.992813	0.992482	0.993481	0.994047	0.994169
126	626	0.976	0.975	0.991	0.992	0.993	0.979	0.994	0.993	0.994	0.997		0.970924	0.974019	0.974702	0.977998	0.977826	0.977549	0.977315	0.977724	0.969669	0.973988	0.972952	0.974545	0.975267	0.976045	0.977325	0.97751	0.989047	0.990395	0.991191	0.992072	0.992089	0.991282	0.991723	0.991071	0.990599	0.991073	0.991553	0.992404	0.992798	0.99266	0.992561	0.991992	0.992042	0.992767	0.993318	0.993885	0.993925
127	631	0.975	0.973	0.99	0.991	0.993	0.977	0.993	0.993	0.994	0.996		0.970057	0.971211	0.973079	0.976614	0.976062	0.97712	0.974491	0.97815	0.96825	0.972458	0.971226	0.972837	0.973557	0.974867	0.974743	0.97677	0.988715	0.989369	0.990615	0.990305	0.990327	0.99165	0.990678	0.991275	0.990189	0.99005	0.990241	0.991056	0.990804	0.992456	0.991376	0.992358	0.991555	0.991263	0.992096	0.992549	0.992334
128	636	0.974	0.973	0.99	0.991	0.992	0.977	0.993	0.993	0.994	0.996		0.969143	0.970925	0.971885	0.974324	0.976348	0.976116	0.974348	0.977961	0.967673	0.972808	0.969889	0.970646	0.973557	0.974038	0.974874	0.977206	0.988508	0.989205	0.989668	0.988498	0.990982	0.990709	0.991305	0.990785	0.989573	0.989476	0.989544	0.989668	0.991618	0.991844	0.99109	0.99122	0.990946	0.99102	0.991811	0.991091	0.992987
129	641	0.973	0.971	0.989	0.99	0.991	0.976	0.992	0.992	0.993	0.995		0.968806	0.969641	0.970167	0.97356	0.973344	0.97411	0.974252	0.976589	0.966299	0.970228	0.968854	0.969945	0.970619	0.971769	0.973386	0.974639	0.987802	0.988671	0.988763	0.988909	0.98963	0.989154	0.990302	0.989847	0.989121	0.988862	0.988888	0.989423	0.990112	0.989969	0.990109	0.990854	0.990499	0.990573	0.990996	0.991253	0.991396
130	646	0.972	0.97	0.988	0.989	0.991	0.975	0.992	0.991	0.993	0.995		0.967361	0.969308	0.970215	0.972224	0.973392	0.974636	0.972912	0.974461	0.965323	0.96931	0.968379	0.969157	0.971014	0.972162	0.972335	0.973377	0.98689	0.987563	0.988639	0.988251	0.989261	0.989195	0.988881	0.98842	0.988383	0.988084	0.988683	0.988687	0.989827	0.990254	0.989619	0.989269	0.989849	0.989882	0.991036	0.990362	0.991437
131	651	0.971	0.969	0.988	0.989	0.99	0.974	0.991	0.991	0.992	0.995		0.966543	0.968166	0.968258	0.97313	0.972104	0.972773	0.970328	0.974272	0.963594	0.969135	0.966352	0.968675	0.969567	0.970111	0.970847	0.972681	0.986101	0.987235	0.987363	0.987553	0.988318	0.988744	0.988547	0.989154	0.987849	0.987511	0.987658	0.988728	0.98881	0.989642	0.988474	0.989513	0.98924	0.98915	0.989773	0.990322	0.990499
132	656	0.97	0.968	0.987	0.988	0.989	0.972	0.991	0.99	0.992	0.994		0.965869	0.967119	0.968592	0.971508	0.971151	0.97091	0.969514	0.973846	0.963062	0.967999	0.966654	0.966835	0.968076	0.96902	0.968877	0.972029	0.985354	0.986414	0.987898	0.986978	0.987089	0.988294	0.987167	0.987809	0.986782	0.986856	0.987617	0.987503	0.987589	0.989031	0.987861	0.988416	0.988591	0.988825	0.989651	0.98935	0.989358
133	661	0.969	0.967	0.987	0.987	0.989	0.972	0.99	0.99	0.991	0.994		0.964521	0.966262	0.96673	0.970505	0.971723	0.968808	0.969801	0.972995	0.962086	0.966687	0.964712	0.96609	0.967813	0.966926	0.969052	0.970376	0.985354	0.985511	0.986458	0.98669	0.987416	0.986329	0.987669	0.986749	0.986782	0.986037	0.98651	0.986809	0.988484	0.987318	0.987861	0.987847	0.988185	0.987525	0.988796	0.988743	0.989684
134	666	0.968	0.966	0.986	0.987	0.989	0.971	0.99	0.99	0.991	0.994		0.963847	0.964121	0.965489	0.969789	0.969625	0.969859	0.969131	0.972947	0.960756	0.965157	0.963073	0.964644	0.965971	0.967449	0.968702	0.970419	0.984276	0.984895	0.985717	0.985417	0.986433	0.986821	0.987585	0.988013	0.985961	0.985422	0.985854	0.986278	0.987019	0.988297	0.987289	0.988131	0.987535	0.987322	0.988144	0.987892	0.988705
135	671	0.967	0.964	0.985	0.986	0.988	0.969	0.989	0.989	0.99	0.993		0.962644	0.963407	0.965107	0.967546	0.968433	0.96771	0.9676	0.97167	0.959558	0.964151	0.962814	0.962935	0.965489	0.964962	0.967476	0.968201	0.983073	0.983869	0.984976	0.983733	0.986802	0.984815	0.98583	0.986259	0.984934	0.984481	0.984788	0.984685	0.986816	0.986136	0.986226	0.987034	0.986276	0.986875	0.987736	0.986637	0.988501
136	676	0.966	0.963	0.984	0.985	0.987	0.968	0.988	0.988	0.989	0.993		0.961633	0.962979	0.963103	0.96726	0.968147	0.967041	0.966882	0.969684	0.958627	0.963758	0.960916	0.962147	0.96391	0.963653	0.966119	0.967766	0.982782	0.983335	0.983905	0.983979	0.985162	0.983996	0.985286	0.984873	0.984319	0.984358	0.984049	0.98444	0.985839	0.984912	0.985613	0.985814	0.986073	0.986265	0.986514	0.986475	0.987441
137	681	0.965	0.963	0.984	0.985	0.986	0.967	0.988	0.988	0.989	0.993		0.960815	0.961171	0.963341	0.967737	0.966811	0.966659	0.966164	0.969495	0.957518	0.962097	0.960959	0.961621	0.963471	0.963566	0.964587	0.967157	0.98216	0.982432	0.984194	0.984225	0.984998	0.983587	0.984743	0.985607	0.983867	0.982884	0.984254	0.984522	0.984863	0.985401	0.985327	0.986952	0.985627	0.98529	0.986147	0.986232	0.98687
138	686	0.964	0.962	0.983	0.984	0.986	0.967	0.987	0.987	0.988	0.992		0.959804	0.960647	0.96253	0.965399	0.967002	0.966276	0.963532	0.968549	0.956853	0.961091	0.959795	0.96	0.962507	0.962868	0.962793	0.966113	0.981621	0.981899	0.983494	0.982541	0.983932	0.983915	0.983029	0.984139	0.983251	0.982679	0.983311	0.983909	0.984293	0.984668	0.98357	0.985164	0.985018	0.984843	0.985536	0.985058	0.986381
139	691	0.962	0.96	0.982	0.983	0.985	0.965	0.986	0.986	0.987	0.991		0.958745	0.959553	0.960716	0.964062	0.963807	0.962837	0.963293	0.965853	0.955257	0.960261	0.95781	0.95816	0.959481	0.960424	0.962924	0.963981	0.980874	0.981201	0.982424	0.981309	0.981842	0.98195	0.983739	0.983365	0.982266	0.981409	0.982245	0.982439	0.982299	0.982955	0.983692	0.984066	0.983881	0.983583	0.984884	0.984491	0.98422
140	696	0.962	0.959	0.981	0.982	0.984	0.964	0.985	0.985	0.987	0.991		0.957541	0.95822	0.959809	0.963108	0.96333	0.963888	0.962575	0.964056	0.95406	0.958687	0.956646	0.957547	0.959481	0.960162	0.96183	0.962067	0.9805	0.980462	0.981642	0.981391	0.98176	0.982114	0.982109	0.980918	0.981814	0.98059	0.98163	0.981704	0.982218	0.982955	0.982425	0.982197	0.983597	0.982933	0.984029	0.984167	0.984139
141	701	0.961	0.958	0.981	0.981	0.983	0.963	0.985	0.985	0.986	0.991		0.956482	0.958125	0.958759	0.962106	0.9619	0.961739	0.962048	0.966137	0.953084	0.959386	0.955696	0.956451	0.957902	0.958722	0.960385	0.962937	0.979505	0.97997	0.980736	0.98061	0.981268	0.980845	0.981064	0.982223	0.980911	0.980836	0.980728	0.981255	0.981974	0.981691	0.981485	0.982766	0.983028	0.982771	0.982969	0.983478	0.983649
142	706	0.96	0.957	0.98	0.981	0.983	0.962	0.984	0.984	0.986	0.991		0.95576	0.956602	0.957136	0.961915	0.961947	0.961643	0.960325	0.963725	0.95233	0.957725	0.953798	0.955575	0.957771	0.958024	0.958459	0.960719	0.979131	0.978985	0.979336	0.980035	0.980899	0.980599	0.979894	0.980714	0.980542	0.97969	0.979662	0.981336	0.981607	0.981446	0.980259	0.982481	0.982338	0.982039	0.982399	0.983073	0.983445
143	711	0.959	0.956	0.979	0.98	0.982	0.96	0.983	0.983	0.985	0.99		0.954123	0.955603	0.956659	0.96034	0.960517	0.959971	0.958938	0.963583	0.95029	0.957157	0.953281	0.954567	0.956104	0.955799	0.957803	0.961197	0.977306	0.978123	0.979007	0.979173	0.97967	0.978921	0.979685	0.981489	0.979064	0.97842	0.97917	0.979907	0.980305	0.979693	0.980627	0.98179	0.980876	0.981104	0.981747	0.981656	0.982467
144	716	0.958	0.954	0.978	0.979	0.981	0.959	0.983	0.983	0.985	0.99		0.953786	0.954223	0.955561	0.960244	0.959468	0.960019	0.959033	0.962353	0.949359	0.954752	0.952116	0.953866	0.954964	0.955319	0.956927	0.957804	0.976766	0.977261	0.978554	0.979255	0.978686	0.978471	0.979183	0.979613	0.978612	0.977888	0.978145	0.97958	0.979491	0.979326	0.979483	0.979839	0.980754	0.980007	0.981054	0.981737	0.981407
145	721	0.957	0.953	0.978	0.978	0.98	0.958	0.982	0.982	0.984	0.989		0.95239	0.953034	0.954988	0.958908	0.958133	0.958443	0.958842	0.959658	0.948517	0.953659	0.950736	0.952289	0.953648	0.954054	0.955701	0.955759	0.976725	0.976399	0.977484	0.977776	0.977784	0.97753	0.979434	0.977126	0.978161	0.977028	0.977981	0.97811	0.978433	0.978388	0.979728	0.978335	0.980064	0.978991	0.979995	0.980684	0.980265
146	726	0.956	0.953	0.977	0.978	0.98	0.957	0.981	0.981	0.983	0.989		0.951668	0.952558	0.952983	0.956522	0.95818	0.956962	0.957645	0.961644	0.947053	0.953659	0.949786	0.950274	0.953254	0.953312	0.955745	0.958631	0.975439	0.975906	0.976579	0.976051	0.977497	0.977243	0.978055	0.978839	0.97697	0.976291	0.976669	0.97664	0.978474	0.977368	0.978297	0.979392	0.979049	0.978748	0.979343	0.979227	0.980387
147	731	0.955	0.952	0.976	0.977	0.979	0.956	0.981	0.981	0.983	0.988		0.951042	0.950654	0.952649	0.956665	0.956178	0.958061	0.956353	0.960178	0.946211	0.952085	0.948881	0.950055	0.950798	0.95353	0.954126	0.956412	0.975148	0.973772	0.976208	0.975845	0.97594	0.977611	0.977177	0.977493	0.976847	0.974981	0.976218	0.976762	0.976439	0.978061	0.977275	0.978945	0.978765	0.977854	0.978813	0.978781	0.978756
148	736	0.954	0.951	0.975	0.976	0.978	0.955	0.98	0.98	0.982	0.988		0.949502	0.949798	0.952697	0.955138	0.955653	0.954765	0.955492	0.960272	0.945413	0.951386	0.948147	0.948916	0.950579	0.950868	0.953425	0.955716	0.974153	0.974182	0.975673	0.975352	0.975735	0.97536	0.976424	0.976515	0.976026	0.974817	0.976013	0.9757	0.976399	0.9759	0.976785	0.976994	0.977953	0.977285	0.978936	0.9787	0.978634
149	741	0.953	0.949	0.974	0.975	0.977	0.953	0.979	0.98	0.981	0.987		0.948731	0.949179	0.950358	0.953849	0.954222	0.955242	0.954295	0.955827	0.944348	0.950555	0.945947	0.94747	0.948825	0.949385	0.951981	0.95328	0.973489	0.973566	0.97415	0.973997	0.974423	0.974542	0.975965	0.975618	0.975287	0.974039	0.974332	0.974353	0.975097	0.974922	0.97609	0.976262	0.977628	0.976919	0.977347	0.977283	0.977492
150	746	0.952	0.948	0.974	0.974	0.977	0.952	0.979	0.979	0.981	0.987		0.947913	0.947609	0.949212	0.952895	0.955033	0.95252	0.953529	0.955354	0.942619	0.9485	0.944825	0.946857	0.949219	0.948294	0.950405	0.952236	0.9727	0.97254	0.973738	0.973504	0.97471	0.973191	0.974961	0.974476	0.974261	0.973015	0.973594	0.974108	0.975381	0.974147	0.974782	0.975612	0.976451	0.975903	0.97645	0.976635	0.977778
151	751	0.951	0.947	0.973	0.974	0.976	0.951	0.978	0.978	0.98	0.987		0.946902	0.947038	0.948067	0.951797	0.953269	0.953332	0.952333	0.953557	0.94222	0.947714	0.943618	0.945148	0.947772	0.948338	0.94896	0.951888	0.972161	0.971637	0.972751	0.972805	0.973849	0.973559	0.973665	0.974476	0.973974	0.972196	0.972855	0.973413	0.974608	0.974024	0.973842	0.975124	0.975679	0.974765	0.975717	0.975866	0.97684
152	756	0.95	0.946	0.972	0.973	0.975	0.95	0.977	0.978	0.979	0.986		0.946228	0.945753	0.947446	0.952131	0.952649	0.952233	0.950275	0.954313	0.940978	0.947058	0.942539	0.944315	0.946237	0.946985	0.947603	0.950148	0.971248	0.971104	0.971968	0.972025	0.972743	0.972863	0.972453	0.972764	0.973317	0.971991	0.971748	0.972147	0.97351	0.973902	0.972739	0.974311	0.975192	0.974237	0.975106	0.975015	0.975739
153	761	0.949	0.945	0.972	0.972	0.975	0.949	0.977	0.977	0.98	0.986		0.944784	0.944516	0.947064	0.951845	0.9516	0.951517	0.949509	0.954644	0.939559	0.945921	0.94228	0.944491	0.945097	0.946418	0.947253	0.950887	0.970585	0.970201	0.971557	0.972518	0.971841	0.972331	0.972119	0.973701	0.972168	0.970435	0.971502	0.973127	0.972859	0.972801	0.972575	0.973864	0.974299	0.973749	0.974698	0.975825	0.974679
154	766	0.948	0.944	0.971	0.971	0.974	0.948	0.976	0.977	0.979	0.985		0.943869	0.943279	0.946014	0.949983	0.949788	0.948507	0.950754	0.952043	0.938451	0.94426	0.940986	0.942344	0.943957	0.943931	0.94664	0.949626	0.970377	0.96938	0.971145	0.970669	0.971595	0.970735	0.97145	0.972356	0.971716	0.969698	0.970928	0.971535	0.972126	0.970884	0.972003	0.97301	0.973852	0.972612	0.973884	0.974327	0.97476
155	771	0.947	0.942	0.97	0.971	0.973	0.946	0.975	0.976	0.978	0.984		0.943388	0.942279	0.944105	0.950126	0.950789	0.947265	0.948552	0.95228	0.937741	0.943692	0.939261	0.941249	0.943563	0.941574	0.944627	0.946624	0.969298	0.968846	0.969828	0.970382	0.971308	0.968279	0.970781	0.970521	0.971141	0.969412	0.969944	0.970514	0.971841	0.969661	0.97045	0.971669	0.973284	0.972002	0.972824	0.973395	0.974393
156	776	0.946	0.942	0.969	0.97	0.973	0.945	0.974	0.975	0.977	0.984		0.941848	0.941756	0.943532	0.948074	0.948119	0.947886	0.947452	0.95157	0.936499	0.943298	0.938484	0.93989	0.941282	0.942316	0.944758	0.947712	0.968552	0.968148	0.969252	0.968944	0.969423	0.969384	0.970489	0.971377	0.97032	0.96847	0.969124	0.969493	0.96997	0.969865	0.970818	0.971222	0.97239	0.971718	0.972254	0.972707	0.972762
157	781	0.945	0.94	0.968	0.969	0.972	0.944	0.974	0.975	0.977	0.984		0.940885	0.940852	0.942673	0.946499	0.946784	0.947552	0.946399	0.949868	0.935435	0.942118	0.937104	0.938795	0.939879	0.942272	0.943007	0.945102	0.967805	0.96704	0.968181	0.968328	0.968193	0.96918	0.969736	0.969257	0.969581	0.967364	0.96814	0.968717	0.969318	0.970069	0.970164	0.969921	0.971659	0.970295	0.971113	0.971938	0.971458
158	786	0.944	0.94	0.968	0.969	0.971	0.943	0.973	0.974	0.976	0.983		0.940211	0.939662	0.941575	0.945736	0.945782	0.94717	0.947404	0.948165	0.934548	0.941025	0.936284	0.937656	0.939572	0.940527	0.943139	0.945276	0.966975	0.966671	0.967564	0.967424	0.968234	0.968525	0.969109	0.969746	0.969007	0.966914	0.967443	0.967982	0.968952	0.968519	0.969387	0.970084	0.971091	0.969767	0.971072	0.970804	0.971417
159	791	0.944	0.939	0.967	0.967	0.97	0.942	0.973	0.973	0.975	0.982		0.939489	0.939567	0.940811	0.945831	0.945067	0.945593	0.943814	0.9493	0.933262	0.940675	0.935507	0.936955	0.9383	0.939873	0.940906	0.944754	0.966519	0.966424	0.966988	0.967013	0.967537	0.967665	0.966894	0.969012	0.968309	0.96675	0.966295	0.967328	0.967365	0.967908	0.966976	0.968783	0.970157	0.969686	0.969687	0.970561	0.970316
160	796	0.943	0.937	0.966	0.967	0.97	0.941	0.972	0.973	0.975	0.982		0.93843	0.93833	0.93938	0.944877	0.943446	0.944734	0.943766	0.949253	0.932287	0.939101	0.933696	0.936079	0.937072	0.937953	0.939812	0.94384	0.96544	0.965521	0.965918	0.966684	0.965979	0.966356	0.966434	0.968564	0.967406	0.965521	0.965639	0.967165	0.96647	0.966929	0.966853	0.969474	0.969914	0.968467	0.969117	0.970237	0.969337
161	801	0.942	0.936	0.966	0.966	0.969	0.94	0.971	0.972	0.974	0.981		0.937419	0.937045	0.939332	0.94292	0.942349	0.943922	0.943479	0.947503	0.931622	0.937746	0.933049	0.93402	0.935625	0.93756	0.939111	0.942231	0.964984	0.964167	0.9653	0.964918	0.965365	0.966151	0.966016	0.967137	0.966954	0.964825	0.96486	0.965245	0.966185	0.966236	0.966608	0.967564	0.969061	0.967451	0.968587	0.968739	0.968726
162	806	0.941	0.935	0.965	0.965	0.968	0.939	0.97	0.971	0.974	0.981		0.936071	0.935665	0.937757	0.943302	0.942301	0.943301	0.941421	0.946131	0.92967	0.937003	0.93197	0.934283	0.934704	0.93612	0.937667	0.940795	0.963656	0.963305	0.964106	0.965904	0.965242	0.965128	0.965222	0.966688	0.965476	0.963556	0.963753	0.965981	0.965168	0.965706	0.965668	0.966141	0.967843	0.966841	0.967324	0.969225	0.968033
163	811	0.94	0.934	0.964	0.964	0.967	0.937	0.97	0.971	0.973	0.981		0.935686	0.934761	0.936229	0.941393	0.941348	0.94139	0.940464	0.946273	0.92905	0.93556	0.930935	0.93218	0.933389	0.934462	0.936179	0.938142	0.963573	0.962689	0.963859	0.963193	0.963602	0.963491	0.964219	0.96518	0.965558	0.962696	0.963261	0.963694	0.964028	0.964482	0.964687	0.965125	0.96768	0.966232	0.966591	0.966714	0.966891
164	816	0.939	0.933	0.964	0.964	0.967	0.936	0.969	0.971	0.973	0.981		0.934434	0.93438	0.935847	0.941631	0.939774	0.940196	0.940033	0.945989	0.928252	0.934686	0.929986	0.932837	0.932819	0.93372	0.935609	0.939621	0.962743	0.962115	0.963036	0.964302	0.963233	0.96345	0.963508	0.965669	0.964573	0.961959	0.962768	0.964388	0.963744	0.963463	0.963747	0.965287	0.967112	0.9655	0.966835	0.967645	0.966605
165	821	0.938	0.932	0.963	0.963	0.966	0.936	0.968	0.97	0.972	0.98		0.934001	0.932144	0.93494	0.939436	0.940012	0.940721	0.938263	0.944854	0.927143	0.933243	0.928648	0.929332	0.932073	0.933589	0.934778	0.937881	0.962038	0.961006	0.962254	0.961098	0.962618	0.96349	0.963382	0.965669	0.963957	0.961099	0.961579	0.961529	0.962726	0.963993	0.963379	0.965613	0.966178	0.964078	0.96492	0.964892	0.965505
166	826	0.937	0.931	0.961	0.962	0.965	0.934	0.967	0.969	0.971	0.979		0.932316	0.931382	0.934272	0.939579	0.936627	0.938572	0.938406	0.944098	0.925768	0.932194	0.927527	0.929989	0.92896	0.93084	0.933071	0.937881	0.961001	0.959939	0.961266	0.962289	0.960446	0.96083	0.961334	0.96469	0.963095	0.96028	0.960841	0.962305	0.961139	0.961832	0.962194	0.964149	0.965407	0.963509	0.964676	0.965985	0.964159
167	831	0.936	0.93	0.961	0.961	0.964	0.932	0.966	0.968	0.971	0.979		0.932701	0.931192	0.932411	0.936906	0.937151	0.93733	0.93697	0.943767	0.925147	0.931582	0.925931	0.926922	0.929705	0.930491	0.93237	0.936619	0.960503	0.959775	0.960484	0.959906	0.960651	0.960585	0.961669	0.962856	0.962274	0.959707	0.959816	0.960345	0.961017	0.961342	0.96154	0.962564	0.964676	0.963022	0.963576	0.963879	0.964037
168	836	0.935	0.929	0.96	0.96	0.963	0.932	0.966	0.967	0.97	0.978		0.931498	0.93005	0.931885	0.936286	0.937151	0.936183	0.936444	0.941875	0.924394	0.930445	0.925111	0.926353	0.928565	0.929008	0.930576	0.935227	0.960046	0.958544	0.959455	0.959372	0.959995	0.959029	0.960373	0.961877	0.961823	0.958888	0.958791	0.959895	0.960285	0.959467	0.960682	0.961995	0.964473	0.962453	0.962801	0.963272	0.963303
169	841	0.935	0.928	0.959	0.96	0.963	0.931	0.965	0.967	0.97	0.978		0.931016	0.929003	0.930549	0.936525	0.936484	0.936327	0.936731	0.942442	0.923507	0.928959	0.923644	0.926309	0.927425	0.929226	0.930926	0.934792	0.959466	0.957805	0.958796	0.959167	0.959011	0.959561	0.959453	0.961796	0.96133	0.957332	0.958463	0.959201	0.95939	0.959752	0.959946	0.961832	0.96358	0.961071	0.96215	0.963231	0.962487
170	846	0.933	0.927	0.959	0.959	0.962	0.93	0.965	0.966	0.969	0.977		0.929572	0.927861	0.930024	0.935856	0.934052	0.936136	0.934386	0.93899	0.921822	0.927997	0.922825	0.924819	0.925715	0.928179	0.928868	0.932921	0.958553	0.957148	0.958179	0.957935	0.957905	0.959234	0.958993	0.960939	0.960509	0.956922	0.95793	0.958466	0.958454	0.959344	0.959088	0.960247	0.963011	0.960421	0.961701	0.962017	0.961386
171	851	0.933	0.926	0.958	0.958	0.961	0.928	0.964	0.966	0.968	0.977		0.929139	0.927195	0.929546	0.934186	0.93348	0.935801	0.934099	0.939557	0.920979	0.927122	0.922307	0.923549	0.92475	0.926739	0.928431	0.9324	0.957848	0.955753	0.957603	0.957647	0.957085	0.957801	0.958325	0.960124	0.959401	0.95594	0.957028	0.957772	0.957477	0.958243	0.958516	0.959434	0.961996	0.959933	0.960968	0.961409	0.960652
172	856	0.931	0.924	0.956	0.957	0.96	0.926	0.963	0.965	0.967	0.976		0.927983	0.925672	0.927255	0.931657	0.933527	0.933747	0.931754	0.93724	0.920004	0.925636	0.920064	0.920175	0.924092	0.924688	0.925498	0.931312	0.957018	0.955014	0.955956	0.954237	0.956552	0.956369	0.956444	0.959023	0.958826	0.954875	0.955306	0.954872	0.956704	0.95649	0.956431	0.958825	0.961671	0.958877	0.959664	0.958453	0.960204
173	861	0.931	0.924	0.956	0.956	0.96	0.926	0.962	0.965	0.967	0.976		0.927598	0.924578	0.927876	0.932038	0.933146	0.934034	0.931945	0.939557	0.919205	0.925068	0.919848	0.920789	0.923391	0.924339	0.925848	0.931181	0.956105	0.954234	0.95575	0.955059	0.955896	0.956532	0.956026	0.959553	0.958251	0.953851	0.955019	0.955852	0.956541	0.956979	0.956431	0.958702	0.961022	0.958105	0.959053	0.959506	0.959714
174	866	0.93	0.922	0.955	0.955	0.959	0.925	0.961	0.964	0.966	0.976		0.926154	0.924102	0.926253	0.930845	0.932192	0.933174	0.93118	0.936862	0.917786	0.923844	0.918036	0.91908	0.922601	0.923205	0.92471	0.929746	0.955524	0.953249	0.954845	0.953868	0.95524	0.955305	0.954855	0.957392	0.957266	0.953278	0.953707	0.953851	0.956134	0.955674	0.955123	0.957036	0.959885	0.956886	0.957994	0.957846	0.959144
175	871	0.93	0.922	0.955	0.955	0.959	0.924	0.961	0.964	0.966	0.976		0.925432	0.92296	0.926157	0.931275	0.931095	0.932744	0.931227	0.936625	0.916855	0.922882	0.917174	0.919562	0.921593	0.922463	0.925454	0.929789	0.954902	0.952674	0.954022	0.953744	0.954462	0.954527	0.956151	0.958819	0.956897	0.952295	0.953297	0.954219	0.954791	0.95441	0.955573	0.958702	0.959438	0.956398	0.95726	0.957886	0.958451
176	876	0.928	0.921	0.953	0.954	0.957	0.922	0.96	0.963	0.965	0.975		0.92394	0.922103	0.924869	0.929413	0.93038	0.931216	0.929648	0.936294	0.915569	0.92192	0.916009	0.917941	0.920058	0.921503	0.923222	0.928441	0.953865	0.951361	0.952746	0.952635	0.953437	0.953708	0.953685	0.956087	0.95587	0.951149	0.951944	0.953116	0.953937	0.954165	0.954142	0.955898	0.95891	0.955342	0.956486	0.956874	0.95686
177	881	0.928	0.919	0.953	0.953	0.956	0.922	0.959	0.962	0.965	0.974		0.923892	0.921865	0.922816	0.928173	0.928902	0.930451	0.92984	0.93445	0.914549	0.921264	0.914067	0.915838	0.918348	0.919496	0.922784	0.927353	0.953408	0.950909	0.951552	0.95091	0.95233	0.952562	0.953601	0.956128	0.955255	0.950534	0.950918	0.950992	0.952431	0.952371	0.953652	0.955613	0.958139	0.954651	0.955305	0.955092	0.955678
178	886	0.927	0.918	0.952	0.952	0.956	0.921	0.958	0.962	0.964	0.974		0.923362	0.920676	0.922959	0.92865	0.927614	0.929496	0.928739	0.933362	0.913795	0.920958	0.913679	0.916451	0.91655	0.918885	0.920639	0.926353	0.952288	0.949637	0.951264	0.951567	0.95065	0.951907	0.95172	0.95519	0.954639	0.949429	0.950303	0.951483	0.951251	0.952616	0.952467	0.954841	0.957367	0.953797	0.954775	0.955821	0.954495
179	891	0.926	0.917	0.951	0.951	0.955	0.919	0.957	0.961	0.964	0.973		0.922399	0.919772	0.922482	0.926407	0.927471	0.927155	0.928117	0.932132	0.912554	0.919078	0.912644	0.913603	0.916067	0.91727	0.919807	0.924439	0.951375	0.948775	0.950111	0.949308	0.949789	0.950147	0.950759	0.953967	0.953571	0.948241	0.949811	0.949563	0.950641	0.950373	0.9512	0.953784	0.956636	0.952619	0.954205	0.953918	0.954128
180	896	0.925	0.916	0.95	0.95	0.954	0.918	0.957	0.96	0.963	0.973		0.921148	0.919296	0.920143	0.926359	0.927042	0.92792	0.926394	0.930571	0.91149	0.918379	0.910962	0.913209	0.915147	0.917008	0.919282	0.923177	0.951043	0.9482	0.948506	0.948692	0.94942	0.949984	0.950257	0.952295	0.95275	0.947832	0.947884	0.949114	0.949705	0.950292	0.950546	0.952199	0.955824	0.952456	0.952453	0.953391	0.953435
181	901	0.924	0.915	0.949	0.949	0.953	0.917	0.956	0.96	0.962	0.973		0.920137	0.918154	0.920143	0.926311	0.924944	0.927442	0.926202	0.931659	0.91047	0.916718	0.909581	0.913078	0.913831	0.915438	0.918056	0.923221	0.950006	0.946887	0.948259	0.948815	0.948354	0.948265	0.949839	0.95307	0.951724	0.94644	0.947228	0.949073	0.948973	0.949068	0.949973	0.951914	0.955134	0.95075	0.952208	0.953189	0.952701
182	906	0.924	0.914	0.948	0.948	0.952	0.915	0.955	0.959	0.962	0.972		0.919559	0.91725	0.91852	0.92507	0.925993	0.926057	0.925772	0.930146	0.909583	0.915887	0.908632	0.911325	0.913568	0.91426	0.916962	0.922438	0.949259	0.946189	0.946612	0.947172	0.947944	0.948224	0.948292	0.95095	0.950985	0.945498	0.945834	0.947113	0.948321	0.948375	0.948625	0.951183	0.954485	0.950059	0.950823	0.95165	0.951723
183	910	0.922	0.913	0.947	0.947	0.951	0.914	0.954	0.958	0.961	0.971		0.918452	0.916155	0.917518	0.923209	0.9238	0.925388	0.923857	0.929909	0.907765	0.914357	0.906605	0.909704	0.911463	0.913998	0.915124	0.92222	0.94789	0.944916	0.945254	0.945816	0.945649	0.946996	0.946955	0.951806	0.950123	0.944228	0.944399	0.946092	0.946368	0.94707	0.947153	0.950736	0.953307	0.94888	0.949478	0.94999	0.950336
184	915	0.922	0.912	0.946	0.947	0.95	0.913	0.953	0.958	0.961	0.971		0.917922	0.91487	0.9179	0.923639	0.9238	0.925675	0.923331	0.927734	0.907099	0.913264	0.906691	0.90931	0.911024	0.912863	0.914992	0.920654	0.947185	0.943726	0.944925	0.945693	0.945649	0.946423	0.946746	0.950828	0.949343	0.943368	0.944235	0.945724	0.94588	0.946336	0.946867	0.95041	0.952373	0.947946	0.948908	0.950354	0.949929
185	920	0.921	0.91	0.945	0.945	0.949	0.911	0.952	0.957	0.96	0.97		0.917633	0.914014	0.917088	0.920871	0.921797	0.922522	0.923857	0.926315	0.906301	0.911603	0.905267	0.906856	0.908656	0.909896	0.913723	0.919088	0.946687	0.942248	0.943484	0.943146	0.943764	0.944212	0.945366	0.949686	0.948686	0.942058	0.942882	0.943355	0.944415	0.944379	0.946172	0.948134	0.951967	0.946402	0.947971	0.947763	0.948379
186	925	0.92	0.909	0.944	0.944	0.948	0.91	0.951	0.956	0.959	0.97		0.916045	0.913586	0.916038	0.921443	0.920462	0.922665	0.922278	0.92674	0.90537	0.91051	0.903887	0.906068	0.907341	0.910114	0.912804	0.91948	0.945484	0.941387	0.942578	0.942489	0.942452	0.94368	0.944321	0.948504	0.947742	0.941116	0.941898	0.94262	0.943032	0.944175	0.944905	0.947281	0.951439	0.945873	0.946667	0.947358	0.947074
187	930	0.919	0.908	0.943	0.943	0.947	0.909	0.95	0.955	0.958	0.97		0.9159	0.912491	0.914558	0.919677	0.920748	0.920468	0.922326	0.926835	0.90435	0.909941	0.902204	0.903921	0.906902	0.907933	0.911447	0.918088	0.945111	0.940278	0.941385	0.940558	0.942288	0.941716	0.943193	0.947933	0.94688	0.939765	0.940298	0.941191	0.942543	0.941728	0.943557	0.947281	0.950343	0.944695	0.945486	0.946021	0.946667
188	935	0.918	0.907	0.942	0.942	0.946	0.908	0.949	0.955	0.958	0.969		0.914793	0.911254	0.912697	0.919439	0.918697	0.921949	0.919837	0.923288	0.902532	0.908018	0.90104	0.904578	0.904666	0.90754	0.909958	0.915695	0.943575	0.938883	0.940026	0.94101	0.940034	0.941429	0.942273	0.946669	0.945854	0.938373	0.939273	0.940987	0.940468	0.94128	0.94233	0.945208	0.949166	0.943638	0.944304	0.946062	0.944587
189	940	0.917	0.905	0.94	0.941	0.945	0.906	0.948	0.954	0.957	0.969		0.914071	0.910921	0.912363	0.917959	0.917791	0.920182	0.919454	0.92291	0.902044	0.906837	0.899185	0.901292	0.903657	0.906013	0.908295	0.915086	0.94287	0.937857	0.938915	0.93834	0.938435	0.940488	0.940517	0.945527	0.945074	0.937431	0.938248	0.938986	0.939044	0.940505	0.941186	0.944801	0.948394	0.942297	0.943204	0.943916	0.943242
190	945	0.916	0.904	0.939	0.94	0.944	0.905	0.947	0.953	0.957	0.968		0.913108	0.90935	0.911026	0.916909	0.918506	0.918605	0.917827	0.922579	0.900448	0.906269	0.897804	0.900241	0.903526	0.904835	0.906982	0.914608	0.941957	0.937159	0.937186	0.936943	0.938804	0.938728	0.939765	0.944753	0.944007	0.936162	0.936444	0.937434	0.939166	0.938915	0.940123	0.944029	0.947663	0.941363	0.941493	0.942215	0.943527
191	950	0.915	0.903	0.938	0.938	0.943	0.903	0.946	0.953	0.956	0.968		0.911857	0.908541	0.909976	0.916241	0.917314	0.919226	0.917779	0.921018	0.899472	0.904564	0.897287	0.899189	0.901815	0.90418	0.905888	0.912824	0.94063	0.936133	0.936198	0.935628	0.937123	0.938114	0.938553	0.943244	0.942857	0.935384	0.93546	0.936127	0.93766	0.938058	0.938856	0.941549	0.946527	0.940591	0.940433	0.941081	0.941937
192	955	0.915	0.902	0.937	0.937	0.942	0.902	0.945	0.952	0.956	0.967		0.911472	0.908256	0.909928	0.916002	0.916837	0.916981	0.916296	0.922153	0.898319	0.903165	0.895259	0.898007	0.900325	0.902653	0.905406	0.913172	0.939883	0.934491	0.935087	0.934848	0.936386	0.936845	0.938009	0.94251	0.941872	0.933746	0.934435	0.935351	0.937172	0.93712	0.937916	0.941549	0.945633	0.939128	0.939496	0.940069	0.941284
193	960	0.914	0.901	0.936	0.936	0.94	0.901	0.944	0.951	0.955	0.967		0.910461	0.906686	0.909356	0.915048	0.914692	0.916169	0.916726	0.921254	0.897033	0.903034	0.89431	0.897043	0.898614	0.90034	0.904312	0.911737	0.938514	0.933218	0.934264	0.934108	0.934459	0.935085	0.936797	0.942388	0.940681	0.932558	0.933287	0.934207	0.934852	0.934959	0.93714	0.941346	0.944618	0.937624	0.938437	0.939664	0.939286
194	965	0.912	0.899	0.934	0.934	0.939	0.899	0.943	0.95	0.954	0.966		0.909161	0.905877	0.908401	0.913903	0.91369	0.91507	0.914956	0.918511	0.895836	0.90028	0.892498	0.89529	0.897518	0.899686	0.902079	0.909388	0.937643	0.931618	0.931876	0.931972	0.933025	0.93398	0.934415	0.940267	0.939655	0.931207	0.931073	0.932492	0.933672	0.933858	0.934974	0.938989	0.943522	0.936202	0.936726	0.937801	0.937696
195	970	0.912	0.898	0.933	0.933	0.937	0.897	0.942	0.949	0.953	0.966		0.909353	0.905163	0.906205	0.912614	0.912594	0.914497	0.912994	0.918984	0.894506	0.899274	0.891031	0.893231	0.895632	0.898115	0.900985	0.909387	0.936232	0.929935	0.930641	0.930206	0.930688	0.932261	0.932952	0.939615	0.938588	0.929118	0.930089	0.930981	0.931841	0.932716	0.93387	0.938338	0.942304	0.934617	0.935178	0.935655	0.936106
196	975	0.911	0.896	0.932	0.932	0.936	0.896	0.941	0.948	0.952	0.965		0.907861	0.903355	0.906062	0.912137	0.911735	0.913207	0.913759	0.91889	0.893486	0.897351	0.889694	0.892618	0.894405	0.897024	0.900022	0.907212	0.935029	0.928621	0.929201	0.92922	0.929868	0.931238	0.931948	0.938147	0.937233	0.928299	0.928325	0.929919	0.930132	0.931452	0.932072	0.936306	0.941045	0.93348	0.933915	0.935007	0.934883
197	980	0.91	0.895	0.931	0.931	0.935	0.894	0.939	0.948	0.952	0.964		0.90762	0.902879	0.904535	0.9108	0.911449	0.911775	0.912802	0.916383	0.892289	0.896301	0.888314	0.889989	0.893089	0.894668	0.898534	0.907082	0.934241	0.927226	0.927966	0.927084	0.929459	0.929273	0.931029	0.937943	0.936535	0.926825	0.926931	0.927796	0.929725	0.929495	0.931663	0.936834	0.940436	0.93226	0.932285	0.932901	0.934475
198	985	0.909	0.894	0.929	0.929	0.934	0.892	0.938	0.946	0.951	0.964		0.905887	0.901689	0.903771	0.908891	0.909971	0.912013	0.912036	0.914822	0.890071	0.894859	0.886674	0.888149	0.891203	0.894799	0.897921	0.905037	0.932498	0.9262	0.926402	0.925358	0.927204	0.928823	0.929691	0.936272	0.934975	0.925228	0.925619	0.925754	0.927813	0.928475	0.929619	0.935249	0.938812	0.930757	0.930655	0.931039	0.932395
199	990	0.908	0.892	0.928	0.928	0.933	0.891	0.937	0.945	0.95	0.963		0.90454	0.900738	0.902148	0.909416	0.909494	0.910915	0.911318	0.915674	0.889184	0.893372	0.884949	0.887842	0.890151	0.892486	0.895513	0.904428	0.931336	0.924968	0.924755	0.925071	0.926138	0.926735	0.927977	0.934722	0.933908	0.924082	0.923897	0.925304	0.926836	0.926477	0.928598	0.933623	0.937594	0.929294	0.92927	0.930593	0.931009
200	995	0.907	0.891	0.927	0.927	0.931	0.889	0.936	0.945	0.949	0.963		0.904154	0.899976	0.901337	0.908462	0.907825	0.909912	0.910553	0.913876	0.887588	0.892236	0.883266	0.886791	0.888704	0.891046	0.894463	0.903297	0.93059	0.923655	0.923232	0.92351	0.924376	0.92563	0.92664	0.934559	0.933169	0.922526	0.922134	0.923834	0.925005	0.925784	0.927208	0.932648	0.936701	0.928075	0.927681	0.928892	0.929664
201	1000	0.906	0.89	0.925	0.925	0.93	0.888	0.934	0.944	0.948	0.962		0.904106	0.899215	0.901241	0.906839	0.906395	0.908908	0.908591	0.911701	0.8871	0.890837	0.882835	0.885389	0.886423	0.889432	0.893106	0.901992	0.92922	0.921931	0.922409	0.922277	0.922327	0.923379	0.925595	0.932765	0.932143	0.921297	0.921396	0.922446	0.923052	0.923623	0.925859	0.93216	0.935767	0.926531	0.926866	0.928002	0.927951
202	1005	0.905	0.888	0.924	0.924	0.928	0.886	0.933	0.942	0.948	0.962		0.90247	0.898073	0.899284	0.906362	0.906585	0.908049	0.90749	0.913971	0.885415	0.8897	0.880721	0.883286	0.885897	0.888996	0.891223	0.900774	0.927644	0.920782	0.92031	0.920141	0.921753	0.923788	0.924048	0.931053	0.930583	0.919905	0.919633	0.920404	0.922808	0.923541	0.924265	0.929477	0.934386	0.925393	0.925114	0.925734	0.926809
203	1010	0.904	0.886	0.922	0.922	0.926	0.884	0.932	0.941	0.946	0.961		0.900977	0.896407	0.898568	0.905216	0.905393	0.906807	0.90591	0.909289	0.88342	0.887733	0.878953	0.881884	0.883485	0.886465	0.890392	0.899165	0.925943	0.918606	0.918869	0.91932	0.91958	0.921087	0.922501	0.929952	0.928736	0.917653	0.918361	0.919505	0.920163	0.921013	0.922835	0.927567	0.932559	0.922996	0.923444	0.924357	0.924322
204	1015	0.903	0.885	0.921	0.921	0.925	0.882	0.93	0.94	0.946	0.961		0.900303	0.894314	0.897709	0.902353	0.904153	0.906902	0.906341	0.910613	0.882267	0.886596	0.8774	0.879343	0.882521	0.885418	0.888772	0.898991	0.924947	0.917128	0.917881	0.916855	0.918515	0.919777	0.921205	0.930196	0.927586	0.916261	0.916721	0.917055	0.919268	0.919626	0.92165	0.928461	0.931179	0.921451	0.921977	0.922251	0.923751
205	1020	0.902	0.884	0.92	0.92	0.924	0.881	0.929	0.939	0.945	0.96		0.89934	0.894409	0.896897	0.902687	0.904058	0.904705	0.905097	0.910045	0.881025	0.886159	0.876062	0.878598	0.88217	0.883585	0.887634	0.898121	0.923951	0.91639	0.916276	0.915499	0.918023	0.918222	0.919701	0.928239	0.926847	0.91536	0.915286	0.915707	0.918454	0.917832	0.920178	0.926835	0.930204	0.920964	0.920632	0.920834	0.922854
206	1025	0.902	0.882	0.918	0.918	0.923	0.88	0.928	0.938	0.944	0.96		0.898763	0.893219	0.895704	0.901542	0.903867	0.905326	0.903518	0.910518	0.879784	0.884454	0.874725	0.876758	0.880065	0.882407	0.885577	0.895772	0.922873	0.914871	0.915247	0.914185	0.916219	0.916789	0.918906	0.927669	0.926026	0.913927	0.914343	0.914563	0.916826	0.916894	0.919156	0.925128	0.929636	0.919298	0.919614	0.9197	0.921468
207	1030	0.901	0.882	0.917	0.917	0.922	0.878	0.927	0.937	0.943	0.959		0.899148	0.89341	0.89494	0.902162	0.901721	0.903224	0.903135	0.909714	0.879251	0.88358	0.872827	0.876364	0.878706	0.880749	0.885139	0.89712	0.922458	0.913804	0.913435	0.913158	0.914539	0.91548	0.917067	0.926812	0.925041	0.912698	0.912293	0.913624	0.914832	0.9151	0.917603	0.925656	0.928418	0.917754	0.917903	0.918688	0.918899
208	1035	0.9	0.88	0.916	0.916	0.92	0.877	0.926	0.936	0.943	0.959		0.898522	0.892743	0.894988	0.900921	0.900863	0.903463	0.904092	0.907397	0.87832	0.88253	0.872007	0.874962	0.876688	0.880094	0.883826	0.893249	0.921255	0.912819	0.912571	0.912665	0.912899	0.914375	0.916398	0.92457	0.924097	0.912043	0.911596	0.913134	0.913367	0.914652	0.917113	0.923177	0.927728	0.916778	0.916884	0.91804	0.917594
209	1040	0.9	0.879	0.915	0.915	0.919	0.875	0.925	0.935	0.942	0.958		0.897415	0.891649	0.893795	0.901255	0.901149	0.902603	0.902273	0.906498	0.876857	0.881875	0.870929	0.873866	0.876601	0.878611	0.882863	0.893205	0.91972	0.911628	0.910883	0.911145	0.912571	0.913147	0.915061	0.923306	0.922496	0.91061	0.909751	0.911051	0.912798	0.912939	0.915151	0.921592	0.926144	0.915925	0.91505	0.916299	0.917105
210	1045	0.899	0.878	0.913	0.913	0.917	0.873	0.923	0.934	0.941	0.958		0.896597	0.890697	0.893461	0.899633	0.899337	0.90117	0.90213	0.90664	0.87566	0.880126	0.869246	0.872289	0.874233	0.876516	0.882294	0.891248	0.918931	0.909904	0.909937	0.90942	0.910276	0.911182	0.914183	0.922694	0.921716	0.90889	0.908808	0.909826	0.911007	0.911145	0.91462	0.920657	0.924885	0.914218	0.913869	0.914841	0.915474
211	1050	0.898	0.876	0.912	0.912	0.916	0.871	0.922	0.933	0.94	0.957		0.895201	0.88965	0.891313	0.897914	0.898288	0.90074	0.90146	0.906025	0.874374	0.878902	0.86765	0.870537	0.872829	0.8756	0.880543	0.891291	0.917396	0.908919	0.908002	0.907776	0.908554	0.910404	0.912845	0.92143	0.920197	0.907989	0.90688	0.908519	0.909054	0.910044	0.91323	0.919397	0.923951	0.913243	0.911628	0.913221	0.913598
212	1055	0.897	0.875	0.911	0.91	0.914	0.87	0.92	0.932	0.939	0.957		0.895008	0.888318	0.890692	0.896483	0.897144	0.900454	0.899928	0.90437	0.873043	0.877153	0.866658	0.869047	0.871163	0.875164	0.878179	0.889247	0.916649	0.907195	0.906973	0.905969	0.907407	0.909504	0.910421	0.920248	0.919294	0.906187	0.905527	0.906559	0.908077	0.908331	0.910696	0.918055	0.922652	0.911374	0.910772	0.911521	0.91213
213	1060	0.896	0.874	0.909	0.909	0.913	0.868	0.919	0.93	0.938	0.956		0.894334	0.887747	0.890358	0.897198	0.897525	0.899068	0.899354	0.902951	0.871713	0.876454	0.865234	0.868039	0.870374	0.874073	0.877304	0.888551	0.915322	0.905964	0.90545	0.905271	0.906505	0.908235	0.908916	0.919188	0.918227	0.904959	0.904174	0.905538	0.906857	0.907393	0.909797	0.916673	0.921353	0.910236	0.909184	0.910508	0.910744
214	1065	0.895	0.873	0.908	0.908	0.912	0.866	0.918	0.929	0.937	0.955		0.894045	0.887128	0.888401	0.895958	0.895427	0.899116	0.897296	0.902951	0.87056	0.875798	0.863379	0.86655	0.86862	0.872633	0.875334	0.887158	0.913911	0.904774	0.903433	0.903627	0.904291	0.906803	0.907704	0.917801	0.917323	0.903526	0.902411	0.903659	0.904496	0.906374	0.908121	0.915698	0.920216	0.908814	0.907676	0.908322	0.908787
215	1070	0.894	0.871	0.907	0.907	0.91	0.865	0.916	0.928	0.936	0.955		0.892505	0.886224	0.888401	0.894574	0.894712	0.89668	0.897344	0.901674	0.868964	0.873831	0.862085	0.865104	0.867523	0.870931	0.874502	0.886332	0.912832	0.903419	0.90261	0.902518	0.903759	0.905943	0.906324	0.916374	0.915764	0.90242	0.901427	0.902475	0.903805	0.905273	0.907018	0.914113	0.919323	0.907554	0.906698	0.906823	0.908257
216	1075	0.892	0.869	0.905	0.905	0.909	0.862	0.915	0.926	0.935	0.954		0.89159	0.884749	0.886635	0.892903	0.893329	0.895486	0.896004	0.898316	0.867412	0.871688	0.85954	0.862782	0.865199	0.869055	0.872751	0.8842	0.911214	0.901654	0.900346	0.900341	0.901094	0.903283	0.904736	0.915029	0.914245	0.900414	0.899008	0.900637	0.901404	0.903111	0.905383	0.91269	0.917739	0.905482	0.904131	0.905568	0.905606
217	1080	0.892	0.868	0.904	0.903	0.907	0.861	0.914	0.925	0.934	0.954		0.890724	0.883417	0.887255	0.891996	0.892137	0.895008	0.89543	0.898884	0.866347	0.869765	0.859842	0.861249	0.863577	0.868357	0.871088	0.882373	0.90997	0.900177	0.900222	0.89915	0.89966	0.902382	0.903231	0.913398	0.913013	0.899103	0.898721	0.899371	0.900061	0.901562	0.90383	0.911308	0.916278	0.904019	0.90352	0.904151	0.903935
218	1085	0.891	0.867	0.903	0.902	0.906	0.859	0.912	0.924	0.933	0.954		0.890098	0.883036	0.884344	0.892044	0.892757	0.893432	0.895525	0.900397	0.864795	0.869502	0.857038	0.860416	0.863094	0.865957	0.871175	0.883243	0.909181	0.899356	0.898617	0.897794	0.899783	0.90054	0.902562	0.912256	0.912479	0.897875	0.896875	0.898187	0.899451	0.900053	0.902767	0.910007	0.915263	0.903287	0.90185	0.902814	0.903405
219	1090	0.89	0.865	0.901	0.901	0.905	0.857	0.911	0.923	0.932	0.953		0.889472	0.882084	0.884869	0.890565	0.89104	0.892477	0.893084	0.898127	0.863598	0.868191	0.85596	0.858883	0.861077	0.863601	0.868768	0.882112	0.907978	0.89796	0.897012	0.895863	0.897405	0.898576	0.901016	0.911522	0.910961	0.896483	0.89544	0.896267	0.897904	0.897851	0.901091	0.908707	0.914247	0.901662	0.900587	0.900911	0.901855
220	1095	0.889	0.864	0.9	0.899	0.903	0.856	0.91	0.922	0.931	0.952		0.889039	0.880942	0.882959	0.889371	0.889943	0.893432	0.892845	0.897087	0.862401	0.866705	0.854234	0.857262	0.859805	0.863339	0.867061	0.879763	0.906609	0.896236	0.895283	0.894918	0.896053	0.897675	0.899804	0.910544	0.90977	0.895008	0.894292	0.894756	0.89591	0.896791	0.899497	0.9083	0.91307	0.900199	0.899364	0.899575	0.90002
221	1100	0.888	0.862	0.898	0.898	0.902	0.854	0.908	0.92	0.93	0.952		0.888028	0.879467	0.882053	0.888846	0.887893	0.890136	0.892319	0.897607	0.861292	0.865174	0.852465	0.855991	0.857393	0.860154	0.866667	0.87885	0.905406	0.895046	0.89376	0.893974	0.89388	0.895015	0.898257	0.908464	0.908826	0.893739	0.892037	0.893899	0.894161	0.89414	0.898475	0.905577	0.911974	0.898696	0.897286	0.898886	0.897778
222	1105	0.887	0.861	0.897	0.896	0.9	0.852	0.907	0.919	0.929	0.951		0.886632	0.878563	0.880621	0.887367	0.888608	0.889802	0.890165	0.895573	0.859918	0.863644	0.851085	0.853669	0.857174	0.859935	0.863821	0.877849	0.904369	0.893691	0.892854	0.891961	0.893512	0.894646	0.895707	0.907771	0.907553	0.892142	0.891217	0.891734	0.893225	0.893447	0.896391	0.905455	0.91039	0.897192	0.89582	0.89674	0.897248
223	1110	0.887	0.86	0.896	0.895	0.899	0.85	0.905	0.918	0.928	0.951		0.88615	0.877278	0.880143	0.886794	0.88794	0.889993	0.891027	0.896708	0.858765	0.862114	0.849704	0.852793	0.855157	0.858365	0.865047	0.87637	0.902958	0.892255	0.891208	0.890893	0.891544	0.893091	0.896041	0.906548	0.906486	0.891036	0.889495	0.890754	0.891597	0.892224	0.895901	0.90391	0.909335	0.895851	0.894434	0.895201	0.895372
224	1115	0.886	0.858	0.894	0.894	0.898	0.848	0.904	0.917	0.927	0.95		0.885332	0.877326	0.880191	0.884933	0.886271	0.887366	0.88983	0.894107	0.857567	0.860934	0.848367	0.850646	0.853885	0.856227	0.862202	0.874761	0.901755	0.891146	0.890261	0.88888	0.890273	0.891413	0.89391	0.904958	0.905213	0.889685	0.888306	0.888671	0.89058	0.890633	0.894552	0.902	0.908238	0.894754	0.89366	0.893136	0.89419
225	1120	0.884	0.857	0.893	0.892	0.896	0.847	0.903	0.915	0.926	0.949		0.883936	0.876041	0.877518	0.884408	0.883601	0.888464	0.888059	0.892972	0.856104	0.860628	0.846642	0.849463	0.851342	0.856619	0.860495	0.873021	0.900386	0.889874	0.888038	0.887853	0.888142	0.891536	0.892614	0.903409	0.903777	0.888498	0.886419	0.887078	0.88765	0.890348	0.892549	0.900699	0.906655	0.893332	0.891297	0.892043	0.89158
226	1125	0.884	0.856	0.892	0.891	0.895	0.845	0.901	0.914	0.925	0.949		0.884513	0.87547	0.877566	0.883072	0.885604	0.887796	0.888107	0.893114	0.85433	0.858617	0.845477	0.847448	0.85143	0.854001	0.859663	0.873064	0.899224	0.888889	0.886927	0.885881	0.888552	0.888834	0.891318	0.903449	0.902463	0.887269	0.885066	0.885526	0.887976	0.887656	0.891037	0.900984	0.905355	0.892275	0.890034	0.890423	0.891662
227	1130	0.883	0.854	0.89	0.89	0.893	0.843	0.9	0.913	0.924	0.949		0.883069	0.874471	0.876086	0.881544	0.881455	0.886028	0.887294	0.892404	0.853266	0.857174	0.844053	0.846484	0.84779	0.852998	0.858481	0.871803	0.898145	0.887288	0.886309	0.88547	0.885232	0.88822	0.890189	0.901288	0.90156	0.886	0.884287	0.886098	0.885086	0.8868	0.890587	0.898748	0.904381	0.89069	0.889342	0.889856	0.888603
228	1135	0.882	0.853	0.889	0.888	0.892	0.842	0.899	0.911	0.923	0.948		0.882636	0.872853	0.87599	0.881688	0.882409	0.884547	0.885523	0.890938	0.851803	0.85595	0.842759	0.844513	0.848404	0.850685	0.856861	0.87028	0.896776	0.885975	0.884828	0.883457	0.885232	0.885887	0.888643	0.900514	0.900123	0.88428	0.882729	0.882872	0.885005	0.884394	0.887931	0.897	0.90296	0.889065	0.887793	0.887467	0.888767
229	1140	0.881	0.851	0.888	0.887	0.891	0.84	0.898	0.91	0.922	0.947		0.881722	0.872187	0.874797	0.880399	0.882171	0.883497	0.886241	0.890749	0.851226	0.854638	0.841249	0.843154	0.846606	0.849987	0.855592	0.869062	0.89632	0.88499	0.883634	0.881855	0.884289	0.884987	0.887431	0.898801	0.899343	0.883133	0.88113	0.881606	0.883418	0.884231	0.887563	0.895943	0.90227	0.88809	0.886204	0.886131	0.887584
230	1145	0.88	0.85	0.886	0.885	0.889	0.838	0.896	0.909	0.92	0.946		0.880759	0.870473	0.873031	0.880113	0.877974	0.883592	0.883944	0.889047	0.849541	0.85289	0.838877	0.842366	0.843185	0.84894	0.854279	0.868192	0.894992	0.883184	0.882193	0.881444	0.880928	0.884005	0.885926	0.897007	0.89803	0.881495	0.880105	0.880789	0.881058	0.882682	0.885928	0.89383	0.90097	0.886302	0.884941	0.885969	0.884485
231	1150	0.879	0.849	0.885	0.884	0.888	0.836	0.895	0.907	0.919	0.946		0.879988	0.86976	0.872936	0.879779	0.878499	0.882255	0.882986	0.889472	0.847856	0.851797	0.8381	0.841446	0.842791	0.846758	0.852178	0.867714	0.893333	0.882157	0.881041	0.880417	0.880559	0.882286	0.88417	0.897619	0.896552	0.880308	0.878793	0.87985	0.880203	0.880643	0.883394	0.893789	0.899428	0.885042	0.883393	0.884714	0.88371
232	1155	0.878	0.847	0.884	0.883	0.886	0.834	0.893	0.906	0.918	0.945		0.878592	0.868522	0.870883	0.877249	0.876735	0.881395	0.881551	0.889378	0.846747	0.850748	0.835986	0.838773	0.839853	0.845973	0.850077	0.865451	0.892213	0.881172	0.879353	0.878158	0.877977	0.881303	0.883	0.895172	0.895443	0.879325	0.876866	0.87793	0.878047	0.879746	0.88274	0.891594	0.898331	0.883904	0.881804	0.882405	0.881305
233	1160	0.877	0.846	0.882	0.882	0.885	0.833	0.892	0.905	0.917	0.945		0.878833	0.868189	0.870167	0.876247	0.878451	0.878147	0.880928	0.885972	0.845284	0.849043	0.834822	0.836802	0.841694	0.841784	0.849683	0.865191	0.891424	0.8799	0.878406	0.876474	0.878715	0.878274	0.882289	0.894357	0.894663	0.878056	0.87584	0.875766	0.877803	0.876973	0.881963	0.891025	0.897235	0.883132	0.880786	0.880259	0.881794
234	1165	0.877	0.844	0.882	0.881	0.884	0.831	0.891	0.904	0.916	0.944		0.877389	0.867142	0.870263	0.876819	0.877307	0.878338	0.880689	0.88602	0.84422	0.847993	0.833873	0.836802	0.839239	0.842133	0.848238	0.863233	0.890014	0.879161	0.877007	0.876474	0.877731	0.878274	0.880826	0.893664	0.893514	0.877482	0.874692	0.876174	0.876826	0.876728	0.880615	0.889277	0.896098	0.881832	0.879645	0.880421	0.880571
235	1170	0.875	0.843	0.88	0.879	0.883	0.829	0.89	0.903	0.915	0.944		0.876715	0.865762	0.869165	0.874576	0.87497	0.878003	0.879828	0.884364	0.843333	0.846376	0.832708	0.834392	0.837265	0.840955	0.846925	0.861971	0.889267	0.877642	0.87606	0.87479	0.875395	0.877087	0.879906	0.89134	0.892611	0.876131	0.873585	0.874091	0.874995	0.875872	0.879634	0.887692	0.895124	0.880816	0.878463	0.87868	0.878247
236	1175	0.875	0.842	0.879	0.878	0.882	0.828	0.888	0.901	0.914	0.943		0.876474	0.865763	0.868115	0.874051	0.873635	0.87743	0.877722	0.883229	0.841692	0.845239	0.831069	0.83356	0.835336	0.840693	0.844386	0.860579	0.888064	0.876739	0.87499	0.874255	0.874083	0.876269	0.877984	0.890524	0.891338	0.874903	0.872601	0.873642	0.873611	0.875056	0.877672	0.886798	0.893946	0.879353	0.877648	0.877911	0.877186
237	1180	0.873	0.84	0.878	0.877	0.88	0.826	0.887	0.9	0.913	0.942		0.874501	0.864145	0.865919	0.872142	0.873683	0.875137	0.877578	0.883466	0.84014	0.84384	0.828566	0.830668	0.834064	0.838337	0.844605	0.86071	0.886861	0.875426	0.873179	0.871626	0.873058	0.874877	0.876938	0.88975	0.889819	0.873592	0.870879	0.87111	0.872513	0.87367	0.876732	0.885944	0.892525	0.878622	0.875693	0.875724	0.876004
238	1185	0.873	0.839	0.877	0.876	0.879	0.825	0.886	0.899	0.912	0.942		0.874212	0.863669	0.866062	0.87157	0.873778	0.876331	0.876765	0.882662	0.838544	0.843053	0.827833	0.829967	0.833538	0.837508	0.842635	0.857708	0.885367	0.874933	0.872643	0.871051	0.872648	0.873936	0.876144	0.887915	0.888916	0.872937	0.869936	0.870048	0.871862	0.872242	0.875874	0.883383	0.891226	0.877484	0.875163	0.875076	0.875515
239	1190	0.871	0.837	0.875	0.874	0.878	0.822	0.884	0.897	0.91	0.941		0.874308	0.861956	0.864391	0.869374	0.870297	0.87466	0.876238	0.880202	0.838278	0.841392	0.826237	0.827776	0.830074	0.835108	0.841541	0.857099	0.884537	0.873702	0.871203	0.869737	0.870312	0.87193	0.874514	0.887507	0.888013	0.871873	0.868829	0.868333	0.869461	0.870652	0.874116	0.883383	0.890739	0.876346	0.873411	0.873132	0.872375
240	1195	0.871	0.836	0.874	0.873	0.876	0.821	0.883	0.896	0.909	0.94		0.873201	0.860433	0.863819	0.870233	0.87044	0.873274	0.875233	0.878784	0.83646	0.839993	0.825288	0.827777	0.829679	0.834279	0.839921	0.854489	0.8835	0.872306	0.87038	0.869655	0.869369	0.87058	0.873636	0.885224	0.886905	0.870644	0.868091	0.868986	0.868688	0.86898	0.872931	0.882001	0.889155	0.874883	0.872433	0.873375	0.872008
241	1200	0.87	0.835	0.874	0.873	0.876	0.82	0.882	0.895	0.909	0.94		0.872334	0.860528	0.863007	0.868086	0.869248	0.872797	0.874276	0.880865	0.83575	0.839206	0.823606	0.82563	0.82867	0.834017	0.839571	0.856403	0.882587	0.871485	0.86968	0.86797	0.868345	0.871398	0.872382	0.885387	0.886084	0.869743	0.867066	0.867067	0.868159	0.869633	0.872277	0.882001	0.888424	0.874152	0.871659	0.871553	0.87107
242	1205	0.87	0.834	0.873	0.871	0.875	0.819	0.881	0.894	0.908	0.939		0.87219	0.85891	0.862625	0.867799	0.869153	0.87165	0.872984	0.880912	0.834553	0.837457	0.822311	0.824228	0.827969	0.832446	0.837163	0.855577	0.88155	0.870254	0.868692	0.866902	0.868426	0.869843	0.870836	0.88502	0.885057	0.868187	0.865836	0.86625	0.867589	0.868002	0.870274	0.880579	0.887247	0.872851	0.870518	0.870176	0.870826
243	1210	0.868	0.832	0.871	0.87	0.873	0.817	0.88	0.892	0.906	0.938		0.870312	0.857863	0.861002	0.86632	0.868723	0.871029	0.871979	0.877176	0.832823	0.836146	0.821103	0.822432	0.826083	0.830657	0.835544	0.852923	0.880347	0.869433	0.867539	0.865547	0.866828	0.867919	0.869791	0.882777	0.883949	0.867204	0.865016	0.864412	0.865921	0.866411	0.869252	0.879075	0.885907	0.871957	0.869459	0.869002	0.868909
244	1215	0.867	0.831	0.87	0.869	0.873	0.815	0.879	0.892	0.905	0.938		0.870168	0.856674	0.860191	0.865652	0.867722	0.869883	0.870495	0.876703	0.831626	0.834703	0.819939	0.822256	0.825338	0.829784	0.834187	0.85127	0.879144	0.868407	0.866675	0.865054	0.866295	0.86841	0.868829	0.880739	0.883087	0.866263	0.864154	0.864249	0.86531	0.866166	0.86913	0.87753	0.884973	0.871023	0.868766	0.868678	0.868461
245	1220	0.866	0.829	0.869	0.868	0.871	0.813	0.877	0.89	0.903	0.937		0.869109	0.855627	0.858234	0.86484	0.865386	0.867733	0.870639	0.874291	0.830207	0.833479	0.817825	0.820372	0.822487	0.827472	0.833268	0.849139	0.87848	0.867176	0.865234	0.863945	0.864041	0.865914	0.867533	0.878904	0.882102	0.865444	0.862391	0.86331	0.863072	0.863924	0.867372	0.874888	0.884161	0.869804	0.867177	0.867261	0.866137
246	1225	0.865	0.828	0.868	0.867	0.87	0.812	0.876	0.889	0.903	0.936		0.868146	0.854152	0.857566	0.86317	0.86529	0.866492	0.868533	0.874149	0.828522	0.832386	0.81679	0.81805	0.821961	0.825028	0.831954	0.848225	0.877401	0.866806	0.864905	0.86226	0.863959	0.864195	0.866614	0.878782	0.881199	0.864911	0.862063	0.86139	0.863398	0.8627	0.865819	0.873953	0.883024	0.868869	0.86677	0.866005	0.866544
247	1230	0.864	0.827	0.867	0.866	0.869	0.81	0.875	0.888	0.902	0.935		0.867183	0.853676	0.856706	0.862359	0.863335	0.86716	0.868246	0.873203	0.827812	0.831075	0.815754	0.817306	0.820163	0.825116	0.830641	0.84692	0.876322	0.865985	0.864164	0.861726	0.862688	0.863949	0.865778	0.877722	0.879967	0.864256	0.861489	0.860941	0.861811	0.861966	0.865411	0.873466	0.88205	0.868625	0.865792	0.865236	0.864791
248	1235	0.863	0.825	0.866	0.865	0.868	0.809	0.874	0.887	0.9	0.934		0.867376	0.853057	0.856134	0.862263	0.860951	0.864008	0.866906	0.87098	0.827014	0.829807	0.814719	0.81713	0.817883	0.82241	0.82854	0.845224	0.875493	0.865205	0.863094	0.862055	0.860967	0.862803	0.864942	0.875968	0.879064	0.863396	0.860259	0.861186	0.86002	0.860825	0.864021	0.872205	0.880994	0.867447	0.864977	0.865479	0.862834
249	1240	0.862	0.824	0.865	0.864	0.867	0.807	0.873	0.885	0.899	0.934		0.865354	0.851249	0.853365	0.859638	0.860522	0.864246	0.865566	0.872162	0.825241	0.828758	0.812131	0.814107	0.817137	0.822279	0.82749	0.84431	0.873999	0.864138	0.861859	0.859467	0.861007	0.862516	0.86327	0.874867	0.877997	0.862168	0.858947	0.859267	0.859817	0.860621	0.862958	0.871514	0.879857	0.866228	0.863755	0.863171	0.862956
250	1245	0.861	0.823	0.864	0.863	0.866	0.806	0.872	0.884	0.898	0.933		0.864969	0.850393	0.852697	0.859209	0.86138	0.86267	0.864561	0.871027	0.823999	0.827271	0.81144	0.813275	0.816436	0.820141	0.82552	0.84344	0.873501	0.863482	0.8612	0.858933	0.860925	0.86092	0.862141	0.874134	0.877258	0.861431	0.858373	0.857919	0.859817	0.85903	0.861855	0.869807	0.878883	0.865903	0.863103	0.862239	0.862875
251	1250	0.859	0.821	0.863	0.862	0.865	0.804	0.871	0.883	0.897	0.932		0.864102	0.849536	0.853079	0.857586	0.855896	0.860807	0.863269	0.869514	0.822846	0.826134	0.810578	0.811873	0.812621	0.818178	0.824075	0.842396	0.872257	0.862661	0.860624	0.85844	0.857605	0.860061	0.860678	0.873481	0.876355	0.860694	0.857635	0.85751	0.856602	0.858419	0.860506	0.868994	0.877989	0.865334	0.86237	0.861996	0.859735
252	1255	0.859	0.82	0.863	0.862	0.865	0.803	0.87	0.882	0.896	0.932		0.863525	0.847918	0.851838	0.857109	0.858662	0.860138	0.862216	0.867953	0.821161	0.824386	0.809887	0.810383	0.813498	0.817392	0.823462	0.840439	0.871261	0.861593	0.860295	0.858193	0.859327	0.859242	0.861012	0.872462	0.875205	0.859629	0.857389	0.857102	0.858067	0.85744	0.860751	0.868303	0.877177	0.863952	0.862125	0.86151	0.860877
253	1260	0.858	0.819	0.862	0.861	0.864	0.802	0.87	0.881	0.895	0.93		0.862706	0.847157	0.851122	0.855725	0.855992	0.859183	0.862216	0.86819	0.820673	0.823337	0.808377	0.809113	0.811393	0.816258	0.821887	0.839003	0.870887	0.86069	0.859101	0.857166	0.85695	0.85826	0.859675	0.870545	0.874507	0.859138	0.856446	0.856326	0.856439	0.856298	0.860016	0.866881	0.876162	0.863546	0.861106	0.86066	0.859246
254	1265	0.856	0.818	0.861	0.86	0.863	0.8	0.868	0.879	0.893	0.93		0.861214	0.846538	0.848449	0.853768	0.855038	0.858228	0.861737	0.866771	0.819298	0.822856	0.806824	0.80793	0.810077	0.814949	0.820573	0.838742	0.869933	0.860814	0.85836	0.855811	0.856458	0.857523	0.858337	0.870219	0.873481	0.858933	0.855462	0.855142	0.85587	0.855238	0.858544	0.866799	0.874822	0.862936	0.860455	0.859243	0.858267
255	1270	0.855	0.816	0.86	0.859	0.862	0.799	0.868	0.879	0.892	0.929		0.860011	0.845063	0.846778	0.852813	0.855038	0.856556	0.860493	0.865967	0.817746	0.820976	0.804797	0.806878	0.809288	0.81412	0.820048	0.837741	0.86873	0.859705	0.857331	0.855646	0.85695	0.856827	0.857836	0.869118	0.872455	0.857827	0.854519	0.854978	0.855544	0.854626	0.85789	0.865621	0.874213	0.862002	0.859518	0.859567	0.858349
256	1275	0.854	0.815	0.86	0.859	0.861	0.798	0.867	0.877	0.891	0.929		0.859096	0.843873	0.84673	0.853052	0.852606	0.855792	0.859009	0.864737	0.816283	0.820407	0.803977	0.806396	0.808016	0.812811	0.819216	0.835566	0.867776	0.859172	0.856796	0.855277	0.855843	0.856336	0.857627	0.868058	0.872003	0.857295	0.85415	0.854529	0.85469	0.854545	0.857522	0.863832	0.87328	0.861311	0.859069	0.858959	0.857492
257	1280	0.854	0.814	0.859	0.858	0.861	0.796	0.866	0.877	0.89	0.927		0.858663	0.842113	0.84506	0.851286	0.852368	0.856699	0.858961	0.864264	0.815263	0.818877	0.803503	0.804425	0.806744	0.812418	0.81821	0.833826	0.867071	0.85831	0.856261	0.85466	0.855064	0.856213	0.856414	0.866591	0.871059	0.856517	0.853699	0.853508	0.853917	0.854422	0.856419	0.863344	0.872427	0.860783	0.858377	0.858028	0.857044
258	1285	0.853	0.813	0.858	0.857	0.86	0.795	0.865	0.875	0.889	0.927		0.85924	0.841637	0.8442	0.850236	0.850842	0.854645	0.857574	0.862798	0.814731	0.818265	0.801605	0.804162	0.805429	0.811066	0.815977	0.832739	0.866656	0.857899	0.855849	0.854332	0.853589	0.854862	0.855704	0.865816	0.870484	0.856026	0.852796	0.853427	0.852696	0.852995	0.855642	0.86184	0.871777	0.860214	0.857725	0.858109	0.855576
259	1290	0.852	0.812	0.858	0.857	0.86	0.794	0.865	0.875	0.888	0.926		0.857315	0.839971	0.842482	0.848423	0.850651	0.854072	0.855755	0.863366	0.813401	0.816997	0.80126	0.801709	0.805429	0.810367	0.814839	0.832565	0.865826	0.857284	0.855355	0.852607	0.854244	0.854862	0.854617	0.86549	0.869335	0.855166	0.852714	0.851875	0.853184	0.853077	0.854825	0.86184	0.870803	0.859848	0.857806	0.856246	0.85631
260	1295	0.85	0.811	0.857	0.856	0.859	0.793	0.864	0.873	0.887	0.925		0.856737	0.839258	0.842482	0.848279	0.849411	0.851349	0.85408	0.861852	0.812336	0.815642	0.800483	0.801051	0.803675	0.807182	0.813132	0.830912	0.865245	0.856586	0.855191	0.852319	0.853097	0.853021	0.853739	0.864837	0.869007	0.854551	0.852222	0.851425	0.85237	0.851242	0.853476	0.860865	0.870234	0.859238	0.857073	0.856044	0.855005
261	1300	0.849	0.81	0.856	0.855	0.858	0.792	0.863	0.872	0.886	0.924		0.855197	0.837735	0.840573	0.846943	0.847075	0.850155	0.85274	0.860953	0.810651	0.814418	0.799103	0.800438	0.80214	0.806964	0.811469	0.830868	0.864083	0.855847	0.854038	0.851662	0.852072	0.852652	0.853154	0.8639	0.867939	0.85406	0.851074	0.85069	0.85119	0.85063	0.852577	0.860824	0.869179	0.858588	0.856177	0.855477	0.854557
262	1305	0.848	0.808	0.855	0.854	0.857	0.79	0.862	0.871	0.884	0.923		0.854763	0.837069	0.840382	0.845368	0.844881	0.850394	0.851448	0.859771	0.809632	0.813894	0.79755	0.799255	0.800035	0.805699	0.810199	0.827867	0.863129	0.855765	0.853379	0.851785	0.85076	0.851875	0.852443	0.862799	0.867077	0.853896	0.850172	0.850568	0.850051	0.8501	0.852373	0.859402	0.868488	0.858345	0.855525	0.855274	0.852844
263	1310	0.847	0.807	0.855	0.854	0.857	0.789	0.862	0.87	0.883	0.922		0.854089	0.835308	0.838807	0.84303	0.845978	0.847289	0.850682	0.858967	0.808656	0.812888	0.796471	0.797371	0.800781	0.804259	0.810812	0.826431	0.862548	0.855149	0.852597	0.850429	0.851867	0.852407	0.851942	0.861045	0.86642	0.853282	0.849475	0.849465	0.850661	0.85063	0.852291	0.857898	0.868164	0.857572	0.854588	0.854262	0.8537
264	1315	0.846	0.806	0.854	0.853	0.856	0.788	0.861	0.87	0.883	0.922		0.85303	0.834642	0.837709	0.844127	0.845167	0.847576	0.850012	0.858116	0.807592	0.811839	0.796083	0.798028	0.799772	0.803648	0.809324	0.825474	0.861884	0.854492	0.852474	0.851292	0.85158	0.851261	0.851691	0.860638	0.865764	0.852709	0.849598	0.849914	0.850376	0.849814	0.851637	0.857166	0.86727	0.857085	0.854628	0.854788	0.853496
265	1320	0.844	0.805	0.853	0.852	0.855	0.787	0.86	0.869	0.881	0.921		0.851538	0.833643	0.836754	0.84198	0.840685	0.846907	0.848672	0.855467	0.806394	0.810658	0.795134	0.795969	0.796176	0.802339	0.807748	0.823212	0.860764	0.853795	0.851898	0.850101	0.848301	0.85036	0.850437	0.859088	0.864901	0.851931	0.848942	0.84873	0.84704	0.848836	0.850002	0.855784	0.866499	0.8568	0.854384	0.853695	0.850561
266	1325	0.844	0.804	0.853	0.852	0.855	0.786	0.86	0.868	0.88	0.92		0.850912	0.831644	0.835752	0.8405	0.842878	0.845283	0.846614	0.856271	0.805995	0.809522	0.793883	0.794786	0.797755	0.801117	0.806303	0.822386	0.860308	0.85281	0.851445	0.849402	0.849941	0.84905	0.849726	0.859211	0.864286	0.851357	0.848081	0.848199	0.848667	0.847531	0.849634	0.855256	0.865809	0.855906	0.853691	0.853331	0.851702
267	1330	0.843	0.803	0.852	0.851	0.855	0.785	0.859	0.867	0.879	0.919		0.850912	0.831739	0.834368	0.840405	0.840875	0.843802	0.847284	0.853055	0.804576	0.80891	0.792804	0.793998	0.795913	0.799852	0.806303	0.820994	0.860059	0.853056	0.851074	0.848992	0.849367	0.849337	0.849559	0.858151	0.863793	0.85103	0.847384	0.846974	0.848016	0.846919	0.849552	0.855093	0.865078	0.855825	0.852999	0.85244	0.85105
268	1335	0.842	0.802	0.852	0.85	0.854	0.784	0.858	0.866	0.878	0.918		0.849901	0.829883	0.833365	0.838209	0.83935	0.842704	0.844891	0.854238	0.803379	0.807554	0.791985	0.792859	0.794597	0.799634	0.803852	0.820776	0.859022	0.852522	0.850457	0.848252	0.848055	0.849624	0.848221	0.856968	0.862931	0.850334	0.847179	0.846974	0.846796	0.847205	0.848245	0.853589	0.864631	0.855297	0.852876	0.852359	0.850153
269	1340	0.841	0.801	0.852	0.85	0.854	0.783	0.858	0.866	0.878	0.917		0.848457	0.828932	0.832267	0.83735	0.836965	0.842895	0.844747	0.852582	0.802226	0.806505	0.791769	0.792421	0.792931	0.799372	0.802933	0.820732	0.85869	0.851701	0.850333	0.848581	0.847153	0.848805	0.848848	0.858151	0.862192	0.849515	0.847056	0.846974	0.845982	0.846797	0.848776	0.855256	0.863982	0.85424	0.852673	0.852521	0.849419
270	1345	0.839	0.8	0.851	0.85	0.853	0.782	0.857	0.865	0.877	0.917		0.848024	0.827647	0.831695	0.835537	0.835869	0.840793	0.843168	0.850927	0.802182	0.806112	0.790389	0.791544	0.791835	0.797801	0.802014	0.817818	0.858399	0.851332	0.849922	0.848088	0.84662	0.847986	0.847636	0.855745	0.862151	0.84931	0.846318	0.846729	0.845453	0.845981	0.847836	0.852776	0.863778	0.854118	0.852021	0.851954	0.848889
271	1350	0.838	0.799	0.85	0.849	0.853	0.781	0.857	0.864	0.876	0.916		0.847157	0.826124	0.829356	0.834153	0.836536	0.837831	0.841637	0.852913	0.801029	0.8048	0.789224	0.790099	0.792799	0.795881	0.801313	0.818688	0.857404	0.851004	0.849304	0.846732	0.84785	0.846431	0.847302	0.857294	0.861248	0.848491	0.845621	0.845136	0.846185	0.844676	0.846855	0.85367	0.863048	0.853631	0.851247	0.850537	0.849704
272	1355	0.837	0.798	0.85	0.848	0.852	0.78	0.856	0.863	0.874	0.915		0.845809	0.825315	0.828974	0.833437	0.833055	0.839838	0.839818	0.850974	0.799521	0.80397	0.788016	0.789354	0.790826	0.796666	0.799825	0.815773	0.856657	0.850142	0.848563	0.846773	0.846416	0.847577	0.846131	0.855623	0.860181	0.847631	0.844965	0.844768	0.844598	0.84541	0.845874	0.852329	0.862236	0.852534	0.850839	0.850415	0.849011
273	1360	0.836	0.797	0.849	0.847	0.851	0.778	0.855	0.862	0.873	0.913		0.844413	0.823459	0.826492	0.831003	0.832197	0.835921	0.838957	0.852535	0.798324	0.802964	0.786894	0.78782	0.789335	0.795183	0.798337	0.814947	0.855869	0.849608	0.847987	0.845582	0.845104	0.846513	0.845546	0.85444	0.859565	0.847181	0.844227	0.843257	0.843703	0.844024	0.84522	0.85115	0.861545	0.852412	0.850106	0.848998	0.847136
274	1365	0.835	0.797	0.849	0.847	0.851	0.778	0.855	0.862	0.872	0.913		0.84321	0.823555	0.825394	0.831432	0.830719	0.835156	0.83843	0.850359	0.797747	0.802964	0.786938	0.787952	0.788941	0.794572	0.798643	0.814338	0.855744	0.849772	0.848028	0.846116	0.845309	0.846922	0.84517	0.853788	0.859195	0.847099	0.84394	0.843707	0.843255	0.844432	0.845424	0.850744	0.86053	0.852412	0.850065	0.849686	0.84685
275	1370	0.833	0.795	0.848	0.846	0.85	0.776	0.854	0.861	0.871	0.912		0.843066	0.821271	0.824678	0.82833	0.829145	0.833771	0.836707	0.84842	0.796905	0.80174	0.785428	0.785805	0.787932	0.792259	0.797505	0.812728	0.855288	0.849198	0.847329	0.844596	0.844366	0.844917	0.845922	0.853258	0.858826	0.846526	0.843489	0.842196	0.842726	0.842189	0.845016	0.849484	0.860652	0.851355	0.849617	0.847945	0.846565
276	1375	0.832	0.794	0.847	0.846	0.85	0.775	0.854	0.86	0.87	0.911		0.841573	0.820366	0.823055	0.827996	0.829002	0.831765	0.835032	0.848326	0.795974	0.800647	0.785083	0.785936	0.787362	0.791736	0.795535	0.81238	0.854333	0.848336	0.846588	0.844801	0.844243	0.844425	0.844125	0.852932	0.857964	0.845666	0.842586	0.842318	0.84236	0.841863	0.84383	0.849972	0.859799	0.851071	0.848721	0.847985	0.846198
277	1380	0.831	0.794	0.847	0.845	0.849	0.774	0.853	0.86	0.87	0.91		0.840851	0.818558	0.8221	0.828139	0.827953	0.831431	0.833788	0.844637	0.794688	0.799773	0.783788	0.78598	0.786573	0.790819	0.795885	0.810553	0.853794	0.848089	0.845847	0.844842	0.843997	0.844303	0.844041	0.851382	0.857348	0.845338	0.84193	0.842522	0.841953	0.841577	0.843422	0.847614	0.85919	0.850421	0.84815	0.848269	0.845872
278	1385	0.83	0.792	0.846	0.844	0.849	0.774	0.853	0.859	0.869	0.909		0.840129	0.817892	0.820907	0.825323	0.825855	0.830666	0.832592	0.84511	0.793668	0.798898	0.783055	0.784096	0.784818	0.790034	0.795404	0.809944	0.853006	0.847186	0.845559	0.843816	0.84285	0.843893	0.843582	0.850485	0.856568	0.844683	0.841561	0.84093	0.840814	0.84068	0.842727	0.847289	0.858581	0.849852	0.847784	0.847256	0.844811
279	1390	0.829	0.791	0.846	0.844	0.848	0.772	0.852	0.858	0.868	0.908		0.839022	0.816322	0.819045	0.823748	0.824806	0.828803	0.832783	0.84388	0.792736	0.797718	0.781977	0.782826	0.78438	0.788943	0.793565	0.809161	0.852383	0.846406	0.845106	0.843035	0.842358	0.842952	0.842327	0.850648	0.856034	0.843659	0.841192	0.84048	0.840326	0.840313	0.841501	0.847208	0.85781	0.848998	0.847254	0.84673	0.844567
280	1395	0.827	0.79	0.845	0.843	0.847	0.771	0.851	0.857	0.867	0.907		0.837866	0.815798	0.817852	0.822317	0.824186	0.825364	0.830199	0.842367	0.792204	0.79715	0.781071	0.781599	0.78381	0.787547	0.792252	0.807508	0.852052	0.846447	0.844077	0.841885	0.842235	0.842297	0.84216	0.849751	0.855378	0.843536	0.839757	0.839337	0.839634	0.839416	0.841174	0.845582	0.857729	0.849201	0.846072	0.845596	0.8442
281	1400	0.826	0.79	0.845	0.843	0.847	0.77	0.851	0.857	0.866	0.906		0.837722	0.814513	0.81685	0.822317	0.823804	0.82546	0.829194	0.842083	0.791717	0.796319	0.780424	0.781687	0.782845	0.787111	0.790895	0.80629	0.851678	0.846242	0.844118	0.842296	0.841743	0.84156	0.841366	0.849343	0.855419	0.843332	0.839552	0.838847	0.839145	0.838356	0.840234	0.845826	0.85712	0.848754	0.84595	0.84511	0.843384
282	1405	0.826	0.789	0.844	0.842	0.846	0.769	0.85	0.857	0.865	0.905		0.836422	0.813229	0.816086	0.821171	0.822231	0.82503	0.82905	0.8409	0.790253	0.795926	0.780165	0.78081	0.783064	0.786543	0.790939	0.805638	0.851222	0.845873	0.843789	0.84131	0.842112	0.841192	0.840321	0.84865	0.854639	0.842635	0.838978	0.837948	0.83943	0.837907	0.839702	0.845135	0.856429	0.848145	0.845624	0.844462	0.843751
283	1410	0.824	0.788	0.844	0.841	0.846	0.768	0.849	0.856	0.864	0.904		0.835941	0.811325	0.814081	0.819214	0.82142	0.824504	0.826083	0.838772	0.789898	0.794789	0.778526	0.779365	0.782407	0.785976	0.789451	0.804115	0.850392	0.845216	0.843212	0.840611	0.841989	0.840742	0.839987	0.847876	0.854146	0.842144	0.838404	0.837172	0.83882	0.837459	0.838967	0.844443	0.856105	0.847495	0.844891	0.84345	0.843384
284	1415	0.823	0.788	0.843	0.841	0.846	0.768	0.849	0.856	0.864	0.903		0.834882	0.810754	0.813031	0.817639	0.820562	0.823645	0.825987	0.838394	0.789455	0.794177	0.77818	0.77862	0.781091	0.786325	0.789013	0.80455	0.849479	0.844641	0.842554	0.840077	0.840513	0.842051	0.839736	0.847631	0.853489	0.841735	0.838076	0.836805	0.837518	0.838356	0.83913	0.843305	0.855617	0.847088	0.844565	0.8426	0.84265
285	1420	0.822	0.787	0.843	0.84	0.845	0.767	0.849	0.856	0.863	0.902		0.833245	0.809707	0.81136	0.816637	0.819799	0.822164	0.825796	0.836975	0.78777	0.792865	0.777361	0.778138	0.780828	0.784536	0.789888	0.802636	0.849064	0.843903	0.842101	0.839954	0.840677	0.840701	0.839569	0.847468	0.852997	0.84067	0.837543	0.836601	0.837762	0.837173	0.838231	0.842736	0.854724	0.846194	0.84428	0.842802	0.84265
286	1425	0.82	0.786	0.842	0.84	0.844	0.765	0.848	0.855	0.862	0.901		0.833341	0.808042	0.810692	0.81554	0.815889	0.819728	0.82211	0.836786	0.787504	0.79221	0.776757	0.777656	0.778723	0.783445	0.785993	0.801853	0.848898	0.843697	0.841689	0.839667	0.838956	0.839596	0.838691	0.846163	0.852176	0.840547	0.836723	0.836315	0.836297	0.835991	0.837618	0.842005	0.854237	0.846154	0.843546	0.842681	0.840693
287	1430	0.819	0.785	0.842	0.839	0.844	0.764	0.847	0.854	0.861	0.9		0.831031	0.807138	0.807828	0.813774	0.813743	0.817292	0.822541	0.835131	0.786528	0.791903	0.775376	0.776736	0.777101	0.781482	0.786999	0.801636	0.848567	0.843492	0.840784	0.839215	0.837603	0.838654	0.838649	0.846612	0.851847	0.840342	0.835739	0.835375	0.83414	0.834971	0.837577	0.842696	0.853831	0.845707	0.842568	0.841992	0.839184
288	1435	0.818	0.784	0.841	0.839	0.843	0.763	0.847	0.854	0.861	0.899		0.830116	0.805092	0.807351	0.811435	0.815078	0.818534	0.820053	0.834232	0.785508	0.790461	0.775463	0.774589	0.777714	0.782791	0.785336	0.800548	0.847612	0.84263	0.840454	0.837366	0.838997	0.839391	0.837562	0.844777	0.851149	0.839155	0.835493	0.833619	0.835849	0.835787	0.836106	0.84111	0.853059	0.845016	0.841917	0.839927	0.84
Raw data and analysis
Measurement	1	2	3	4	5	6	7	8	9	10	11	12	13	14	15	16	17	18	19	20	21	22	23	24	25	26	27	28	29	30	31	32	33	34	35	36	37	38	39	40	41	42	43	44	45	46	47	48	49
Time [s]	0	299.8	599.7	899.5	1199.3	1499.2	1799	2098.8	2398.6	2698.5	2998.3	3298.1	3598	3897.8	4257.9	4557.8	4857.6	5157.4	5457.2	5757	6056.9	6356.7	6656.5	6956.4	7256.2	7556	7855.9	8155.7	8455.6	8755.4	9055.2	9355.1	9654.9	9954.7	10254.6	10554.4	10854.3	11154.1	11454	11753.8	12053.6	12353.5	12653.3	12953.1	13252.9	13552.7	13852.6	14152.4	14452.2
Blank_A_#1	0.0961	0.0947	0.0945	0.0956	0.0943	0.0958	0.0942	0.0941	0.094	0.0941	0.094	0.094	0.0944	0.094	0.0939	0.094	0.0939	0.0938	0.0938	0.0938	0.0939	0.0937	0.0949	0.0937	0.0937	0.0938	0.0937	0.0943	0.0937	0.0937	0.0936	0.0936	0.0937	0.0943	0.0936	0.0935	0.0936	0.0936	0.0935	0.0935	0.0935	0.0935	0.0935	0.0935	0.0935	0.0935	0.0934	0.0934	0.0934
Blank_A_#2	0.0994	0.0968	0.0969	0.0962	0.0961	0.0964	0.0958	0.0958	0.0961	0.0956	0.0954	0.0956	0.0954	0.095	0.095	0.095	0.0948	0.0947	0.0952	0.0946	0.0945	0.0945	0.0949	0.0946	0.0947	0.0945	0.0946	0.0944	0.0948	0.0945	0.0946	0.0943	0.0941	0.0944	0.0946	0.0942	0.0944	0.0943	0.094	0.0943	0.0941	0.0943	0.0941	0.0941	0.0942	0.0941	0.0941	0.0941	0.0942
Blank_A_#3	0.1018	0.0982	0.0974	0.0989	0.097	0.0975	0.0971	0.0971	0.0966	0.0965	0.0966	0.0975	0.0972	0.0967	0.0968	0.0969	0.0963	0.0968	0.097	0.0974	0.0966	0.0962	0.0961	0.0963	0.0966	0.097	0.0957	0.0963	0.096	0.0959	0.0963	0.0958	0.0968	0.0958	0.0965	0.0964	0.0958	0.0951	0.0955	0.096	0.0962	0.0953	0.0952	0.0958	0.0967	0.0967	0.0958	0.0958	0.0954
Blank_A_#4	0.1052	0.1038	0.1042	0.1028	0.1026	0.1022	0.1018	0.101	0.1007	0.1012	0.1005	0.1008	0.1013	0.1007	0.1007	0.1007	0.0999	0.1002	0.0997	0.1012	0.1002	0.1001	0.0998	0.1003	0.0995	0.0999	0.0994	0.0994	0.0995	0.099	0.0988	0.0992	0.099	0.0987	0.0997	0.0989	0.0989	0.0996	0.0985	0.0996	0.0996	0.099	0.0987	0.0984	0.0987	0.099	0.0992	0.0995	0.0981
Blank_A_#5	0.1101	0.1036	0.1032	0.1028	0.1029	0.1018	0.1018	0.101	0.1003	0.1005	0.1006	0.1013	0.1	0.0994	0.1009	0.1004	0.1002	0.0991	0.1004	0.0989	0.1007	0.0993	0.1004	0.1004	0.0999	0.1007	0.1	0.0999	0.1	0.0992	0.0995	0.0991	0.0996	0.0989	0.1	0.0987	0.0994	0.0991	0.0992	0.0994	0.0989	0.099	0.0987	0.1	0.1002	0.0985	0.0993	0.0993	0.0987
Blank_A_#6	0.1116	0.1073	0.105	0.1064	0.1059	0.1039	0.1052	0.1045	0.1045	0.1028	0.1039	0.1031	0.1036	0.1043	0.104	0.1032	0.1032	0.1022	0.1027	0.1031	0.1021	0.103	0.102	0.1028	0.1021	0.1028	0.1023	0.1006	0.1017	0.1025	0.1024	0.1015	0.1025	0.1024	0.1005	0.1028	0.1017	0.1018	0.1019	0.1017	0.1015	0.1019	0.1009	0.1	0.102	0.1017	0.1005	0.1025	0.1015
Blank_A_#7	0.1123	0.1086	0.1064	0.106	0.1051	0.1042	0.1047	0.1033	0.104	0.1053	0.1071	0.106	0.1034	0.1056	0.1044	0.1038	0.1034	0.1049	0.1026	0.1029	0.1044	0.103	0.1011	0.1021	0.1037	0.1038	0.1021	0.1041	0.1052	0.1034	0.1006	0.1026	0.1017	0.1014	0.1005	0.103	0.1015	0.1032	0.1	0.1031	0.1049	0.1017	0.101	0.1016	0.1	0.1011	0.1013	0.1024	0.1026
Blank_A_#8	0.1352	0.1257	0.1248	0.1251	0.1218	0.1199	0.1195	0.1214	0.1202	0.1183	0.1177	0.1184	0.1184	0.1177	0.1157	0.1162	0.1153	0.1157	0.1155	0.1143	0.1148	0.1138	0.1134	0.1156	0.1158	0.1119	0.1137	0.114	0.1165	0.1138	0.1142	0.1131	0.113	0.1137	0.1145	0.1125	0.1119	0.1134	0.1129	0.114	0.1118	0.1113	0.1127	0.1119	0.112	0.1135	0.1115	0.1132	0.1113
MG1655_#1	0.0992	0.099	0.0984	0.0987	0.0986	0.0989	0.099	0.099	0.0992	0.0994	0.0998	0.1003	0.1005	0.1009	0.1017	0.1027	0.1036	0.1047	0.1062	0.1073	0.1093	0.1113	0.1139	0.1167	0.1206	0.1248	0.1296	0.1357	0.1426	0.151	0.1609	0.1725	0.1852	0.1932	0.2036	0.2206	0.2397	0.2596	0.2804	0.3024	0.3274	0.3542	0.3914	0.4168	0.446	0.4807	0.5112	0.5321	0.5522
MG1655_#2	0.1035	0.1009	0.1005	0.1001	0.0998	0.0998	0.0996	0.0999	0.1	0.1001	0.1003	0.1006	0.101	0.1013	0.102	0.1028	0.1038	0.1047	0.1062	0.1076	0.1091	0.1113	0.1139	0.1166	0.1201	0.1241	0.1289	0.1344	0.1415	0.149	0.1586	0.1698	0.1833	0.1921	0.202	0.2162	0.2353	0.2553	0.2755	0.2977	0.3219	0.3474	0.3829	0.4117	0.4386	0.4714	0.505	0.5306	0.5511
MG1655_#3	0.103	0.0998	0.1	0.0999	0.0997	0.1	0.1004	0.1008	0.1006	0.1016	0.1013	0.1019	0.1023	0.1024	0.1034	0.1044	0.1049	0.1051	0.1076	0.1076	0.1101	0.1119	0.1147	0.1173	0.1195	0.1237	0.1285	0.134	0.1404	0.1474	0.1564	0.167	0.179	0.1902	0.1987	0.2101	0.2291	0.2488	0.2678	0.2898	0.3131	0.3383	0.367	0.4024	0.4275	0.4577	0.494	0.5214	0.5421
MG1655_#4	0.1117	0.1067	0.1057	0.1058	0.1049	0.104	0.1041	0.1038	0.1035	0.104	0.1038	0.1034	0.1042	0.1049	0.1046	0.1052	0.1067	0.1076	0.1083	0.1099	0.1115	0.1135	0.1155	0.1181	0.1211	0.1252	0.1287	0.1344	0.1408	0.1484	0.1562	0.1668	0.1793	0.1909	0.1993	0.2099	0.2264	0.2462	0.2661	0.2876	0.3104	0.3349	0.3623	0.3983	0.4232	0.4527	0.487	0.5193	0.5405
MG1655_#5	0.1129	0.1089	0.1073	0.1067	0.1053	0.1048	0.105	0.1059	0.1046	0.1064	0.1057	0.1062	0.1061	0.1059	0.1071	0.1079	0.1089	0.1083	0.1102	0.1099	0.113	0.1141	0.1172	0.1195	0.1227	0.1267	0.1297	0.1348	0.1416	0.1474	0.1552	0.1668	0.1783	0.1899	0.1989	0.2083	0.2236	0.2437	0.2638	0.2847	0.3078	0.3316	0.3585	0.3952	0.4215	0.4491	0.4811	0.5158	0.5389
MG1655_#6	0.1172	0.1105	0.1112	0.1101	0.1093	0.1062	0.107	0.106	0.1072	0.1062	0.105	0.1073	0.1056	0.1069	0.1085	0.1084	0.1089	0.1101	0.1108	0.1123	0.1142	0.1153	0.118	0.1201	0.1234	0.1271	0.1312	0.1371	0.1428	0.1497	0.1582	0.1672	0.1806	0.1927	0.2003	0.2096	0.2255	0.2449	0.2652	0.286	0.309	0.3323	0.3585	0.3943	0.4217	0.4477	0.4801	0.5139	0.5394
MG1655_#7	0.1268	0.1203	0.1181	0.1174	0.1164	0.1143	0.1135	0.1151	0.1146	0.1158	0.12	0.1161	0.1143	0.1163	0.1168	0.1164	0.1165	0.1205	0.1184	0.1186	0.1203	0.1234	0.1248	0.1277	0.131	0.1361	0.1378	0.1446	0.1501	0.1571	0.1632	0.1767	0.1864	0.1993	0.2084	0.2166	0.2309	0.2508	0.2714	0.2916	0.3138	0.3389	0.3651	0.401	0.4249	0.4537	0.4844	0.5187	0.5438
MG1655_#8	0.1419	0.1329	0.1322	0.1309	0.1287	0.1271	0.1265	0.128	0.1272	0.1252	0.1257	0.1254	0.1257	0.1254	0.1249	0.1264	0.1261	0.1274	0.1286	0.1288	0.1303	0.1317	0.1344	0.1388	0.1429	0.1434	0.1488	0.1542	0.1615	0.1672	0.1786	0.1855	0.1998	0.2103	0.218	0.2261	0.2423	0.2613	0.2816	0.3033	0.325	0.3496	0.3763	0.4115	0.4369	0.4642	0.4936	0.5291	0.554
SFB123_#1	0.099	0.0984	0.0983	0.0983	0.0983	0.0985	0.0988	0.0986	0.0988	0.0987	0.0991	0.0995	0.0996	0.1004	0.1009	0.1018	0.1024	0.1033	0.1043	0.1056	0.1073	0.1088	0.1114	0.1134	0.1163	0.1201	0.1241	0.1286	0.1346	0.1411	0.149	0.1584	0.1696	0.1823	0.1902	0.1998	0.2143	0.2335	0.2515	0.2706	0.292	0.3149	0.3396	0.3735	0.3988	0.4244	0.4548	0.49	0.5269
SFB123_#2	0.105	0.1048	0.1037	0.1027	0.1024	0.1033	0.1025	0.1025	0.1025	0.1031	0.1035	0.1028	0.1049	0.1038	0.1046	0.105	0.1062	0.1067	0.1078	0.1091	0.1102	0.1123	0.1139	0.1175	0.1193	0.1224	0.126	0.131	0.1371	0.143	0.1502	0.1593	0.171	0.1822	0.1919	0.2004	0.213	0.232	0.2494	0.2691	0.2891	0.3112	0.3353	0.3663	0.3948	0.4194	0.4478	0.4813	0.5191
SFB123_#3	0.1275	0.1248	0.1244	0.1243	0.1245	0.1241	0.1242	0.1249	0.1241	0.1244	0.1246	0.1249	0.125	0.1252	0.1259	0.1267	0.1277	0.1276	0.1289	0.1301	0.1318	0.1334	0.1351	0.1373	0.1396	0.1423	0.1463	0.1511	0.156	0.1617	0.1685	0.1773	0.187	0.1991	0.2108	0.2185	0.2293	0.2455	0.2642	0.2826	0.3027	0.324	0.3474	0.3733	0.407	0.4309	0.457	0.4894	0.5254
SFB123_#4	0.1133	0.1084	0.1078	0.1071	0.1065	0.1053	0.1049	0.105	0.105	0.1043	0.1044	0.1044	0.1048	0.1048	0.1061	0.1056	0.1064	0.1073	0.1079	0.1093	0.1111	0.1127	0.1143	0.117	0.1189	0.1221	0.1253	0.1296	0.1351	0.1406	0.1474	0.1551	0.1652	0.1769	0.1888	0.197	0.2064	0.2215	0.2404	0.259	0.2786	0.3002	0.3227	0.3471	0.3816	0.4053	0.4304	0.4604	0.4954
SFB123_#5	0.1144	0.1098	0.1092	0.1086	0.108	0.1081	0.1071	0.1071	0.1071	0.1066	0.1063	0.1061	0.1068	0.1072	0.108	0.1082	0.109	0.109	0.1111	0.1106	0.1131	0.1144	0.1165	0.1187	0.1214	0.1234	0.1265	0.1317	0.1362	0.1412	0.1476	0.1563	0.1661	0.177	0.1892	0.1977	0.2058	0.2205	0.2394	0.2568	0.2767	0.2983	0.3199	0.3444	0.3783	0.4026	0.4271	0.4557	0.4895
SFB123_#6	0.1186	0.1129	0.1115	0.1132	0.1099	0.1093	0.1097	0.1079	0.1086	0.1076	0.1079	0.1086	0.1084	0.1087	0.1099	0.1105	0.1102	0.1108	0.1127	0.1139	0.1146	0.1159	0.1179	0.1197	0.122	0.125	0.129	0.1328	0.1381	0.143	0.149	0.1575	0.1673	0.177	0.19	0.1978	0.2079	0.2205	0.2393	0.2579	0.2775	0.298	0.3195	0.3439	0.3777	0.4014	0.4259	0.4537	0.4858
SFB123_#7	0.1265	0.1206	0.119	0.1172	0.1166	0.1153	0.1147	0.1149	0.1143	0.1129	0.115	0.1141	0.113	0.1169	0.1161	0.1164	0.1151	0.118	0.1172	0.1178	0.1199	0.1218	0.1216	0.1243	0.1292	0.1313	0.1339	0.139	0.1419	0.1488	0.1538	0.1635	0.1718	0.1818	0.1964	0.2042	0.2113	0.2249	0.2436	0.2604	0.2799	0.3009	0.3238	0.3469	0.3781	0.4052	0.4266	0.4558	0.4876
SFB123_#8	0.1456	0.1362	0.1353	0.1329	0.1312	0.1297	0.1295	0.1309	0.1303	0.1273	0.1276	0.1273	0.1282	0.1274	0.1266	0.1274	0.1274	0.1287	0.1302	0.1301	0.1311	0.1319	0.1349	0.1382	0.1406	0.1395	0.1448	0.15	0.1557	0.1598	0.1657	0.1721	0.1828	0.1939	0.206	0.2137	0.222	0.2349	0.253	0.2715	0.2905	0.3117	0.3332	0.3568	0.3897	0.4155	0.4371	0.4647	0.4963
SFB148_#1	0.1031	0.1019	0.1018	0.102	0.1012	0.1016	0.1022	0.1018	0.1018	0.1024	0.1023	0.1029	0.1034	0.104	0.1044	0.105	0.1063	0.1073	0.1083	0.1099	0.1117	0.1131	0.1162	0.1185	0.1217	0.1263	0.1307	0.1362	0.1427	0.1502	0.1593	0.1696	0.1835	0.1923	0.2007	0.2145	0.2331	0.253	0.2734	0.295	0.319	0.3442	0.3801	0.4057	0.4334	0.4664	0.506	0.5381	0.5629
SFB148_#2	0.1041	0.1021	0.1015	0.1012	0.1005	0.1005	0.1003	0.1007	0.1007	0.1008	0.101	0.1012	0.1017	0.1019	0.1028	0.1031	0.1044	0.1062	0.1063	0.1077	0.1092	0.1112	0.1134	0.1159	0.1195	0.1231	0.1273	0.1326	0.1391	0.1463	0.1552	0.1649	0.1776	0.1895	0.1975	0.2088	0.2263	0.2459	0.2661	0.2878	0.3113	0.3359	0.3685	0.3986	0.4246	0.4558	0.4938	0.5314	0.5575
SFB148_#3	0.103	0.1007	0.1004	0.1008	0.1	0.0995	0.0996	0.0999	0.1	0.101	0.1007	0.1012	0.1015	0.1017	0.1026	0.1033	0.1042	0.1051	0.1062	0.1076	0.109	0.111	0.1129	0.1158	0.1185	0.122	0.1262	0.1313	0.1372	0.1442	0.1526	0.1621	0.1738	0.1871	0.1948	0.2047	0.2207	0.2401	0.2591	0.2808	0.3039	0.3278	0.3547	0.3906	0.4148	0.444	0.4796	0.5189	0.5474
SFB148_#4	0.1129	0.1083	0.1081	0.1068	0.1055	0.1059	0.1047	0.104	0.1048	0.1045	0.1046	0.1048	0.1053	0.1053	0.1061	0.1064	0.107	0.1075	0.1091	0.1106	0.1117	0.1137	0.1163	0.1188	0.1213	0.1248	0.1287	0.1334	0.1398	0.1462	0.1536	0.1634	0.1746	0.1883	0.1966	0.2052	0.2205	0.2391	0.2583	0.2801	0.3023	0.3259	0.3515	0.387	0.4114	0.4396	0.4728	0.5127	0.5444
SFB148_#5	0.1152	0.1099	0.1094	0.1092	0.108	0.1075	0.1061	0.1064	0.1067	0.1071	0.1081	0.1083	0.1076	0.1087	0.1096	0.1101	0.1103	0.1109	0.1128	0.1121	0.1145	0.1162	0.1189	0.1205	0.1239	0.1273	0.1314	0.1359	0.1425	0.1479	0.1557	0.1655	0.1762	0.1905	0.1981	0.207	0.2199	0.2389	0.2588	0.28	0.3014	0.3252	0.3508	0.3861	0.4108	0.437	0.47	0.5087	0.5434
SFB148_#6	0.1177	0.1117	0.1097	0.11	0.1085	0.108	0.1086	0.1073	0.1081	0.1076	0.1073	0.1073	0.1084	0.109	0.1087	0.1099	0.1111	0.1111	0.1115	0.1141	0.1146	0.117	0.1181	0.1212	0.1248	0.1267	0.1314	0.1354	0.1421	0.1487	0.1555	0.1652	0.1759	0.1884	0.1974	0.2063	0.2195	0.2383	0.2575	0.2781	0.3011	0.3232	0.349	0.3833	0.409	0.4348	0.4672	0.5049	0.5396
SFB148_#7	0.1211	0.1169	0.1158	0.1144	0.1132	0.1129	0.1115	0.1117	0.1109	0.1123	0.1143	0.1124	0.1125	0.1148	0.1143	0.1152	0.1143	0.1178	0.1167	0.1175	0.1189	0.1224	0.1223	0.1251	0.1283	0.1318	0.1344	0.1416	0.1452	0.1524	0.1573	0.1696	0.1789	0.1907	0.2004	0.2089	0.219	0.2367	0.2557	0.276	0.2975	0.3188	0.3435	0.3758	0.3996	0.426	0.4557	0.4924	0.5295
SFB148_#8	0.1397	0.1302	0.1291	0.1279	0.1262	0.1247	0.1236	0.1243	0.1246	0.1227	0.1237	0.1235	0.1237	0.1226	0.1236	0.1243	0.123	0.1241	0.1275	0.1271	0.1274	0.1287	0.1314	0.1359	0.138	0.1395	0.1442	0.1492	0.1569	0.1616	0.1692	0.1779	0.1882	0.204	0.2124	0.2182	0.2311	0.2492	0.2702	0.2895	0.3113	0.3343	0.3589	0.3932	0.4195	0.445	0.4739	0.5094	0.5514
sTN001_#1	0.103	0.1099	0.1102	0.1101	0.11	0.1101	0.1105	0.11	0.1103	0.1109	0.1108	0.1114	0.1122	0.1125	0.1134	0.1141	0.1153	0.1167	0.1177	0.1198	0.1218	0.1236	0.1265	0.1297	0.1335	0.1384	0.1439	0.1504	0.1576	0.1669	0.1777	0.1907	0.2011	0.2101	0.2232	0.2419	0.262	0.2832	0.3057	0.3297	0.3566	0.3915	0.4237	0.4519	0.4857	0.5222	0.553	0.5767	0.6035
sTN001_#2	0.1043	0.1026	0.1026	0.1022	0.1018	0.1022	0.1019	0.102	0.1025	0.1026	0.1024	0.1031	0.1035	0.1036	0.1044	0.1052	0.1062	0.1074	0.1091	0.1105	0.1121	0.1145	0.1174	0.1203	0.124	0.1281	0.1332	0.1393	0.1467	0.1553	0.1653	0.1778	0.19	0.1987	0.2099	0.2276	0.2472	0.268	0.2896	0.3137	0.3398	0.3684	0.407	0.4341	0.466	0.5048	0.5372	0.5621	0.5894
sTN001_#3	0.1012	0.0991	0.0999	0.1001	0.0999	0.0996	0.0997	0.1	0.1001	0.1005	0.1006	0.1011	0.1015	0.102	0.1029	0.1036	0.1049	0.1059	0.1071	0.1087	0.1105	0.1128	0.1151	0.1183	0.1217	0.1259	0.1313	0.1368	0.1437	0.1519	0.1616	0.1734	0.1869	0.1953	0.2059	0.2222	0.2417	0.2618	0.2837	0.3075	0.3324	0.3604	0.3994	0.426	0.4567	0.4929	0.5289	0.5544	0.58
sTN001_#4	0.1095	0.106	0.1058	0.1052	0.1041	0.1038	0.1041	0.1038	0.1032	0.1038	0.1033	0.1036	0.1045	0.1051	0.1055	0.1063	0.1067	0.1078	0.1086	0.1115	0.1124	0.1145	0.1169	0.1204	0.1235	0.1273	0.1325	0.138	0.1448	0.1534	0.1626	0.1746	0.188	0.1967	0.2069	0.2216	0.2414	0.2617	0.2833	0.3068	0.3321	0.359	0.3982	0.4247	0.4543	0.49	0.5262	0.5539	0.579
sTN001_#5	0.1158	0.1101	0.1104	0.11	0.1082	0.1084	0.1083	0.1073	0.1075	0.108	0.1075	0.1088	0.1086	0.11	0.11	0.111	0.112	0.1128	0.1142	0.1149	0.1172	0.1194	0.1219	0.1246	0.1282	0.1316	0.1373	0.1434	0.1499	0.1578	0.1659	0.1787	0.1911	0.2015	0.2108	0.225	0.2439	0.2647	0.2863	0.3096	0.3344	0.3614	0.3995	0.4266	0.4553	0.4893	0.5272	0.5569	0.5811
sTN001_#6	0.1133	0.1093	0.1081	0.1088	0.1065	0.1064	0.1061	0.1053	0.1058	0.1049	0.1057	0.1058	0.1056	0.1073	0.1076	0.1082	0.1092	0.11	0.1105	0.1129	0.1142	0.1163	0.1186	0.1206	0.1253	0.1288	0.1337	0.1386	0.1463	0.1541	0.1635	0.1745	0.1888	0.1971	0.2058	0.2212	0.2399	0.26	0.2813	0.305	0.3298	0.3559	0.3929	0.4203	0.4504	0.4822	0.5217	0.5503	0.5745
sTN001_#7	0.118	0.1138	0.113	0.1121	0.1107	0.1101	0.1093	0.1104	0.1083	0.1113	0.112	0.1097	0.1085	0.1132	0.1129	0.1131	0.1123	0.1163	0.1147	0.1169	0.1182	0.122	0.1218	0.1257	0.1299	0.1351	0.1377	0.1457	0.1493	0.1595	0.1667	0.1806	0.194	0.2024	0.2118	0.2261	0.2431	0.2647	0.2834	0.3078	0.3329	0.3573	0.396	0.4227	0.4504	0.4851	0.5216	0.5524	0.579
sTN001_#8	0.1323	0.1257	0.1252	0.1246	0.1223	0.1211	0.1211	0.1202	0.1211	0.1197	0.1196	0.1208	0.1206	0.1207	0.1194	0.1211	0.1213	0.1228	0.1243	0.1256	0.1264	0.128	0.1312	0.1357	0.1388	0.1413	0.1468	0.1522	0.1613	0.1679	0.1765	0.1887	0.2014	0.2117	0.2199	0.2333	0.2527	0.2726	0.2958	0.3184	0.342	0.3679	0.4061	0.4323	0.4624	0.4959	0.5309	0.5602	0.5859
sTN003_#1	0.1022	0.1005	0.1001	0.1004	0.1004	0.1004	0.1008	0.1002	0.1005	0.1009	0.1013	0.1018	0.1019	0.1027	0.1033	0.1042	0.1052	0.1064	0.1075	0.1094	0.1113	0.1133	0.1159	0.1189	0.1226	0.1273	0.1325	0.1387	0.1458	0.1544	0.1651	0.1772	0.1896	0.1984	0.2101	0.2277	0.2486	0.2696	0.2916	0.3155	0.3425	0.3723	0.4114	0.4391	0.4722	0.5107	0.5437	0.5682	0.5949
sTN003_#2	0.1055	0.1034	0.1038	0.1025	0.1024	0.1025	0.1018	0.1023	0.1026	0.1025	0.1023	0.1029	0.1031	0.1033	0.1039	0.1049	0.1057	0.1069	0.108	0.1096	0.111	0.1133	0.1158	0.1188	0.1225	0.1261	0.1312	0.1368	0.144	0.1519	0.1613	0.1732	0.1865	0.1955	0.2059	0.2211	0.2406	0.2614	0.2831	0.3062	0.3318	0.3596	0.3989	0.4266	0.4569	0.4937	0.5286	0.5557	0.5827
sTN003_#3	0.1054	0.1024	0.1034	0.1027	0.1022	0.1019	0.102	0.1018	0.102	0.103	0.1026	0.1035	0.1027	0.1032	0.1037	0.1047	0.1062	0.1069	0.1079	0.1095	0.1109	0.1133	0.1155	0.1189	0.1215	0.1256	0.1308	0.136	0.1427	0.1502	0.1592	0.1703	0.1843	0.1932	0.203	0.2177	0.2367	0.2569	0.2778	0.3012	0.3265	0.3522	0.3893	0.4198	0.448	0.4823	0.5189	0.5485	0.5744
sTN003_#4	0.121	0.1169	0.1159	0.1152	0.1134	0.1126	0.1123	0.1116	0.1112	0.1116	0.1111	0.1112	0.111	0.1117	0.1123	0.1122	0.1137	0.1144	0.1151	0.1167	0.1186	0.1209	0.123	0.1262	0.1296	0.1329	0.1369	0.1428	0.1486	0.1574	0.1655	0.176	0.1901	0.2	0.2091	0.2228	0.241	0.2612	0.2825	0.3052	0.3307	0.3564	0.3916	0.4229	0.451	0.4846	0.5219	0.5523	0.5771
sTN003_#5	0.113	0.1094	0.1086	0.1094	0.1086	0.1067	0.1071	0.106	0.1057	0.1067	0.1071	0.1071	0.1071	0.1081	0.1085	0.1089	0.1096	0.1113	0.1122	0.112	0.1148	0.1162	0.1183	0.1217	0.1246	0.1292	0.1327	0.1393	0.1449	0.1526	0.1607	0.1722	0.1848	0.1961	0.2041	0.217	0.2342	0.2559	0.2762	0.2981	0.3225	0.3487	0.3817	0.4151	0.4411	0.4741	0.5142	0.544	0.5675
sTN003_#6	0.118	0.1112	0.1116	0.1134	0.1092	0.1092	0.1106	0.1077	0.1095	0.1074	0.1095	0.11	0.1087	0.1083	0.1095	0.1102	0.1103	0.1112	0.113	0.1146	0.1163	0.1178	0.1203	0.127	0.1255	0.1298	0.1345	0.1387	0.1456	0.1543	0.1624	0.1726	0.1855	0.1965	0.2048	0.2168	0.2363	0.2557	0.2762	0.2992	0.3232	0.3491	0.3817	0.4143	0.4419	0.4739	0.5138	0.5451	0.5676
sTN003_#7	0.1224	0.1189	0.1174	0.1172	0.1148	0.114	0.1135	0.1129	0.1125	0.1147	0.1162	0.1136	0.1125	0.1168	0.1165	0.1152	0.1158	0.1189	0.1173	0.1188	0.1202	0.1224	0.1245	0.1274	0.1315	0.1387	0.1382	0.1453	0.1501	0.1586	0.1669	0.1799	0.1912	0.2027	0.2091	0.2223	0.2387	0.2597	0.2791	0.3026	0.3266	0.3513	0.384	0.4168	0.443	0.4757	0.5134	0.5466	0.5725
sTN003_#8	0.136	0.1307	0.1297	0.1285	0.1264	0.1251	0.1257	0.1248	0.1239	0.1227	0.1231	0.1238	0.1238	0.1239	0.1229	0.1236	0.1243	0.1252	0.1261	0.1288	0.1291	0.1302	0.1318	0.1376	0.1399	0.1432	0.1469	0.152	0.16	0.1669	0.1751	0.1863	0.1989	0.2097	0.2182	0.2299	0.2474	0.2671	0.2897	0.3109	0.3346	0.3598	0.393	0.425	0.453	0.4848	0.5204	0.5526	0.5772
sTN005_#1	0.111	0.1093	0.109	0.1092	0.1092	0.1093	0.1099	0.1089	0.1095	0.1095	0.1094	0.1102	0.1105	0.1107	0.1116	0.1125	0.1134	0.1144	0.1158	0.1175	0.1191	0.1211	0.1242	0.1271	0.1304	0.135	0.14	0.146	0.1531	0.1616	0.1718	0.1831	0.1965	0.2051	0.2155	0.2318	0.2513	0.2712	0.2918	0.3142	0.3394	0.3661	0.4033	0.4305	0.4592	0.493	0.5237	0.5442	0.5645
sTN005_#2	0.1047	0.1026	0.1022	0.1018	0.1011	0.1013	0.1012	0.1013	0.1015	0.1017	0.1015	0.1015	0.1022	0.103	0.1036	0.104	0.1052	0.1062	0.1073	0.1091	0.1103	0.1126	0.115	0.1182	0.1215	0.1252	0.1302	0.1359	0.1423	0.1506	0.1597	0.1709	0.1849	0.1944	0.2041	0.2183	0.2368	0.257	0.2777	0.2994	0.3244	0.3495	0.3848	0.4152	0.4418	0.4748	0.5073	0.5328	0.5536
sTN005_#3	0.1057	0.1027	0.1031	0.1026	0.1029	0.1017	0.1024	0.1019	0.1018	0.1028	0.1027	0.1027	0.1033	0.1033	0.1045	0.1052	0.1062	0.1069	0.1077	0.1096	0.1113	0.1135	0.1155	0.1192	0.122	0.1261	0.1303	0.1358	0.142	0.1501	0.159	0.17	0.1831	0.1934	0.2028	0.2156	0.2341	0.2537	0.2733	0.2954	0.3193	0.344	0.3755	0.4097	0.435	0.4659	0.5006	0.5271	0.5471
sTN005_#4	0.1152	0.1107	0.1102	0.1092	0.1074	0.1076	0.107	0.1063	0.1071	0.1062	0.1064	0.1063	0.1068	0.1072	0.1085	0.1082	0.109	0.1103	0.1113	0.1125	0.1145	0.1167	0.1193	0.1216	0.1253	0.129	0.1331	0.1384	0.1445	0.152	0.1611	0.1713	0.1846	0.1961	0.2049	0.2169	0.2347	0.2539	0.2734	0.2957	0.3194	0.3443	0.3722	0.4087	0.4344	0.4644	0.5006	0.528	0.5479
sTN005_#5	0.1074	0.1054	0.1052	0.1057	0.1054	0.1052	0.1042	0.1042	0.1042	0.1037	0.1046	0.1046	0.105	0.1058	0.1058	0.1058	0.1076	0.1089	0.1105	0.11	0.1134	0.1149	0.1176	0.119	0.1229	0.1271	0.1314	0.1367	0.1431	0.15	0.1585	0.1682	0.1812	0.1933	0.201	0.2126	0.23	0.2488	0.2688	0.291	0.3136	0.3383	0.3657	0.4021	0.4269	0.4551	0.4912	0.5197	0.5401
sTN005_#6	0.118	0.1143	0.1129	0.1125	0.1111	0.1112	0.1111	0.1101	0.1102	0.1105	0.1093	0.1119	0.1103	0.1109	0.1111	0.1132	0.1128	0.1133	0.1149	0.1165	0.1179	0.1199	0.1214	0.1245	0.1277	0.1308	0.1362	0.1411	0.1474	0.1542	0.163	0.174	0.1866	0.1979	0.2062	0.217	0.2346	0.2544	0.2742	0.2954	0.3186	0.3427	0.3703	0.4071	0.4323	0.4611	0.4958	0.5265	0.5467
sTN005_#7	0.1241	0.1176	0.1168	0.1147	0.1137	0.1132	0.1119	0.1119	0.1114	0.1124	0.1124	0.1135	0.1108	0.1137	0.1142	0.1133	0.1142	0.1177	0.1149	0.118	0.1194	0.122	0.124	0.1264	0.1296	0.1342	0.1367	0.1429	0.1495	0.1576	0.1646	0.1773	0.1885	0.2027	0.209	0.2204	0.2357	0.2563	0.2743	0.2984	0.3212	0.3448	0.3735	0.4091	0.4348	0.4633	0.4972	0.5305	0.5525
sTN005_#8	0.1376	0.1335	0.1335	0.1328	0.132	0.131	0.1307	0.1311	0.1298	0.1289	0.1282	0.129	0.1294	0.1307	0.1285	0.1296	0.1308	0.1323	0.1331	0.1348	0.1362	0.1372	0.1389	0.1444	0.1473	0.1506	0.1536	0.1589	0.1673	0.173	0.1818	0.1927	0.2058	0.2172	0.2261	0.2369	0.2529	0.2726	0.2943	0.3153	0.3382	0.362	0.3908	0.427	0.4523	0.4825	0.5156	0.5451	0.5683
sTN008_#1	0.1059	0.1029	0.1018	0.1019	0.1021	0.1017	0.1025	0.1017	0.1019	0.1023	0.1025	0.103	0.1035	0.104	0.1044	0.1057	0.1067	0.1077	0.109	0.1106	0.1127	0.1145	0.1172	0.1203	0.1242	0.1289	0.134	0.1401	0.1477	0.1563	0.1669	0.1799	0.1917	0.2003	0.2122	0.2306	0.2511	0.2718	0.2939	0.318	0.3451	0.3748	0.4132	0.4409	0.4744	0.5126	0.5442	0.5685	0.5954
sTN008_#2	0.1034	0.1019	0.1012	0.1008	0.1006	0.1006	0.0999	0.1006	0.101	0.101	0.1011	0.1014	0.1017	0.1022	0.1031	0.1034	0.1047	0.1058	0.1071	0.1085	0.1104	0.1127	0.1151	0.1181	0.1217	0.1258	0.1304	0.1366	0.1435	0.1517	0.1618	0.173	0.187	0.1959	0.2057	0.222	0.2415	0.2622	0.2843	0.3074	0.3332	0.3613	0.4009	0.4283	0.4587	0.4956	0.5315	0.5579	0.5843
sTN008_#3	0.1041	0.1015	0.1009	0.101	0.1017	0.1005	0.1011	0.1009	0.1009	0.1016	0.1018	0.1022	0.1022	0.1028	0.1037	0.1042	0.1055	0.1065	0.1077	0.1092	0.111	0.1131	0.1153	0.1189	0.1219	0.1256	0.13	0.1359	0.1427	0.1505	0.1597	0.1707	0.1849	0.1942	0.2034	0.218	0.2375	0.2573	0.2786	0.3013	0.3267	0.353	0.3906	0.4201	0.4488	0.4832	0.5201	0.549	0.5747
sTN008_#4	0.1098	0.1057	0.1055	0.1047	0.1033	0.1041	0.1039	0.103	0.1035	0.1038	0.1034	0.1042	0.1044	0.1043	0.1053	0.106	0.1066	0.1076	0.1087	0.1105	0.1119	0.1142	0.117	0.1197	0.1228	0.1262	0.1312	0.1364	0.1432	0.1506	0.1593	0.1707	0.1837	0.1939	0.2032	0.2161	0.2353	0.2553	0.2761	0.2986	0.3236	0.3492	0.3851	0.4159	0.4439	0.4767	0.5152	0.5446	0.5703
sTN008_#5	0.1121	0.1071	0.1067	0.1062	0.1063	0.106	0.1047	0.1045	0.1056	0.105	0.1059	0.1064	0.1067	0.1063	0.1077	0.108	0.1084	0.11	0.1115	0.1124	0.1141	0.1155	0.1189	0.1213	0.124	0.1288	0.1327	0.1382	0.1451	0.1518	0.1614	0.1719	0.1848	0.1964	0.2047	0.2172	0.2356	0.2552	0.2761	0.2992	0.3233	0.3492	0.3825	0.4152	0.4428	0.4744	0.5144	0.5444	0.5688
sTN008_#6	0.1171	0.1121	0.1113	0.1114	0.1096	0.1094	0.1096	0.1087	0.1096	0.1093	0.1086	0.1101	0.1092	0.1098	0.1104	0.1122	0.1114	0.1126	0.1145	0.1155	0.117	0.1191	0.1217	0.1245	0.1272	0.1312	0.1368	0.1414	0.148	0.1547	0.1637	0.1756	0.1891	0.1977	0.2073	0.2189	0.2377	0.2586	0.2782	0.3021	0.3253	0.3511	0.3834	0.4164	0.445	0.4763	0.5158	0.5464	0.5724
sTN008_#7	0.1227	0.1162	0.1155	0.1136	0.1138	0.1135	0.1113	0.1126	0.1118	0.1129	0.111	0.1113	0.1115	0.1137	0.1139	0.1147	0.114	0.1183	0.1164	0.1184	0.1197	0.1227	0.1236	0.1266	0.1298	0.1351	0.1386	0.1446	0.1505	0.1584	0.1657	0.18	0.1911	0.2032	0.2103	0.2227	0.2389	0.2612	0.2792	0.3032	0.328	0.3525	0.3837	0.4189	0.4458	0.4777	0.5161	0.5495	0.5731
sTN008_#8	0.1284	0.1233	0.1229	0.1211	0.1202	0.1194	0.1189	0.12	0.1191	0.1191	0.118	0.1188	0.1188	0.1201	0.1196	0.1204	0.1213	0.122	0.1231	0.1246	0.1268	0.1274	0.1301	0.134	0.1376	0.1418	0.1454	0.1503	0.1587	0.1653	0.1749	0.1849	0.1993	0.2095	0.2187	0.2308	0.2479	0.2682	0.2899	0.3129	0.3362	0.3622	0.3956	0.4277	0.455	0.4865	0.5253	0.5558	0.5829
sTN010_#1	0.1038	0.1018	0.1007	0.1013	0.1009	0.1011	0.1016	0.1009	0.1013	0.1016	0.1016	0.1023	0.1028	0.1033	0.1037	0.1048	0.106	0.107	0.1081	0.11	0.112	0.1138	0.1165	0.1195	0.1231	0.128	0.1331	0.1396	0.147	0.1555	0.1662	0.179	0.1903	0.1989	0.2111	0.2299	0.2496	0.2709	0.2925	0.3164	0.3436	0.3765	0.4102	0.4379	0.4719	0.5107	0.5416	0.5656	0.5938
sTN010_#2	0.1039	0.1023	0.1017	0.1039	0.1008	0.1025	0.1004	0.101	0.1015	0.1011	0.1014	0.1019	0.1023	0.1025	0.1056	0.1041	0.1051	0.1062	0.1076	0.1089	0.1107	0.1129	0.1171	0.1182	0.1218	0.126	0.1306	0.137	0.1448	0.1518	0.1618	0.1732	0.1863	0.1955	0.2051	0.2214	0.2411	0.2614	0.2828	0.3062	0.332	0.3603	0.4022	0.4247	0.4556	0.4932	0.5281	0.5541	0.5826
sTN010_#3	0.1051	0.1022	0.1022	0.1015	0.1018	0.1015	0.1018	0.1013	0.1019	0.1023	0.1023	0.1039	0.1034	0.1035	0.1046	0.1063	0.1063	0.1069	0.1088	0.1097	0.1117	0.1136	0.1161	0.1194	0.1223	0.1271	0.1316	0.1364	0.1435	0.1508	0.1601	0.1716	0.1847	0.194	0.2032	0.2177	0.2369	0.257	0.2778	0.3001	0.3248	0.3517	0.3899	0.4167	0.4456	0.4806	0.5168	0.5459	0.5714
sTN010_#4	0.1092	0.1048	0.1047	0.1047	0.1031	0.1029	0.1033	0.1024	0.1025	0.1034	0.1032	0.1028	0.1046	0.1042	0.1049	0.1062	0.1063	0.1074	0.1079	0.11	0.1115	0.1137	0.116	0.1189	0.1219	0.1254	0.1299	0.136	0.1421	0.1496	0.158	0.1695	0.1823	0.1919	0.2015	0.214	0.2324	0.2524	0.2729	0.2953	0.3204	0.3458	0.3822	0.4111	0.4388	0.4723	0.5108	0.5395	0.5633
sTN010_#5	0.1225	0.1178	0.1174	0.118	0.1176	0.1172	0.1162	0.1163	0.1165	0.1167	0.1175	0.1182	0.1181	0.1184	0.1185	0.1194	0.1205	0.1219	0.1227	0.1239	0.1258	0.1273	0.1302	0.1324	0.1359	0.1389	0.1439	0.1503	0.1568	0.1634	0.1723	0.1826	0.1958	0.2061	0.2152	0.227	0.2453	0.2655	0.2861	0.3086	0.3326	0.3581	0.3932	0.4236	0.4501	0.4828	0.5238	0.5525	0.5755
sTN010_#6	0.1155	0.1106	0.1092	0.1094	0.108	0.1073	0.1075	0.1076	0.1073	0.1069	0.1072	0.1079	0.108	0.1082	0.1092	0.1105	0.1097	0.1106	0.1129	0.1136	0.1158	0.1182	0.1197	0.1229	0.1251	0.1298	0.1337	0.1382	0.1456	0.1545	0.1616	0.1729	0.1856	0.1951	0.2042	0.2157	0.2342	0.2545	0.2746	0.2978	0.3216	0.3471	0.3802	0.4108	0.439	0.4704	0.5105	0.5402	0.5653
sTN010_#7	0.1248	0.1169	0.1138	0.1129	0.1115	0.1119	0.1103	0.1103	0.1099	0.1116	0.1099	0.1093	0.1103	0.1135	0.1141	0.1119	0.1118	0.1164	0.1138	0.1163	0.1194	0.1208	0.1224	0.1247	0.1277	0.1339	0.1372	0.1429	0.1487	0.1561	0.1644	0.1769	0.1893	0.1992	0.2076	0.22	0.2366	0.2578	0.2771	0.3002	0.3256	0.3499	0.383	0.4141	0.4408	0.4737	0.5146	0.5462	0.5698
sTN010_#8	0.1323	0.1268	0.128	0.1259	0.1234	0.1243	0.1228	0.1229	0.1227	0.1223	0.1215	0.1225	0.1222	0.1241	0.1228	0.1241	0.1245	0.1264	0.127	0.128	0.1304	0.1311	0.1343	0.1377	0.1405	0.1452	0.1491	0.1543	0.1625	0.1691	0.178	0.1892	0.2022	0.2128	0.2213	0.2344	0.2523	0.2719	0.2934	0.3172	0.3399	0.3671	0.4028	0.4302	0.4583	0.4918	0.5315	0.5611	0.5888
sTN011_#1	0.1064	0.1031	0.1023	0.1026	0.1026	0.1026	0.1027	0.1022	0.1026	0.1026	0.1029	0.1035	0.1039	0.1045	0.1051	0.1061	0.1072	0.1082	0.1095	0.1108	0.1129	0.1147	0.1173	0.1201	0.124	0.1286	0.1337	0.1393	0.1462	0.1547	0.1654	0.1769	0.1894	0.1978	0.2091	0.2261	0.2462	0.2667	0.2884	0.3117	0.3382	0.3673	0.4052	0.432	0.4642	0.5024	0.5353	0.5596	0.5863
sTN011_#2	0.1064	0.103	0.1031	0.1023	0.1018	0.102	0.1016	0.1018	0.1018	0.1025	0.102	0.1026	0.1028	0.1028	0.1038	0.1048	0.1056	0.1067	0.1078	0.1094	0.1114	0.1127	0.1158	0.1187	0.1219	0.126	0.1309	0.1367	0.1434	0.1516	0.1604	0.1726	0.1855	0.194	0.2041	0.2198	0.2385	0.2594	0.2801	0.3033	0.3294	0.3552	0.3935	0.421	0.4504	0.4863	0.5226	0.5513	0.5768
sTN011_#3	0.1069	0.104	0.1032	0.1027	0.1027	0.1022	0.1025	0.1018	0.1025	0.1025	0.103	0.1037	0.1035	0.1036	0.1042	0.1054	0.1063	0.1074	0.1086	0.1102	0.1116	0.1137	0.1159	0.1192	0.122	0.1256	0.1306	0.1358	0.1425	0.1498	0.1581	0.1698	0.1832	0.1925	0.2018	0.215	0.2339	0.2533	0.2743	0.2966	0.3213	0.3473	0.3819	0.4139	0.4411	0.4744	0.5132	0.5431	0.5674
sTN011_#4	0.116	0.1104	0.1099	0.1092	0.1075	0.1072	0.1071	0.107	0.1066	0.1064	0.107	0.1065	0.1069	0.1079	0.1076	0.1081	0.1095	0.1101	0.1103	0.1126	0.1143	0.1169	0.1184	0.1212	0.1245	0.1275	0.132	0.1379	0.1432	0.1517	0.1594	0.1698	0.1833	0.1942	0.2027	0.2147	0.2318	0.2514	0.2723	0.2945	0.3202	0.3454	0.3765	0.4114	0.4375	0.4694	0.5086	0.5402	0.564
sTN011_#5	0.1169	0.1105	0.1106	0.1106	0.1098	0.1085	0.108	0.1085	0.1073	0.1087	0.1086	0.1078	0.1096	0.11	0.11	0.111	0.1118	0.1135	0.1133	0.1148	0.1169	0.1183	0.1213	0.1233	0.1265	0.1295	0.1339	0.1409	0.1461	0.1536	0.1617	0.1722	0.1842	0.1965	0.2045	0.2155	0.2327	0.2532	0.2733	0.2955	0.3201	0.3449	0.3739	0.4109	0.4363	0.4676	0.5066	0.5398	0.5643
sTN011_#6	0.1203	0.1148	0.1122	0.1122	0.1106	0.1104	0.1101	0.1094	0.1099	0.1094	0.1091	0.1101	0.1099	0.11	0.111	0.1113	0.1112	0.1122	0.115	0.1152	0.1175	0.1191	0.1218	0.124	0.1271	0.1304	0.1371	0.1405	0.1482	0.1534	0.1629	0.1727	0.1853	0.198	0.2056	0.2178	0.2339	0.2537	0.2736	0.2961	0.3205	0.3461	0.3744	0.409	0.4374	0.4661	0.5041	0.54	0.5644
sTN011_#7	0.1227	0.1166	0.1156	0.1143	0.1134	0.1129	0.1114	0.112	0.1116	0.1116	0.1137	0.1119	0.1113	0.1135	0.1147	0.1129	0.1128	0.1164	0.1159	0.1178	0.1193	0.1222	0.1241	0.127	0.1302	0.1335	0.1372	0.1446	0.149	0.1563	0.1643	0.1759	0.1876	0.1998	0.2076	0.219	0.2344	0.2554	0.2746	0.2963	0.321	0.3455	0.3737	0.4101	0.4361	0.4674	0.504	0.5418	0.565
sTN011_#8	0.1404	0.1356	0.1363	0.1343	0.1315	0.1313	0.131	0.1302	0.129	0.1286	0.1278	0.1286	0.1273	0.1285	0.1282	0.1306	0.131	0.1313	0.1325	0.1331	0.1356	0.136	0.1383	0.1429	0.1443	0.1491	0.1526	0.159	0.1649	0.1726	0.181	0.1918	0.2035	0.2159	0.2242	0.2363	0.2525	0.2725	0.2934	0.3161	0.3397	0.3638	0.3955	0.4295	0.4557	0.4875	0.5255	0.5602	0.5853
sTN014_#1	0.1046	0.1015	0.1005	0.1009	0.1006	0.1006	0.1009	0.1006	0.1008	0.101	0.101	0.1016	0.1022	0.1025	0.1031	0.1042	0.1052	0.1064	0.1076	0.109	0.1113	0.1132	0.1159	0.119	0.1225	0.1273	0.1328	0.1389	0.1462	0.1548	0.1655	0.178	0.1899	0.198	0.2103	0.2282	0.2486	0.2693	0.2913	0.3151	0.3414	0.3737	0.4086	0.4358	0.4689	0.5075	0.5382	0.5626	0.5898
sTN014_#2	0.1065	0.1038	0.1027	0.1041	0.1027	0.1027	0.102	0.1027	0.1024	0.1028	0.1027	0.1029	0.1035	0.1036	0.1046	0.1048	0.1065	0.1076	0.1087	0.1105	0.1121	0.114	0.1166	0.1197	0.1234	0.1273	0.1323	0.1384	0.1453	0.1539	0.1635	0.175	0.1887	0.1977	0.207	0.2234	0.2421	0.2637	0.2852	0.3083	0.335	0.3619	0.401	0.4281	0.458	0.4952	0.5304	0.5556	0.5821
sTN014_#3	0.1103	0.1064	0.1057	0.1057	0.105	0.1046	0.1051	0.1045	0.1052	0.1054	0.1051	0.106	0.1062	0.1064	0.1076	0.1084	0.1091	0.1099	0.1119	0.113	0.1146	0.1171	0.1192	0.1223	0.1254	0.1296	0.1342	0.1399	0.1463	0.154	0.1633	0.1749	0.1886	0.1977	0.2067	0.2207	0.2399	0.2596	0.2812	0.3033	0.3289	0.3549	0.3922	0.4204	0.4483	0.4821	0.52	0.5486	0.5731
sTN014_#4	0.1155	0.1101	0.1093	0.1082	0.1065	0.1071	0.1063	0.1055	0.1063	0.1065	0.1056	0.1061	0.1066	0.1069	0.1079	0.1084	0.1088	0.1097	0.1106	0.1125	0.1143	0.1163	0.119	0.1217	0.1237	0.1278	0.1333	0.1387	0.1451	0.153	0.1622	0.1726	0.1849	0.1963	0.2048	0.2174	0.2357	0.2562	0.2768	0.2997	0.3246	0.3507	0.3853	0.4157	0.4432	0.4758	0.5146	0.5439	0.5677
sTN014_#5	0.117	0.1118	0.1123	0.1111	0.1104	0.1095	0.1082	0.1087	0.1089	0.1084	0.1095	0.1094	0.1099	0.1104	0.1113	0.1113	0.1121	0.1143	0.1149	0.1146	0.1176	0.1192	0.1228	0.1244	0.1282	0.1317	0.1355	0.1426	0.1487	0.1556	0.1646	0.1748	0.1883	0.1996	0.2071	0.2192	0.2373	0.2574	0.2779	0.3008	0.3249	0.3503	0.3839	0.4152	0.4425	0.4732	0.5129	0.5437	0.5672
sTN014_#6	0.2043	0.1968	0.1944	0.1926	0.1895	0.1888	0.1908	0.1881	0.1867	0.1853	0.1831	0.1863	0.186	0.1866	0.1856	0.186	0.1866	0.1871	0.1887	0.19	0.1905	0.194	0.1951	0.1964	0.1994	0.204	0.21	0.2126	0.2195	0.2284	0.2384	0.247	0.2617	0.2714	0.2792	0.2912	0.3098	0.3293	0.3507	0.3718	0.3983	0.4212	0.4518	0.4847	0.5127	0.5438	0.5815	0.6158	0.6387
sTN014_#7	0.1451	0.138	0.1358	0.1344	0.1324	0.1329	0.13	0.1309	0.1296	0.1306	0.1295	0.1311	0.1295	0.1332	0.133	0.1317	0.1315	0.1352	0.1346	0.1367	0.1389	0.1416	0.1421	0.1456	0.1485	0.1539	0.1579	0.1634	0.1694	0.1774	0.1853	0.1977	0.2097	0.221	0.2288	0.2407	0.2579	0.2785	0.2979	0.3226	0.3459	0.3713	0.4043	0.436	0.4632	0.4949	0.5332	0.5667	0.5909
sTN014_#8	0.1428	0.1384	0.1363	0.1356	0.1327	0.1331	0.1329	0.1316	0.1312	0.1302	0.13	0.1298	0.1303	0.1316	0.1308	0.1319	0.1328	0.1343	0.1349	0.1347	0.1381	0.139	0.1417	0.1455	0.146	0.1515	0.1562	0.1615	0.1675	0.1769	0.1848	0.1955	0.2084	0.219	0.2273	0.24	0.2579	0.2777	0.2994	0.3208	0.3455	0.3699	0.4034	0.4343	0.4606	0.4932	0.5325	0.5648	0.5892
Blank_B_#1	0.1029	0.0998	0.099	0.0993	0.0992	0.0989	0.0992	0.0985	0.0986	0.0987	0.0981	0.0983	0.0984	0.0981	0.0981	0.0982	0.0982	0.0981	0.098	0.0981	0.0981	0.0976	0.098	0.0977	0.0976	0.0982	0.0981	0.0978	0.0978	0.0976	0.0979	0.0976	0.0979	0.0976	0.098	0.0975	0.0976	0.0976	0.0975	0.0974	0.0978	0.0976	0.0976	0.0975	0.0977	0.0975	0.0979	0.0973	0.0972
Blank_B_#2	0.1047	0.1018	0.1014	0.1009	0.1003	0.1	0.0995	0.0999	0.1008	0.0994	0.0995	0.0992	0.0992	0.0986	0.0996	0.0993	0.099	0.0991	0.0987	0.0989	0.0988	0.098	0.0994	0.0987	0.0986	0.0995	0.0984	0.0989	0.0989	0.0986	0.0985	0.0983	0.0986	0.0985	0.0986	0.0998	0.0983	0.0993	0.0983	0.0984	0.0986	0.0985	0.0983	0.098	0.0983	0.0986	0.0984	0.0984	0.0983
Blank_B_#3	0.107	0.103	0.1024	0.1024	0.1019	0.1015	0.1009	0.1006	0.1014	0.1005	0.1008	0.1012	0.1001	0.1001	0.1006	0.1001	0.1004	0.1002	0.1002	0.1005	0.1002	0.1004	0.1002	0.1004	0.1003	0.1004	0.1001	0.1001	0.1003	0.0996	0.0999	0.1002	0.1	0.1002	0.0996	0.1001	0.1002	0.0996	0.0996	0.0994	0.1	0.0995	0.0996	0.0998	0.1	0.0997	0.0997	0.0996	0.1001
Blank_B_#4	0.1144	0.1074	0.1078	0.1066	0.104	0.1045	0.1048	0.1033	0.1041	0.1038	0.1035	0.1027	0.1032	0.1029	0.1024	0.1022	0.1019	0.1013	0.1035	0.1016	0.1018	0.1013	0.1026	0.1027	0.1044	0.1025	0.1012	0.1024	0.1022	0.1016	0.1018	0.1022	0.103	0.1016	0.1013	0.1024	0.1022	0.1017	0.1012	0.0996	0.102	0.1013	0.1016	0.1007	0.1028	0.1014	0.1012	0.1014	0.101
Blank_B_#5	0.1184	0.1099	0.1111	0.1094	0.1086	0.1083	0.1065	0.1061	0.1075	0.1061	0.1063	0.1069	0.1061	0.1057	0.1058	0.1051	0.1061	0.1062	0.1075	0.1047	0.105	0.1045	0.1062	0.1054	0.105	0.1044	0.1043	0.1055	0.1074	0.1049	0.1042	0.1041	0.104	0.1047	0.1042	0.1042	0.1048	0.1044	0.104	0.1049	0.1041	0.1041	0.1049	0.104	0.1044	0.1028	0.1042	0.104	0.1036
Blank_B_#6	0.1211	0.1161	0.114	0.1106	0.1085	0.1083	0.1081	0.1087	0.1108	0.1051	0.1063	0.1071	0.1066	0.1084	0.1054	0.1074	0.1047	0.1042	0.105	0.106	0.105	0.1047	0.106	0.1061	0.1039	0.1052	0.1036	0.106	0.1044	0.1041	0.1054	0.1057	0.1053	0.1053	0.1039	0.1048	0.1043	0.1074	0.1047	0.1055	0.1051	0.1036	0.104	0.1045	0.1041	0.1034	0.1046	0.1056	0.103
Blank_B_#7	0.1362	0.1278	0.1252	0.1244	0.1226	0.1221	0.1206	0.1205	0.1192	0.1201	0.1183	0.1182	0.1172	0.1196	0.1187	0.1174	0.1169	0.1196	0.1167	0.1158	0.1185	0.1171	0.1156	0.1167	0.1155	0.1177	0.1171	0.1175	0.1166	0.1187	0.1155	0.1171	0.1167	0.1155	0.1168	0.1171	0.1148	0.1165	0.1142	0.1157	0.1158	0.1154	0.116	0.1151	0.1156	0.1164	0.1144	0.1158	0.1149
Blank_B_#8	0.1386	0.1305	0.127	0.126	0.1243	0.1248	0.1236	0.1233	0.1224	0.1207	0.1203	0.1221	0.1186	0.1188	0.1192	0.1174	0.1197	0.1196	0.1193	0.1175	0.1187	0.116	0.1166	0.1186	0.1141	0.1177	0.1195	0.1156	0.1145	0.1168	0.1166	0.1169	0.1171	0.1157	0.1172	0.1167	0.1162	0.1139	0.1184	0.1139	0.1164	0.1173	0.1143	0.1132	0.1155	0.1167	0.1142	0.1165	0.1158
Substract blank mean value from each data point (for row *strain*_#1, the blank mean value is (Blank_A_#1+Blank_B_#1)/2) at time t
MG1655_#1	-0.000299998	0.00175	0.00165	0.00125	0.00185	0.00155	0.0023	0.0027	0.0029	0.003	0.00375	0.00415	0.0041	0.00485	0.0057	0.0066	0.00755	0.00875	0.0103	0.01135	0.0133	0.01565	0.01745	0.021	0.02495	0.0288	0.0337	0.03965	0.04685	0.05535	0.06515	0.0769	0.0894	0.09725	0.1078	0.1251	0.1441	0.164	0.1849	0.20695	0.23175	0.25865	0.29585	0.3213	0.3504	0.3852	0.41555	0.43675	0.4569
MG1655_#2	0.00145	0.0016	0.00135	0.00155	0.0016	0.0016	0.00195	0.00205	0.00155	0.0026	0.00285	0.00319999	0.0037	0.0045	0.0047	0.00565	0.0069	0.0078	0.00925	0.01085	0.01245	0.01505	0.01675	0.01995	0.02345	0.0271	0.0324	0.03775	0.04465	0.05245	0.06205	0.0735	0.08695	0.09565	0.1054	0.1192	0.13895	0.1585	0.17935	0.20135	0.22555	0.251	0.2867	0.31565	0.34235	0.37505	0.40875	0.43435	0.45485
MG1655_#3	-0.0014	-0.000800002	0.000100002	-0.000749998	0.000249997	0.000500005	0.0014	0.00195	0.00159999	0.0031	0.0026	0.00255	0.00365	0.004	0.0047	0.0059	0.00655	0.0066	0.009	0.00865	0.0117	0.0136	0.01655	0.01895	0.02105	0.025	0.0306	0.0358	0.04225	0.04965	0.0583	0.069	0.0806	0.0922	0.10065	0.11185	0.1311	0.15145	0.17025	0.1921	0.215	0.2409	0.2696	0.3046	0.32915	0.3595	0.39625	0.4237	0.44435
MG1655_#4	0.0019	0.0011	-0.000299998	0.0011	0.0016	0.00065	0.000799995	0.00165	0.0011	0.0015	0.0018	0.00165	0.00195	0.0031	0.00305	0.00375	0.00580001	0.00685	0.0067	0.0085	0.0105	0.0128	0.0143	0.0166	0.01915	0.024	0.0284	0.0335	0.03995	0.0481	0.0559	0.0661	0.0783	0.09075	0.0988	0.10925	0.12585	0.14555	0.16625	0.188	0.2096	0.23475	0.26215	0.29875	0.32245	0.3525	0.3868	0.41885	0.44095
MG1655_#5	-0.00135	0.00215	0.000149995	0.000600006	-0.000449996	-0.000250001	0.000849996	0.00235	0.000699997	0.0031	0.00225	0.0021	0.00305	0.00335	0.00375	0.00515	0.00575	0.00565	0.00625	0.0081	0.01015	0.0122	0.0139	0.0166	0.02025	0.02415	0.02755	0.0321	0.0379	0.04535	0.05335	0.0652	0.0765	0.0881	0.0968	0.10685	0.1215	0.14195	0.1622	0.18255	0.2063	0.23005	0.2567	0.2932	0.3192	0.34845	0.37935	0.41415	0.43775
MG1655_#6	0.000850003	-0.0012	0.0017	0.0016	0.00210001	0.000100002	0.000350002	-0.000600003	-0.000450004	0.00225	-0.000100002	0.0022	0.000499997	0.000549998	0.00379999	0.0031	0.00495	0.0069	0.00695	0.00775	0.01065	0.01145	0.014	0.01565	0.0204	0.0231	0.02825	0.0338	0.03975	0.0464	0.0543	0.0636	0.0767	0.08885	0.0981	0.1058	0.1225	0.1403	0.1619	0.1824	0.2057	0.22955	0.25605	0.29205	0.31865	0.34515	0.37755	0.40985	0.43715
MG1655_#7	0.00255	0.0021	0.0023	0.0022	0.00255001	0.00115	0.000849999	0.0032	0.003	0.0031	0.0073	0.004	0.004	0.0037	0.00525	0.00580001	0.00635	0.00825	0.00875	0.00925	0.00885	0.01335	0.01645	0.0183	0.0214	0.02535	0.0282	0.0338	0.0392	0.04605	0.05515	0.06685	0.0772	0.09085	0.09975	0.10655	0.12275	0.14095	0.1643	0.1822	0.20345	0.23035	0.2566	0.29265	0.3171	0.34495	0.37655	0.4096	0.43505
MG1655_#8	0.005	0.0048	0.0063	0.00534999	0.00565	0.00475001	0.00495	0.00565001	0.00590001	0.0057	0.00669999	0.00515001	0.0072	0.00715001	0.00745	0.00959999	0.0086	0.00975	0.0112	0.0129	0.01355	0.0168	0.0194	0.0217	0.02795	0.0286	0.0322	0.0394	0.046	0.0519	0.0632	0.0705	0.08475	0.0956	0.10215	0.1115	0.12825	0.14765	0.16595	0.18935	0.2109	0.2353	0.2628	0.29895	0.32315	0.3491	0.38075	0.41425	0.44045
SFB123_#1	-0.000500001	0.00115	0.00155	0.000850003	0.00155	0.00115	0.0021	0.0023	0.00250001	0.0023	0.00305	0.00335	0.0032	0.00435	0.0049	0.0057	0.00635	0.00735	0.0084	0.00965	0.0113	0.01315	0.01495	0.0177	0.02065	0.0241	0.0282	0.03255	0.03885	0.04545	0.05325	0.0628	0.0738	0.08635	0.0944	0.1043	0.1187	0.1379	0.156	0.17515	0.19635	0.21935	0.24405	0.278	0.3032	0.3289	0.35915	0.39465	0.4316
SFB123_#2	0.00295	0.0055	0.00455	0.00415	0.0042	0.0051	0.00485	0.00465	0.00405	0.0056	0.00605	0.00539999	0.0076	0.007	0.0073	0.00785	0.0093	0.0098	0.01085	0.01235	0.01355	0.01605	0.01675	0.02085	0.02265	0.0254	0.0295	0.03435	0.04025	0.04645	0.05365	0.063	0.07465	0.08575	0.0953	0.1034	0.11665	0.1352	0.15325	0.17275	0.19275	0.2148	0.2391	0.27025	0.29855	0.32305	0.35155	0.38505	0.42285
SFB123_#3	0.0231	0.0242	0.0245	0.02365	0.02505	0.0246	0.0252	0.02605	0.0251	0.0259	0.0259	0.02555	0.02635	0.0268	0.0272	0.0282	0.02935	0.0291	0.0303	0.03115	0.0334	0.0351	0.03695	0.03895	0.04115	0.0436	0.0484	0.0529	0.05785	0.06395	0.0704	0.0793	0.0886	0.1011	0.11275	0.12025	0.1313	0.14815	0.16665	0.1849	0.2046	0.2266	0.25	0.2755	0.30865	0.3327	0.35925	0.3917	0.42765
SFB123_#4	0.0035	0.0028	0.0018	0.0024	0.0032	0.00195	0.0016	0.00285	0.0026	0.0018	0.0024	0.00265	0.00255	0.003	0.00455	0.00415	0.0055	0.00655	0.0063	0.0079	0.0101	0.012	0.0131	0.0155	0.01695	0.0209	0.025	0.0287	0.03425	0.0403	0.0471	0.0544	0.0642	0.07675	0.0883	0.09635	0.10585	0.12085	0.14055	0.1594	0.1778	0.20005	0.22255	0.24755	0.28085	0.3051	0.3302	0.35995	0.39585
SFB123_#5	0.000149999	0.00305	0.00205	0.0025	0.00225	0.00305	0.00295	0.00355	0.0032	0.0033	0.00285	0.002	0.00375	0.00465	0.00465	0.00545	0.00585	0.00635	0.00715	0.0088	0.01025	0.0125	0.0132	0.0158	0.01895	0.02085	0.02435	0.029	0.0325	0.03915	0.04575	0.0547	0.0643	0.0752	0.0871	0.09625	0.1037	0.11875	0.1378	0.15465	0.1752	0.19675	0.2181	0.2424	0.276	0.30195	0.32535	0.35405	0.38835
SFB123_#6	0.00225	0.0012	0.002	0.0047	0.0027	0.0032	0.00305	0.0013	0.000949997	0.00365001	0.0028	0.0035	0.0033	0.00235	0.00519999	0.0052	0.00625	0.0076	0.00885	0.00935	0.01105	0.01205	0.0139	0.01525	0.019	0.021	0.02605	0.0295	0.03505	0.0397	0.0451	0.0539	0.0634	0.07315	0.0878	0.094	0.1049	0.1159	0.136	0.1543	0.1742	0.19525	0.21705	0.24165	0.27465	0.29885	0.32335	0.34965	0.38355
SFB123_#7	0.00225	0.0024	0.0032	0.002	0.00275	0.00215	0.00205	0.003	0.0027	0.000199996	0.0023	0.002	0.0027	0.0043	0.00455	0.00580001	0.00495	0.00575	0.00755	0.00845	0.00845	0.01175	0.01325	0.0149	0.0196	0.02055	0.0243	0.0282	0.031	0.03775	0.04575	0.05365	0.0626	0.07335	0.08775	0.09415	0.10315	0.11505	0.1365	0.151	0.16955	0.19235	0.2153	0.23855	0.2703	0.29645	0.31875	0.3467	0.37885
SFB123_#8	0.00870001	0.0081	0.0094	0.00735	0.00815	0.00735001	0.00795	0.00855	0.009	0.00779999	0.0086	0.00704999	0.00969999	0.00914999	0.00915	0.0106	0.0099	0.01105	0.0128	0.0142	0.01435	0.017	0.0199	0.0211	0.02565	0.0247	0.0282	0.0352	0.0402	0.0445	0.0503	0.0571	0.06775	0.0792	0.09015	0.0991	0.10795	0.12125	0.13735	0.15755	0.1764	0.1974	0.2197	0.24425	0.27595	0.3004	0.32425	0.34985	0.38275
SFB148_#1	0.0036	0.00465	0.00505	0.00455	0.00445	0.00425	0.0055	0.0055	0.0055	0.006	0.00625001	0.00675	0.007	0.00795	0.0084	0.0089	0.01025	0.01135	0.0124	0.01395	0.0157	0.01745	0.01975	0.0228	0.02605	0.0303	0.0348	0.04015	0.04695	0.05455	0.06355	0.074	0.0877	0.09635	0.1049	0.119	0.1375	0.1574	0.1779	0.19955	0.22335	0.24865	0.28455	0.3102	0.3378	0.3709	0.41035	0.44275	0.4676
SFB148_#2	0.00205	0.0028	0.00235	0.00265	0.0023	0.0023	0.00265	0.00285	0.00225	0.0033	0.00355	0.0038	0.0044	0.0051	0.0055	0.00595	0.0075	0.0093	0.00934999	0.01095	0.01255	0.01495	0.01625	0.01925	0.02285	0.0261	0.0308	0.03595	0.04225	0.04975	0.05865	0.0686	0.08125	0.09305	0.1009	0.1118	0.12995	0.1491	0.16995	0.19145	0.21495	0.2395	0.2723	0.30255	0.32835	0.35945	0.39755	0.43515	0.46125
SFB148_#3	-0.0014	9.9998e-05	0.000500001	0.000150003	0.000550002	3.72529e-09	0.000600003	0.00105	0.000999998	0.0025	0.002	0.00185	0.00285	0.0033	0.0039	0.0048	0.00585	0.0066	0.0076	0.00865	0.0106	0.0127	0.01475	0.01745	0.02005	0.0233	0.0283	0.0331	0.03905	0.04645	0.0545	0.0641	0.0754	0.0891	0.09675	0.10645	0.1227	0.14275	0.16155	0.1831	0.2058	0.2304	0.2573	0.2928	0.31645	0.3458	0.38185	0.4212	0.44965
SFB148_#4	0.0031	0.0027	0.0021	0.0021	0.0022	0.00254999	0.0014	0.00185	0.0024	0.002	0.0026	0.00305	0.00305	0.0035	0.00455	0.00495	0.0061	0.00675	0.0075	0.0092	0.0107	0.013	0.0151	0.0173	0.01935	0.0236	0.0284	0.0325	0.03895	0.0459	0.0533	0.0627	0.0736	0.08815	0.0961	0.10455	0.11995	0.13845	0.15845	0.1805	0.2015	0.22575	0.25135	0.28745	0.31065	0.3394	0.3726	0.41225	0.44485
SFB148_#5	0.000949997	0.00315	0.00224999	0.0031	0.00225	0.00245	0.00195	0.00285	0.0028	0.0038	0.00465	0.0042	0.00455	0.00615	0.00625	0.00735	0.00715	0.00825	0.00885	0.0103	0.01165	0.0143	0.0156	0.0176	0.02145	0.02475	0.02925	0.0332	0.0388	0.04585	0.05385	0.0639	0.0744	0.0887	0.096	0.10555	0.1178	0.13715	0.1572	0.17785	0.1999	0.22365	0.249	0.2841	0.3085	0.33635	0.36825	0.40705	0.44225
SFB148_#6	0.00135	0	0.000200003	0.0015	0.0013	0.0019	0.00195	0.000699997	0.000449996	0.00365001	0.0022	0.0022	0.0033	0.00265	0.004	0.0046	0.00715	0.0079	0.00765	0.00955	0.01105	0.01315	0.0141	0.01675	0.0218	0.0227	0.02845	0.0321	0.03905	0.0454	0.0516	0.0616	0.072	0.08455	0.0952	0.1025	0.1165	0.1337	0.1542	0.1745	0.1978	0.22045	0.24655	0.28105	0.30595	0.33225	0.36465	0.40085	0.43735
SFB148_#7	-0.00315	-0.0013	0	-0.000799999	-0.000649996	-0.000250004	-0.00115	-0.0002	-0.000700001	-0.000399999	0.0016	0.000300005	0.0022	0.0022	0.00275	0.0046	0.00415	0.00555	0.00705	0.00815	0.00745	0.01235	0.01395	0.0157	0.0187	0.02105	0.0248	0.0308	0.0343	0.04135	0.04925	0.05975	0.0697	0.08225	0.09175	0.09885	0.11085	0.12685	0.1486	0.1666	0.18715	0.21025	0.235	0.26745	0.2918	0.31725	0.34785	0.3833	0.42075
SFB148_#8	0.0028	0.0021	0.00319999	0.00235	0.00315	0.00235	0.00205	0.00195	0.0033	0.0032	0.0047	0.00325	0.0052	0.00435	0.00615	0.0075	0.0055	0.00645	0.0101	0.0112	0.01065	0.0138	0.0164	0.0188	0.02305	0.0247	0.0276	0.0344	0.0414	0.0463	0.0538	0.0629	0.07315	0.0893	0.09655	0.1036	0.11705	0.13555	0.15455	0.17555	0.1972	0.22	0.2454	0.28065	0.30575	0.3299	0.36105	0.39455	0.43785
sTN001_#1	0.0035	0.01265	0.01345	0.01265	0.01325	0.01275	0.0138	0.0137	0.014	0.0145	0.01475	0.01525	0.0158	0.01645	0.0174	0.018	0.01925	0.02075	0.0218	0.02385	0.0258	0.02795	0.03005	0.034	0.03785	0.0424	0.048	0.05435	0.06185	0.07125	0.08195	0.0951	0.1053	0.11415	0.1274	0.1464	0.1664	0.1876	0.2102	0.23425	0.26095	0.29595	0.32815	0.3564	0.3901	0.4267	0.45735	0.48135	0.5082
sTN001_#2	0.00225	0.0033	0.00345	0.00365	0.0036	0.004	0.00425	0.00415	0.00405	0.0051	0.00495	0.0057	0.0062	0.0068	0.0071	0.00805	0.0093	0.0105	0.01215	0.01375	0.01545	0.01825	0.02025	0.02365	0.02735	0.0311	0.0367	0.04265	0.04985	0.05875	0.06875	0.0815	0.09365	0.10225	0.1133	0.1306	0.15085	0.1712	0.19345	0.21735	0.24345	0.272	0.3108	0.33805	0.36975	0.40845	0.44095	0.46585	0.49315
sTN001_#3	-0.0032	-0.0015	0	-0.000549994	0.00045	0.000100005	0.000699997	0.00115	0.0011	0.002	0.00189999	0.00175	0.00285	0.0036	0.0042	0.0051	0.00655	0.0074	0.0085	0.00975	0.0121	0.0145	0.01695	0.01995	0.02325	0.0272	0.0334	0.0386	0.04555	0.05415	0.0635	0.0754	0.0885	0.0973	0.10785	0.12395	0.1437	0.16445	0.18615	0.2098	0.2343	0.263	0.302	0.3282	0.35835	0.3947	0.43115	0.4567	0.48225
sTN001_#4	-0.000300001	0.000399999	-0.000199996	0.000500001	0.000799995	0.000449996	0.000799995	0.00165	0.000800006	0.0013	0.0013	0.00185	0.00225	0.0033	0.00395	0.00485	0.00580001	0.00705	0.007	0.0101	0.0114	0.0138	0.0157	0.0189	0.02155	0.0261	0.0322	0.0371	0.04395	0.0531	0.0623	0.0739	0.087	0.09655	0.1064	0.12095	0.14085	0.16105	0.18345	0.2072	0.2313	0.25885	0.29805	0.32515	0.35355	0.3898	0.426	0.45345	0.47945
sTN001_#5	0.00155	0.00335	0.00325	0.0039	0.00245	0.00335	0.00415	0.00375	0.0036	0.0047	0.00405001	0.0047	0.00555	0.00745	0.00665	0.00825	0.00885	0.01015	0.01025	0.0131	0.01435	0.0175	0.0186	0.0217	0.02575	0.02905	0.03515	0.0407	0.0462	0.05575	0.06405	0.0771	0.0893	0.0997	0.1087	0.12355	0.1418	0.16295	0.1847	0.20745	0.2329	0.25985	0.2977	0.3246	0.353	0.38865	0.42545	0.45525	0.47995
sTN001_#6	-0.00305	-0.0024	-0.0014	0.000300001	-0.000699997	0.000299998	-0.000549998	-0.0013	-0.00185	0.000950005	0.000600003	0.000700001	0.000499997	0.000949997	0.0029	0.0029	0.00525	0.0068	0.00665	0.00835	0.01065	0.01245	0.0146	0.01615	0.0223	0.0248	0.03075	0.0353	0.04325	0.0508	0.0596	0.0709	0.0849	0.09325	0.1036	0.1174	0.1369	0.1554	0.178	0.2014	0.2265	0.25315	0.29045	0.31805	0.34735	0.37965	0.41915	0.44625	0.47225
sTN001_#7	-0.00625	-0.0044	-0.0028	-0.0031	-0.00315	-0.00305	-0.00335	-0.0015	-0.0033	-0.0014	-0.000699997	-0.0024	-0.0018	0.000600003	0.00135	0.0025	0.00215	0.00405	0.00505	0.00755	0.00675	0.01195	0.01345	0.0163	0.0203	0.02435	0.0281	0.0349	0.0384	0.04845	0.05865	0.07075	0.0848	0.09395	0.10315	0.11605	0.13495	0.15485	0.1763	0.1984	0.22255	0.24875	0.2875	0.31435	0.3426	0.37635	0.41375	0.4433	0.47025
sTN001_#8	-0.0046	-0.0024	-0.000699997	-0.000950001	-0.000750002	-0.00125	-0.000449996	-0.00215	-0.0002	0.0002	0.000599995	0.000550002	0.0021	0.00245	0.00195	0.0043	0.0038	0.00515	0.0069	0.0097	0.00965	0.0131	0.0162	0.0186	0.02385	0.0265	0.0302	0.0374	0.0458	0.0526	0.0611	0.0737	0.08635	0.097	0.10405	0.1187	0.13865	0.15895	0.18015	0.20445	0.2279	0.2536	0.2926	0.31975	0.34865	0.3808	0.41805	0.44535	0.47235
sTN003_#1	0.0027	0.00325	0.00335	0.00295	0.00365	0.00305	0.0041	0.0039	0.0042	0.0045	0.00525	0.00565	0.0055	0.00665	0.0073	0.0081	0.00915	0.01045	0.0116	0.01345	0.0153	0.01765	0.01945	0.0232	0.02695	0.0313	0.0366	0.04265	0.05005	0.05875	0.06935	0.0816	0.0938	0.10245	0.1143	0.1322	0.153	0.174	0.1961	0.22005	0.24685	0.27675	0.31585	0.3436	0.3766	0.4152	0.44805	0.47285	0.4996
sTN003_#2	0.00345	0.0041	0.00465	0.00395	0.0042	0.0043	0.00415	0.00445	0.00415	0.005	0.00485	0.0055	0.0058	0.0065	0.0066	0.00775	0.0088	0.01	0.01105	0.01285	0.01435	0.01705	0.01865	0.02215	0.02585	0.0291	0.0347	0.04015	0.04715	0.05535	0.06475	0.0769	0.09015	0.09905	0.1093	0.1241	0.14425	0.1646	0.18695	0.20985	0.23545	0.2632	0.3027	0.33055	0.36065	0.39735	0.43235	0.45945	0.48645
sTN003_#3	0.001	0.0018	0.0035	0.00205	0.00275	0.0024	0.003	0.00295001	0.00299999	0.0045	0.0039	0.00415	0.00405	0.0048	0.005	0.0062	0.00785	0.0084	0.0093	0.01055	0.0125	0.015	0.01735	0.02055	0.02305	0.0269	0.0329	0.0378	0.04455	0.05245	0.0611	0.0723	0.0859	0.0952	0.10495	0.11945	0.1387	0.15955	0.18025	0.2035	0.2284	0.2548	0.2919	0.322	0.34965	0.3841	0.42115	0.4508	0.47665
sTN003_#4	0.0112	0.0113	0.0099	0.0105	0.0101	0.00925	0.009	0.00945	0.0088	0.0091	0.0091	0.00945	0.00875	0.0099	0.01075	0.01075	0.0128	0.01365	0.0135	0.0153	0.0176	0.0202	0.0218	0.0247	0.02765	0.0317	0.0366	0.0419	0.04775	0.0571	0.0652	0.0753	0.0891	0.09985	0.1086	0.12215	0.14045	0.16055	0.18265	0.2056	0.2299	0.25625	0.29145	0.32335	0.35025	0.3844	0.4217	0.45185	0.47755
sTN003_#5	-0.00125	0.00265	0.00144999	0.0033	0.00285	0.00165	0.00295	0.00245	0.0018	0.0034	0.00365001	0.003	0.00405	0.00555	0.00514999	0.00615	0.00645	0.00865	0.00825	0.0102	0.01195	0.0143	0.015	0.0188	0.02215	0.02665	0.03055	0.0366	0.0412	0.05055	0.05885	0.0706	0.083	0.0943	0.102	0.11555	0.1321	0.15415	0.1746	0.19595	0.221	0.24715	0.2799	0.3131	0.3388	0.37345	0.41245	0.44235	0.46635
sTN003_#6	0.00165	-0.000500001	0.0021	0.0049	0.002	0.0031	0.00395	0.0011	0.00185	0.00345	0.0044	0.0049	0.0036	0.00195	0.0048	0.0049	0.00635	0.008	0.00915	0.01005	0.01275	0.01395	0.0163	0.02255	0.0225	0.0258	0.03155	0.0354	0.04255	0.051	0.0585	0.069	0.0816	0.09265	0.1026	0.113	0.1333	0.1511	0.1729	0.1956	0.2199	0.24635	0.27925	0.31205	0.33885	0.37135	0.41125	0.44105	0.46535
sTN003_#7	-0.00185	0.000700001	0.0016	0.002	0.000950001	0.000849999	0.000849999	0.000999998	0.000899997	0.002	0.0035	0.0015	0.0022	0.0042	0.00495	0.0046	0.00565	0.00665	0.00765	0.00945	0.00875	0.01235	0.01615	0.018	0.0219	0.02795	0.0286	0.0345	0.0392	0.04755	0.05885	0.07005	0.082	0.09425	0.10045	0.11225	0.13055	0.14985	0.172	0.1932	0.21625	0.24275	0.2755	0.30845	0.3352	0.36695	0.40555	0.4375	0.46375
sTN003_#8	-0.000899993	0.00260001	0.0038	0.00295	0.00334999	0.00275	0.00415	0.00245	0.0026	0.0032	0.00409999	0.00355	0.0053	0.00565	0.00545	0.0068	0.0068	0.00755	0.0087	0.0129	0.01235	0.0153	0.0168	0.0205	0.02495	0.0284	0.0303	0.0372	0.0445	0.0516	0.0597	0.0713	0.08385	0.095	0.10235	0.1153	0.13335	0.15345	0.17405	0.19695	0.2205	0.2455	0.2795	0.31245	0.33925	0.3697	0.40755	0.43775	0.46365
sTN005_#1	0.0115	0.01205	0.01225	0.01175	0.01245	0.01195	0.0132	0.0126	0.0132	0.0131	0.01335	0.01405	0.0141	0.01465	0.0156	0.0164	0.01735	0.01845	0.0199	0.02155	0.0231	0.02545	0.02775	0.0314	0.03475	0.039	0.0441	0.04995	0.05735	0.06595	0.07605	0.0875	0.1007	0.10915	0.1197	0.1363	0.1557	0.1756	0.1963	0.21875	0.24375	0.27055	0.30775	0.335	0.3636	0.3975	0.42805	0.44885	0.4692
sTN005_#2	0.00265	0.0033	0.00305	0.00325	0.0029	0.0031	0.00355	0.00345	0.00305	0.0042	0.00405	0.00409999	0.0049	0.0062	0.0063	0.00685	0.0083	0.0093	0.01035	0.01235	0.01365	0.01635	0.01785	0.02155	0.02485	0.0282	0.0337	0.03925	0.04545	0.05405	0.06315	0.0746	0.08855	0.09795	0.1075	0.1213	0.14045	0.1602	0.18155	0.20305	0.22805	0.2531	0.2886	0.31915	0.34555	0.37845	0.41105	0.43655	0.45735
sTN005_#3	0.0013	0.0021	0.0032	0.00195	0.00345	0.0022	0.0034	0.00305	0.0028	0.00429999	0.004	0.00335	0.00465	0.0049	0.00580001	0.0067	0.00785	0.0084	0.0091	0.01065	0.0129	0.0152	0.01735	0.02085	0.02355	0.0274	0.0324	0.0376	0.04385	0.05235	0.0609	0.072	0.0847	0.0954	0.10475	0.11735	0.1361	0.15635	0.17575	0.1977	0.2212	0.2466	0.2781	0.3119	0.33665	0.3677	0.40285	0.4294	0.44935
sTN005_#4	0.0054	0.0051	0.0042	0.0045	0.0041	0.00425	0.0037	0.00415	0.00470001	0.0037	0.0044	0.00455	0.00455	0.0054	0.00695	0.00675	0.0081	0.00955	0.0097	0.0111	0.0135	0.016	0.0181	0.0201	0.02335	0.0278	0.0328	0.0375	0.04365	0.0517	0.0608	0.0706	0.0836	0.09595	0.1044	0.11625	0.13415	0.15325	0.17355	0.1961	0.2186	0.24415	0.27205	0.30915	0.33365	0.3642	0.4004	0.42755	0.44835
sTN005_#5	-0.00685	-0.00135	-0.00195	-0.000399996	-0.000349995	0.000149999	4.99971e-05	0.000649996	0.000299998	0.000399996	0.00115	0.000499997	0.00195	0.00325	0.00245	0.00305	0.00445	0.00625	0.00655	0.0082	0.01055	0.013	0.0143	0.0161	0.02045	0.02455	0.02925	0.034	0.0394	0.04795	0.05665	0.0666	0.0794	0.0915	0.0989	0.11115	0.1279	0.14705	0.1672	0.18885	0.2121	0.23675	0.2639	0.3001	0.3246	0.35445	0.38945	0.41805	0.43895
sTN005_#6	0.00165	0.0026	0.0034	0.004	0.00390001	0.0051	0.00445	0.0035	0.00255	0.00655	0.0042	0.0068	0.00519999	0.00455	0.0064	0.0079	0.00885	0.0101	0.01105	0.01195	0.01435	0.01605	0.0174	0.02005	0.0247	0.0268	0.03325	0.0378	0.04435	0.0509	0.0591	0.0704	0.0827	0.09405	0.104	0.1132	0.1316	0.1498	0.1709	0.1918	0.2153	0.23995	0.26785	0.30485	0.32925	0.35855	0.39325	0.42245	0.44445
sTN005_#7	-0.000149999	-0.000599999	0.001	-0.000500001	-0.000149995	5.00008e-05	-0.000749998	3.72529e-09	-0.0002	-0.000299998	-0.000299998	0.0014	0.000499997	0.0011	0.00265	0.0027	0.00405001	0.00545	0.00525	0.00865	0.00795	0.01195	0.01565	0.017	0.02	0.02345	0.0271	0.0321	0.0386	0.04655	0.05655	0.06745	0.0793	0.09425	0.10035	0.11035	0.12755	0.14645	0.1672	0.189	0.21085	0.23625	0.265	0.30075	0.327	0.35455	0.38935	0.4214	0.44375
sTN005_#8	0.000700004	0.00539999	0.00759999	0.00725	0.00895	0.00865	0.00915001	0.00875	0.00850001	0.00940001	0.00919999	0.00874999	0.0109	0.01245	0.01105	0.0128	0.0133	0.01465	0.0157	0.0189	0.01945	0.0223	0.0239	0.0273	0.03235	0.0358	0.037	0.0441	0.0518	0.0577	0.0664	0.0777	0.09075	0.1025	0.11025	0.1223	0.13885	0.15895	0.17865	0.20135	0.2241	0.2477	0.2773	0.31445	0.33855	0.3674	0.40275	0.43025	0.45475
sTN008_#1	0.0064	0.00565	0.00505	0.00445	0.00535	0.00435	0.0058	0.0054	0.0056	0.0059	0.00645	0.00685	0.0071	0.00795	0.0084	0.0096	0.01065	0.01175	0.0131	0.01465	0.0167	0.01885	0.02075	0.0246	0.02855	0.0329	0.0381	0.04405	0.05195	0.06065	0.07115	0.0843	0.0959	0.10435	0.1164	0.1351	0.1555	0.1762	0.1984	0.22255	0.24945	0.27925	0.31765	0.3454	0.3788	0.4171	0.44855	0.47315	0.5001
sTN008_#2	0.00135	0.0026	0.00205	0.00225	0.0024	0.0024	0.00225	0.00275	0.00255	0.0035	0.00365	0.004	0.0044	0.0054	0.0058	0.00625	0.0078	0.0089	0.01015	0.01175	0.01375	0.01645	0.01795	0.02145	0.02505	0.0288	0.0339	0.03995	0.04665	0.05515	0.06525	0.0767	0.09065	0.09945	0.1091	0.125	0.14515	0.1654	0.18815	0.21105	0.23685	0.2649	0.3047	0.33225	0.36245	0.39925	0.43525	0.46165	0.48805
sTN008_#3	-0.000300005	0.000899997	0.001	0.000350006	0.00225	0.00100001	0.0021	0.00205	0.0019	0.0031	0.0031	0.00285	0.00355	0.0044	0.005	0.0057	0.00715	0.008	0.0091	0.01025	0.0126	0.0148	0.01715	0.02055	0.02345	0.0269	0.0321	0.0377	0.04455	0.05275	0.0616	0.0727	0.0865	0.0962	0.10535	0.11975	0.1395	0.15995	0.18105	0.2036	0.2286	0.2556	0.2932	0.3223	0.35045	0.385	0.42235	0.4513	0.47695
sTN008_#4	3.72529e-09	0.000100002	-0.000500001	0	-3.72529e-09	0.000749994	0.000599999	0.000849999	0.0011	0.0013	0.0014	0.00245	0.00215	0.0025	0.00375	0.00455	0.0057	0.00685	0.0071	0.0091	0.0109	0.0135	0.0158	0.0182	0.02085	0.025	0.0309	0.0355	0.04235	0.0503	0.059	0.07	0.0827	0.09375	0.1027	0.11545	0.13475	0.15465	0.17625	0.199	0.2228	0.24905	0.28495	0.31635	0.34315	0.3765	0.415	0.44415	0.47075
sTN008_#5	-0.00215	0.000350002	-0.00045	0.000100005	0.000549998	0.000949997	0.000549998	0.000950001	0.0017	0.0017	0.00245	0.0023	0.00365	0.00375	0.00435	0.00525	0.00525	0.00735	0.00755	0.0106	0.01125	0.0136	0.0156	0.0184	0.02155	0.02625	0.03055	0.0355	0.0414	0.04975	0.05955	0.0703	0.083	0.0946	0.1026	0.11575	0.1335	0.15345	0.1745	0.19705	0.2218	0.24765	0.2807	0.3132	0.3405	0.37375	0.41265	0.44275	0.46765
sTN008_#6	0.000750002	0.000399999	0.0018	0.0029	0.0024	0.0033	0.00295	0.0021	0.00195	0.00535	0.0035	0.005	0.0041	0.00345	0.0057	0.0069	0.00745	0.0094	0.01065	0.01095	0.01345	0.01525	0.0177	0.02005	0.0242	0.0272	0.03385	0.0381	0.04495	0.0514	0.0598	0.072	0.0852	0.09385	0.1051	0.1151	0.1347	0.154	0.1749	0.1985	0.222	0.24835	0.28095	0.31415	0.34195	0.37375	0.41325	0.44235	0.47015
sTN008_#7	-0.00155	-0.002	-0.000299998	-0.0016	-5.00008e-05	0.000349998	-0.00135	0.000700001	0.0002	0.000199996	-0.0017	-0.000799999	0.0012	0.0011	0.00235	0.0041	0.00385	0.00605	0.00675	0.00905	0.00825	0.01265	0.01525	0.0172	0.0202	0.02435	0.029	0.0338	0.0396	0.04735	0.05765	0.07015	0.0819	0.09475	0.10165	0.11265	0.13075	0.15135	0.1721	0.1938	0.21765	0.24395	0.2752	0.31055	0.338	0.36895	0.40825	0.4404	0.46435
sTN008_#8	-0.0085	-0.0048	-0.003	-0.00445	-0.00285	-0.00295	-0.00265	-0.00235	-0.0022	-0.000400003	-0.001	-0.00145	0.000299998	0.00185	0.00215	0.0036	0.0038	0.00435	0.0057	0.0087	0.01005	0.0125	0.0151	0.0169	0.02265	0.027	0.0288	0.0355	0.0432	0.05	0.0595	0.0699	0.08425	0.0948	0.10285	0.1162	0.13385	0.15455	0.17425	0.19895	0.2221	0.2479	0.2821	0.31515	0.34125	0.3714	0.41245	0.44095	0.46935
sTN010_#1	0.0043	0.00455	0.00395	0.00385	0.00415	0.00375	0.0049	0.0046	0.005	0.0052	0.00555	0.00615	0.0064	0.00725	0.0077	0.0087	0.00995	0.01105	0.0122	0.01405	0.016	0.01815	0.02005	0.0238	0.02745	0.032	0.0372	0.04355	0.05125	0.05985	0.07045	0.0834	0.0945	0.10295	0.1153	0.1344	0.154	0.1753	0.197	0.22095	0.24795	0.28095	0.31465	0.3424	0.3763	0.4152	0.44595	0.47025	0.4985
sTN010_#2	0.00185	0.003	0.00255	0.00535	0.0026	0.0043	0.00275	0.00315	0.00305	0.0036	0.00395	0.00449999	0.005	0.0057	0.0083	0.00695	0.0082	0.0093	0.01065	0.01215	0.01405	0.01665	0.01995	0.02155	0.02515	0.029	0.0341	0.04035	0.04795	0.05525	0.06525	0.0769	0.08995	0.09905	0.1085	0.1244	0.14475	0.1646	0.18665	0.20985	0.23565	0.2639	0.306	0.32865	0.35935	0.39685	0.43185	0.45785	0.48635
sTN010_#3	0.000699997	0.0016	0.0023	0.000849999	0.00235	0.002	0.0028	0.00245	0.00289999	0.0038	0.0036	0.00455	0.00475	0.0051	0.0059	0.00779999	0.00795	0.0084	0.0102	0.01075	0.0133	0.0153	0.01795	0.02105	0.02385	0.0284	0.0337	0.0382	0.04535	0.05305	0.062	0.0736	0.0863	0.096	0.10515	0.11945	0.1389	0.15965	0.18025	0.2024	0.2267	0.2543	0.2925	0.3189	0.34725	0.3824	0.41905	0.4482	0.47365
sTN010_#4	-0.000599999	-0.000799999	-0.0013	0	-0.0002	-0.000450004	-3.72529e-09	0.000249997	0.000100002	0.0009	0.0012	0.00105	0.00235	0.0024	0.00335	0.00475	0.0054	0.00665	0.0063	0.0086	0.0105	0.013	0.0148	0.0174	0.01995	0.0242	0.0296	0.0351	0.04125	0.0493	0.0577	0.0688	0.0813	0.09175	0.101	0.11335	0.13185	0.15175	0.17305	0.1957	0.2196	0.24565	0.28205	0.31155	0.33805	0.3721	0.4106	0.43905	0.46375
sTN010_#5	0.00825	0.01105	0.01025	0.0119	0.01185	0.01215	0.01205	0.01275	0.0126	0.0134	0.01405	0.0141	0.01505	0.01585	0.01515	0.01665	0.01735	0.01925	0.01875	0.0221	0.02295	0.0254	0.0269	0.0295	0.03345	0.03635	0.04175	0.0476	0.0531	0.06135	0.07045	0.081	0.094	0.1043	0.1131	0.12555	0.1432	0.16375	0.1845	0.20645	0.2311	0.25655	0.2914	0.3216	0.3478	0.38215	0.42205	0.45085	0.47435
sTN010_#6	-0.000849996	-0.0011	-0.000299998	0.000899997	0.000800006	0.0012	0.000850003	0.001	-0.000350002	0.00295	0.0021	0.0028	0.0029	0.00185	0.0045	0.0052	0.00575	0.0074	0.00905	0.00905	0.01225	0.01435	0.0157	0.01845	0.0221	0.0258	0.03075	0.0349	0.04255	0.0512	0.0577	0.0693	0.0817	0.09125	0.102	0.1119	0.1312	0.1499	0.1713	0.1942	0.2183	0.24435	0.27775	0.30855	0.33595	0.36785	0.40795	0.43615	0.46305
sTN010_#7	0.000549998	-0.0013	-0.002	-0.0023	-0.00235	-0.00125	-0.00235	-0.0016	-0.0017	-0.0011	-0.0028	-0.0028	-3.72529e-09	0.0009	0.00255	0.0013	0.00165	0.00415	0.00415	0.00695	0.00795	0.01075	0.01405	0.0153	0.0181	0.02315	0.0276	0.0321	0.0378	0.04505	0.05635	0.06705	0.0801	0.09075	0.09895	0.10995	0.12845	0.14795	0.17	0.1908	0.21525	0.24135	0.2745	0.30575	0.333	0.36495	0.40675	0.4371	0.46105
sTN010_#8	-0.0046	-0.0013	0.00210001	0.000349998	0.000350002	0.00195	0.00125	0.000550002	0.0014	0.0028	0.0025	0.00225	0.0037	0.00585	0.00535	0.0073	0.007	0.00875	0.0096	0.0121	0.01365	0.0162	0.0193	0.0206	0.02555	0.0304	0.0325	0.0395	0.047	0.0538	0.0626	0.0742	0.08715	0.0981	0.10545	0.1198	0.13825	0.15825	0.17775	0.20325	0.2258	0.2528	0.2893	0.31765	0.34455	0.3767	0.41865	0.44625	0.47525
sTN011_#1	0.0069	0.00585	0.00555	0.00515	0.00585	0.00525	0.006	0.0059	0.0063	0.0062	0.00685	0.00735	0.0075	0.00845001	0.0091	0.01	0.01115	0.01225	0.0136	0.01485	0.0169	0.01905	0.02085	0.0244	0.02835	0.0326	0.0378	0.04325	0.05045	0.05905	0.06965	0.0813	0.0936	0.10185	0.1133	0.1306	0.1506	0.1711	0.1929	0.21625	0.24255	0.27175	0.30965	0.3365	0.3686	0.4069	0.43965	0.46425	0.491
sTN011_#2	0.00435	0.0037	0.00395	0.00375	0.0036	0.0038	0.00395	0.00395	0.00335	0.005	0.00455	0.0052	0.0055	0.006	0.0065	0.00765	0.0087	0.0098	0.01085	0.01265	0.01475	0.01645	0.01865	0.02205	0.02525	0.029	0.0344	0.04005	0.04655	0.05505	0.06385	0.0763	0.08915	0.09755	0.1075	0.1228	0.14215	0.1626	0.18395	0.20695	0.23305	0.2588	0.2973	0.32495	0.35415	0.38995	0.42635	0.45505	0.48055
sTN011_#3	0.0025	0.0034	0.0033	0.00205	0.00325	0.0027	0.0035	0.00295001	0.0035	0.004	0.0043	0.00435	0.00485	0.0052	0.0055	0.0069	0.00795	0.0089	0.01	0.01125	0.0132	0.0154	0.01775	0.02085	0.02355	0.0269	0.0327	0.0376	0.04435	0.05205	0.06	0.0718	0.0848	0.0945	0.10375	0.11675	0.1359	0.15595	0.17675	0.1989	0.2232	0.2499	0.2845	0.3161	0.34275	0.3762	0.41545	0.4454	0.46965
sTN011_#4	0.0062	0.0048	0.0039	0.0045	0.0042	0.00384999	0.0038	0.00485	0.0042	0.0039	0.005	0.00475	0.00465	0.0061	0.00605001	0.00665	0.0086	0.00935	0.0087	0.0112	0.0133	0.0162	0.0172	0.0197	0.02255	0.0263	0.0317	0.037	0.04235	0.0514	0.0591	0.0691	0.0823	0.09405	0.1022	0.11405	0.13125	0.15075	0.17245	0.1949	0.2194	0.24525	0.27635	0.31185	0.33675	0.3692	0.4084	0.43975	0.46445
sTN011_#5	0.00265	0.00375	0.00345	0.00450001	0.00405001	0.00345	0.00385	0.00494999	0.0034	0.0054	0.00515	0.0037	0.00655	0.00745	0.00665	0.00825	0.00865	0.01085	0.00935	0.013	0.01405	0.0164	0.018	0.0204	0.02405	0.02695	0.03175	0.0382	0.0424	0.05155	0.05985	0.0706	0.0824	0.0947	0.1024	0.11405	0.1306	0.15145	0.1717	0.19335	0.2186	0.24335	0.2721	0.3089	0.334	0.36695	0.40485	0.43815	0.46315
sTN011_#6	0.00395	0.0031	0.0027	0.0037	0.00340001	0.0043	0.00345	0.0028	0.00225	0.00545	0.004	0.005	0.0048	0.00365	0.0063	0.006	0.00725	0.009	0.01115	0.01065	0.01395	0.01525	0.0178	0.01955	0.0241	0.0264	0.03415	0.0372	0.04515	0.0501	0.059	0.0691	0.0814	0.09415	0.1034	0.114	0.1309	0.1491	0.1703	0.1925	0.2172	0.24335	0.27195	0.30675	0.33435	0.36355	0.40155	0.43595	0.46215
sTN011_#7	-0.00155	-0.0016	-0.000200003	-0.0009	-0.00045	-0.000250004	-0.00125	0.000100005	-3.72529e-09	-0.0011	0.001	-0.000199996	0.000999998	0.0009	0.00315	0.0023	0.00265	0.00415	0.00625	0.00845	0.00785	0.01215	0.01575	0.0176	0.0206	0.02275	0.0276	0.0338	0.0381	0.04525	0.05625	0.06605	0.0784	0.09135	0.09895	0.10895	0.12625	0.14555	0.1675	0.1869	0.21065	0.23695	0.2652	0.30175	0.3283	0.35865	0.39615	0.4327	0.45625
sTN011_#8	0.00350001	0.0075	0.0104	0.00874999	0.00845001	0.00895	0.00945	0.00785	0.00769999	0.0091	0.0088	0.00835	0.00879999	0.01025	0.01075	0.0138	0.0135	0.01365	0.0151	0.0172	0.01885	0.0211	0.0233	0.0258	0.02935	0.0343	0.036	0.0442	0.0494	0.0573	0.0656	0.0768	0.08845	0.1012	0.10835	0.1217	0.13845	0.15885	0.17775	0.20215	0.2256	0.2495	0.282	0.31695	0.34195	0.3724	0.41265	0.44535	0.47175
sTN014_#1	0.0051	0.00425	0.00375	0.00345	0.00384999	0.00325	0.0042	0.0043	0.0045	0.0046	0.00495001	0.00545	0.0058	0.00645	0.0071	0.0081	0.00915	0.01045	0.0117	0.01305	0.0153	0.01755	0.01945	0.0233	0.02685	0.0313	0.0369	0.04285	0.05045	0.05915	0.06975	0.0824	0.0941	0.10205	0.1145	0.1327	0.153	0.1737	0.1958	0.21965	0.24575	0.27815	0.31305	0.3403	0.3733	0.412	0.44255	0.46725	0.4945
sTN014_#2	0.00445	0.0045	0.00355	0.00555	0.0045	0.0045	0.00435	0.00485	0.00395	0.0053	0.00525	0.0055	0.0062	0.0068	0.0073	0.00765	0.0096	0.0107	0.01175	0.01375	0.01545	0.01775	0.01945	0.02305	0.02675	0.0303	0.0358	0.04175	0.04845	0.05735	0.06695	0.0787	0.09235	0.10125	0.1104	0.1264	0.14575	0.1669	0.18905	0.21195	0.23865	0.2655	0.3048	0.33205	0.36175	0.39885	0.43415	0.45935	0.48585
sTN014_#3	0.0059	0.0058	0.0058	0.00505	0.00555	0.0051	0.0061	0.00565001	0.0062	0.0069	0.0064	0.00665	0.00755	0.008	0.00890001	0.0099	0.01075	0.0114	0.0133	0.01405	0.0162	0.0188	0.02105	0.02395	0.02695	0.0309	0.0363	0.0417	0.04815	0.05625	0.0652	0.0769	0.0902	0.0997	0.10865	0.12245	0.1419	0.16225	0.18365	0.2056	0.2308	0.2575	0.2948	0.3226	0.34995	0.3839	0.42225	0.4509	0.47535
sTN014_#4	0.0057	0.0045	0.0033	0.0035	0.0032	0.00375	0.00299999	0.00335	0.0039	0.004	0.0036	0.00435	0.00435	0.0051	0.00635	0.00695	0.0079	0.00895	0.009	0.0111	0.0133	0.0156	0.0178	0.0202	0.02175	0.0266	0.033	0.0378	0.04425	0.0527	0.0619	0.0719	0.0839	0.09615	0.1043	0.11675	0.13515	0.15555	0.17695	0.2001	0.2238	0.25055	0.28515	0.31615	0.34245	0.3756	0.4144	0.44345	0.46815
sTN014_#5	0.00275	0.00505	0.00515	0.00500001	0.00465	0.00445	0.00405	0.00515	0.005	0.0051	0.00605	0.0053	0.00685	0.00785	0.00795	0.00855	0.00895	0.01165	0.01095	0.0128	0.01475	0.0173	0.0195	0.0215	0.02575	0.02915	0.03335	0.0399	0.045	0.05355	0.06275	0.0732	0.0865	0.0978	0.105	0.11775	0.1352	0.15565	0.1763	0.19865	0.2234	0.24875	0.2821	0.3132	0.3402	0.37255	0.41115	0.44205	0.46605
sTN014_#6	0.08795	0.0851	0.0849	0.0841	0.0823	0.0827	0.08415	0.0815	0.07905	0.08135	0.078	0.0812	0.0809	0.08025	0.0809	0.0807	0.08265	0.0839	0.08485	0.08545	0.08695	0.09015	0.0911	0.09195	0.0964	0.1	0.10705	0.1093	0.11645	0.1251	0.1345	0.1434	0.1578	0.16755	0.177	0.1874	0.2068	0.2247	0.2474	0.2682	0.295	0.31845	0.34935	0.38245	0.40965	0.44125	0.47895	0.51175	0.53645
sTN014_#7	0.02085	0.0198	0.02	0.0192	0.01855	0.01975	0.01735	0.019	0.018	0.0179	0.0168	0.019	0.0192	0.0206	0.02145	0.0211	0.02135	0.02295	0.02495	0.02735	0.02745	0.03155	0.03375	0.0362	0.0389	0.04315	0.0483	0.0526	0.0585	0.06635	0.07725	0.08785	0.1005	0.11255	0.12015	0.13065	0.14975	0.16865	0.1908	0.2132	0.23555	0.26275	0.2958	0.32765	0.3554	0.38615	0.42535	0.4576	0.48215
sTN014_#8	0.0059	0.0103	0.0104	0.01005	0.00965	0.01075	0.01135	0.00925001	0.0099	0.0107	0.011	0.00955001	0.0118	0.01335	0.01335	0.0151	0.0153	0.01665	0.0175	0.0188	0.02135	0.0241	0.0267	0.0284	0.03105	0.0367	0.0396	0.0467	0.052	0.0616	0.0694	0.0805	0.09335	0.1043	0.11145	0.1254	0.14385	0.16405	0.18375	0.20685	0.2314	0.2556	0.2899	0.32175	0.34685	0.3781	0.41965	0.44995	0.47565
Normalise all values to maximum value for each row (i.e. maximum OD600 measured for each well): x_norm = x/x_max
MG1655_#1	-0.000288834	0.00168488	0.0015886	0.00120349	0.00178116	0.00149232	0.00221441	0.00259953	0.00279209	0.00288836	0.00361046	0.00399557	0.00394743	0.00466953	0.00548789	0.00635441	0.00726905	0.0084244	0.00991672	0.0109276	0.0128051	0.0150676	0.0168007	0.0202186	0.0240216	0.0277283	0.032446	0.0381746	0.0451066	0.0532903	0.0627256	0.0740384	0.0860733	0.0936312	0.103789	0.120445	0.138738	0.157897	0.17802	0.199249	0.223126	0.249025	0.284841	0.309344	0.337361	0.370866	0.400087	0.420498	0.439898
MG1655_#2	0.00137997	0.00152272	0.0012848	0.00147514	0.00152272	0.00152272	0.00185582	0.00195099	0.00147514	0.00247443	0.00271235	0.00304544	0.0035213	0.00428266	0.00447299	0.00537711	0.00656674	0.00742327	0.00880324	0.010326	0.0118487	0.0143231	0.015941	0.0189864	0.0223174	0.0257911	0.0308351	0.0359267	0.0424935	0.0499167	0.0590531	0.06995	0.0827504	0.0910302	0.100309	0.113443	0.132239	0.150845	0.170688	0.191625	0.214656	0.238877	0.272853	0.300404	0.325815	0.356936	0.389008	0.413371	0.432881
MG1655_#3	-0.00133652	-0.000763725	9.5467e-05	-0.000715988	0.00023866	0.000477331	0.00133652	0.00186158	0.00152744	0.00295942	0.0024821	0.00243437	0.00348449	0.00381861	0.00448687	0.00563246	0.00625299	0.00630072	0.00859189	0.00825776	0.0111695	0.0129833	0.0157995	0.0180907	0.0200955	0.0238663	0.0292124	0.0341766	0.0403341	0.0473986	0.0556563	0.0658711	0.0769451	0.0880191	0.0960859	0.106778	0.125155	0.144582	0.16253	0.183389	0.205251	0.229976	0.257375	0.290788	0.314224	0.343198	0.378282	0.404487	0.4242
MG1655_#4	0.00181358	0.00104997	-0.000286353	0.00104997	0.00152723	0.000620436	0.000763609	0.00157495	0.00104997	0.00143178	0.00171813	0.00157495	0.0018613	0.00295901	0.00291128	0.00357944	0.0055362	0.00653845	0.00639527	0.0081134	0.0100224	0.0122178	0.0136496	0.015845	0.018279	0.0229084	0.0271083	0.0319763	0.038133	0.0459123	0.0533575	0.0630936	0.0747387	0.0866224	0.0943063	0.104281	0.120126	0.13893	0.158688	0.179449	0.200067	0.224073	0.250227	0.285162	0.307784	0.336467	0.369207	0.3998	0.420894
MG1655_#5	-0.0012875	0.00205045	0.00014305	0.000572225	-0.000429161	-0.000238425	0.000810639	0.00224119	0.000667586	0.00295646	0.00214582	0.00200277	0.00290878	0.00319489	0.00357637	0.00491155	0.00548377	0.00538839	0.00596061	0.00772495	0.00968003	0.0116351	0.0132564	0.0158314	0.0193124	0.0230318	0.0262744	0.0306137	0.0361451	0.0432502	0.0508798	0.0621811	0.0729579	0.0840208	0.092318	0.101903	0.115874	0.135377	0.15469	0.174098	0.196748	0.219398	0.244814	0.279624	0.30442	0.332316	0.361785	0.394974	0.417481
MG1655_#6	0.00081204	-0.0011464	0.00162407	0.00152854	0.00200622	9.55354e-05	0.00033437	-0.000573205	-0.000429906	0.00214951	-9.55354e-05	0.00210174	0.000477666	0.000525434	0.00363028	0.00296155	0.00472892	0.00659183	0.0066396	0.00740387	0.0101744	0.0109386	0.0133747	0.014951	0.0194889	0.0220683	0.0269883	0.0322904	0.0379747	0.0443277	0.0518748	0.0607595	0.0732744	0.0848818	0.0937186	0.101075	0.117029	0.134034	0.154669	0.174254	0.196513	0.219298	0.244614	0.279006	0.304418	0.329735	0.360688	0.391545	0.417626
MG1655_#7	0.00244078	0.00201005	0.00220149	0.00210577	0.00244078	0.00110074	0.000813591	0.00306293	0.0028715	0.00296722	0.00698731	0.00382867	0.00382866	0.00354152	0.00502513	0.00555157	0.00607801	0.00789662	0.00837521	0.0088538	0.00847093	0.0127782	0.0157454	0.0175162	0.0204834	0.0242642	0.0269921	0.0323522	0.0375209	0.0440775	0.0527878	0.0639866	0.0738933	0.0869586	0.0954774	0.101986	0.117492	0.134913	0.157262	0.174396	0.194736	0.220483	0.245609	0.280115	0.303518	0.330175	0.360421	0.392055	0.416415
MG1655_#8	0.00472948	0.00454029	0.00595914	0.00506053	0.00534431	0.00449301	0.00468218	0.00534431	0.00558079	0.0053916	0.00633749	0.00487136	0.00681044	0.00676315	0.00704692	0.00908059	0.0081347	0.00922247	0.010594	0.012202	0.0128169	0.015891	0.0183504	0.0205259	0.0264378	0.0270526	0.0304578	0.0372683	0.0435112	0.0490919	0.0597806	0.0666856	0.0801646	0.0904275	0.0966232	0.105467	0.121311	0.139661	0.156971	0.179105	0.199489	0.222569	0.248581	0.282775	0.305666	0.330212	0.360149	0.391837	0.416619
SFB123_#1	-0.00044344	0.00101991	0.00137467	0.00075385	0.00137466	0.00101991	0.00186245	0.00203982	0.0022172	0.00203982	0.00270498	0.00297104	0.00283801	0.00385792	0.00434571	0.00505521	0.00563168	0.00651856	0.00744978	0.00855838	0.0100217	0.0116625	0.0132588	0.0156977	0.018314	0.0213738	0.02501	0.0288679	0.0344552	0.0403086	0.0472263	0.055696	0.0654516	0.076582	0.0837213	0.0925014	0.105272	0.122301	0.138353	0.155337	0.174139	0.194537	0.216443	0.246552	0.268902	0.291694	0.318522	0.350007	0.382777
SFB123_#2	0.00257935	0.00480895	0.00397831	0.00362858	0.00367229	0.00445921	0.00424062	0.00406575	0.00354114	0.00489639	0.00528985	0.00472151	0.0066451	0.00612049	0.00638279	0.00686369	0.0081315	0.00856868	0.00948675	0.0107983	0.0118475	0.0140334	0.0146454	0.0182303	0.0198041	0.0222086	0.0257935	0.0300341	0.0351928	0.0406138	0.0469092	0.0550844	0.0652706	0.074976	0.083326	0.0904083	0.101994	0.118213	0.133995	0.151045	0.168532	0.187811	0.209058	0.236294	0.261039	0.28246	0.30738	0.33667	0.369721
SFB123_#3	0.0199301	0.0208792	0.021138	0.0204046	0.0216125	0.0212243	0.0217419	0.0224753	0.0216557	0.0223459	0.0223459	0.0220439	0.0227341	0.0231224	0.0234675	0.0243303	0.0253225	0.0251068	0.0261421	0.0268755	0.0288167	0.0302834	0.0318796	0.0336051	0.0355032	0.037617	0.0417583	0.0456408	0.0499116	0.0551745	0.0607394	0.0684181	0.0764419	0.0872266	0.0972779	0.103749	0.113282	0.12782	0.143782	0.159527	0.176524	0.195505	0.215694	0.237695	0.266296	0.287045	0.309952	0.337949	0.368966
SFB123_#4	0.00306682	0.00245345	0.00157722	0.00210296	0.00280394	0.00170865	0.00140197	0.00249726	0.0022782	0.00157722	0.00210296	0.00232202	0.00223439	0.0026287	0.00398686	0.00363636	0.00481928	0.00573932	0.00552026	0.00692224	0.00884995	0.0105148	0.0114786	0.0135816	0.0148521	0.0183133	0.0219058	0.0251479	0.030011	0.0353122	0.0412705	0.047667	0.0562541	0.0672508	0.0773713	0.084425	0.0927492	0.105893	0.123154	0.139671	0.155794	0.17529	0.195005	0.216911	0.24609	0.267338	0.289332	0.3154	0.346857
SFB123_#5	0.000131555	0.00267497	0.00179793	0.0021926	0.00197334	0.00267497	0.00258727	0.00311349	0.00280653	0.00289423	0.00249956	0.00175408	0.00328889	0.00407823	0.00407823	0.00477986	0.00513068	0.00556919	0.00627083	0.00771795	0.00898965	0.010963	0.0115769	0.0138572	0.0166199	0.0182863	0.0213559	0.0254341	0.0285038	0.0343361	0.0401245	0.047974	0.0563936	0.0659533	0.0763901	0.084415	0.090949	0.104148	0.120856	0.135634	0.153657	0.172557	0.191282	0.212594	0.242063	0.264822	0.285345	0.310516	0.340598
SFB123_#6	0.00196353	0.00104721	0.00174536	0.00410158	0.00235623	0.00279257	0.00266167	0.00113448	0.00082904	0.00318527	0.0024435	0.00305436	0.00287983	0.00205079	0.00453791	0.00453792	0.00545423	0.00663234	0.00772319	0.00815952	0.00964308	0.0105158	0.0121302	0.0133083	0.0165809	0.0183262	0.0227332	0.025744	0.0305873	0.0346453	0.0393577	0.0470373	0.0553277	0.0638363	0.076621	0.0820316	0.0915438	0.101143	0.118684	0.134654	0.15202	0.17039	0.189414	0.210882	0.239681	0.260799	0.28218	0.305131	0.334715
SFB123_#7	0.00196979	0.00210112	0.00280149	0.00175093	0.00240753	0.00188225	0.0017947	0.0026264	0.00236375	0.000175089	0.00201357	0.00175093	0.00236375	0.0037645	0.00398337	0.0050777	0.00433355	0.00503392	0.00660976	0.00739768	0.00739768	0.0102867	0.0115999	0.0130444	0.0171591	0.0179908	0.0212738	0.0246881	0.0271394	0.0330488	0.0400525	0.0469687	0.0548041	0.0642154	0.0768221	0.082425	0.0903042	0.100722	0.119501	0.132195	0.148435	0.168396	0.188488	0.208842	0.236638	0.259532	0.279054	0.303524	0.33167
SFB123_#8	0.00756917	0.00704715	0.00817818	0.00639464	0.00709066	0.00639465	0.00691666	0.00743866	0.00783017	0.00678614	0.00748216	0.00613363	0.00843918	0.00796067	0.00796067	0.0092222	0.00861319	0.00961372	0.0111362	0.0123543	0.0124848	0.0147903	0.0173134	0.0183574	0.022316	0.0214895	0.0245345	0.0306247	0.0349748	0.0387158	0.043762	0.0496781	0.0589438	0.0689055	0.0784322	0.0862189	0.0939186	0.10549	0.119497	0.137072	0.153471	0.171742	0.191143	0.212502	0.240082	0.261354	0.282104	0.304376	0.333
SFB148_#1	0.00298718	0.00385844	0.00419035	0.00377546	0.00369248	0.00352653	0.00456375	0.00456375	0.00456375	0.00497863	0.00518608	0.00560096	0.0058084	0.00659669	0.00697009	0.00738497	0.00850516	0.00941791	0.0102892	0.0115753	0.0130274	0.0144795	0.016388	0.0189188	0.0216156	0.0251421	0.0288761	0.0333153	0.0389578	0.0452641	0.052732	0.0614031	0.072771	0.0799486	0.0870431	0.0987429	0.114094	0.130606	0.147616	0.165581	0.18533	0.206323	0.236112	0.257395	0.280297	0.307763	0.340497	0.367382	0.388001
SFB148_#2	0.00168288	0.00229857	0.00192915	0.00217543	0.00188811	0.00188811	0.00217543	0.00233961	0.00184706	0.00270903	0.00291426	0.00311948	0.00361203	0.00418667	0.00451504	0.00488446	0.00615688	0.00763453	0.00767557	0.00898904	0.0103025	0.0122727	0.0133399	0.0158027	0.0187579	0.0214259	0.0252842	0.029512	0.0346837	0.0408406	0.0481468	0.0563149	0.0666995	0.0763863	0.0828305	0.0917785	0.106678	0.122399	0.139515	0.157165	0.176456	0.19661	0.223536	0.248368	0.269548	0.295079	0.326356	0.357222	0.378648
SFB148_#3	-0.00115255	8.23232e-05	0.000411625	0.000123489	0.000452788	3.06684e-09	0.000493951	0.000864413	0.000823247	0.00205812	0.00164649	0.00152301	0.00234626	0.00271672	0.00321067	0.00395159	0.004816	0.00543344	0.00625669	0.0071211	0.00872643	0.0104553	0.0121429	0.0143657	0.0165061	0.0191817	0.0232979	0.0272495	0.0321479	0.0382399	0.0448671	0.0527702	0.0620729	0.0733514	0.0796493	0.0876348	0.101013	0.117519	0.132996	0.150737	0.169425	0.189676	0.211822	0.241047	0.260517	0.284679	0.314357	0.346752	0.370174
SFB148_#4	0.00254693	0.0022183	0.00172534	0.00172534	0.0018075	0.00209505	0.00115023	0.00151995	0.00197182	0.00164319	0.00213613	0.00250585	0.00250585	0.00287557	0.00373824	0.00406688	0.00501171	0.00554574	0.00616194	0.00755864	0.00879103	0.0106807	0.012406	0.0142135	0.0158978	0.0193896	0.0233332	0.0267017	0.032001	0.037711	0.0437908	0.0515138	0.0604691	0.0724233	0.0789549	0.0858974	0.0985499	0.113749	0.130181	0.148297	0.165551	0.185474	0.206507	0.236166	0.255227	0.278848	0.306125	0.338701	0.365485
SFB148_#5	0.000778782	0.00258228	0.00184448	0.0025413	0.00184449	0.00200844	0.00159856	0.00233635	0.00229537	0.00311514	0.00381194	0.00344305	0.00372997	0.0050416	0.00512358	0.00602533	0.00586137	0.00676313	0.00725499	0.00844366	0.00955036	0.0117228	0.0127885	0.014428	0.0175841	0.0202894	0.0239784	0.0272165	0.0318072	0.0375866	0.0441448	0.0523835	0.0609911	0.0727139	0.0786982	0.086527	0.0965693	0.112432	0.128868	0.145797	0.163873	0.183342	0.204123	0.232897	0.2529	0.275731	0.301881	0.333689	0.362545
SFB148_#6	0.00110511	0	0.000163722	0.0012279	0.00106418	0.00155534	0.00159627	0.000573017	0.000368366	0.00298789	0.00180092	0.00180091	0.00270138	0.00216928	0.00327439	0.00376555	0.00585298	0.00646693	0.00626228	0.00781762	0.00904552	0.0107646	0.0115422	0.0137115	0.0178454	0.0185822	0.0232891	0.026277	0.0319663	0.0371644	0.0422397	0.0504257	0.0589391	0.0692125	0.0779306	0.0839064	0.0953667	0.109447	0.126228	0.142845	0.161919	0.18046	0.201825	0.230067	0.25045	0.271979	0.298502	0.328135	0.358014
SFB148_#7	-0.00263345	-0.00108682	0	-0.000668811	-0.000543407	-0.000209007	-0.000961415	-0.000167203	-0.000585211	-0.000334406	0.00133762	0.000250809	0.00183923	0.00183923	0.00229904	0.00384567	0.00346946	0.00463988	0.00589391	0.00681353	0.00622832	0.0103248	0.0116624	0.0131254	0.0156335	0.0175981	0.0207332	0.0257493	0.0286753	0.0345692	0.0411738	0.0499519	0.0582703	0.0687623	0.0767044	0.0826401	0.0926723	0.106049	0.124232	0.13928	0.15646	0.175772	0.196464	0.223592	0.243949	0.265226	0.290808	0.320445	0.351754
SFB148_#8	0.00228329	0.00171247	0.00260947	0.00191634	0.00256871	0.00191634	0.0016717	0.00159015	0.00269102	0.00260947	0.00383267	0.00265024	0.0042404	0.00354725	0.00501509	0.00611596	0.00448504	0.00525973	0.00823615	0.00913317	0.00868466	0.0112534	0.0133736	0.0153307	0.0187964	0.0201419	0.0225067	0.0280519	0.0337601	0.0377558	0.0438718	0.0512925	0.059651	0.0728207	0.0787328	0.0844818	0.0954497	0.110536	0.12603	0.143154	0.160809	0.179401	0.200114	0.228859	0.249327	0.269021	0.294422	0.32174	0.35705
sTN001_#1	0.00287356	0.0103859	0.0110427	0.0103859	0.0108785	0.010468	0.01133	0.0112479	0.0114943	0.0119048	0.01211	0.0125205	0.0129721	0.0135057	0.0142857	0.0147783	0.0158046	0.0170361	0.0178982	0.0195813	0.0211823	0.0229475	0.0246716	0.0279146	0.0310755	0.0348112	0.0394089	0.0446223	0.05078	0.0584975	0.0672824	0.0780788	0.0864532	0.0937192	0.104598	0.120197	0.136617	0.154023	0.172578	0.192323	0.214245	0.24298	0.269417	0.292611	0.320279	0.350328	0.375493	0.395197	0.417241
sTN001_#2	0.00184268	0.00270259	0.00282544	0.00298923	0.00294828	0.00327587	0.00348061	0.00339871	0.00331682	0.00417673	0.00405389	0.00466811	0.0050776	0.00556898	0.00581467	0.00659269	0.0076164	0.00859916	0.00995045	0.0112608	0.012653	0.0149462	0.0165841	0.0193686	0.0223988	0.0254699	0.0300561	0.034929	0.0408255	0.0481143	0.056304	0.0667458	0.0766963	0.0837394	0.092789	0.106957	0.123541	0.140207	0.158429	0.178003	0.199378	0.222759	0.254535	0.276852	0.302813	0.334507	0.361124	0.381516	0.403874
sTN001_#3	-0.00262424	-0.00123011	0	-0.000451037	0.000369034	8.2012e-05	0.00057405	0.00094309	0.000902083	0.00164015	0.00155814	0.00143513	0.00233721	0.00295227	0.00344432	0.00418239	0.0053715	0.00606856	0.00697064	0.00799573	0.00992291	0.0118911	0.0139003	0.0163605	0.0190667	0.0223061	0.0273905	0.0316549	0.0373544	0.0444071	0.0520748	0.0618337	0.0725767	0.0797933	0.0884451	0.101648	0.117845	0.134861	0.152657	0.172052	0.192144	0.21568	0.247663	0.269149	0.293874	0.323684	0.353576	0.374528	0.395481
sTN001_#4	-0.000245039	0.000326717	-0.000163355	0.000408397	0.00065343	0.000367554	0.00065343	0.00134771	0.00065344	0.00106183	0.00106183	0.00151107	0.00183779	0.00269542	0.00322633	0.00396144	0.00473741	0.00575839	0.00571755	0.00824961	0.00931145	0.0112717	0.0128237	0.0154374	0.0176019	0.0213183	0.0263007	0.030303	0.0358981	0.0433717	0.0508862	0.060361	0.071061	0.0788614	0.0869068	0.0987911	0.115045	0.131545	0.149841	0.16924	0.188924	0.211427	0.243445	0.26558	0.288777	0.318386	0.347954	0.370375	0.391612
sTN001_#5	0.00126144	0.00272635	0.00264496	0.00317396	0.0019939	0.00272635	0.00337742	0.00305188	0.00292981	0.00382503	0.00329604	0.00382503	0.00451678	0.00606307	0.005412	0.00671414	0.00720245	0.00826043	0.00834181	0.0106612	0.0116785	0.0142421	0.0151373	0.0176602	0.0209563	0.0236419	0.0286063	0.0331231	0.0375992	0.0453713	0.0521262	0.0627467	0.0726755	0.0811394	0.0884639	0.100549	0.115402	0.132614	0.150315	0.16883	0.189542	0.211475	0.242279	0.264171	0.287284	0.316297	0.346246	0.370498	0.3906
sTN001_#6	-0.00248746	-0.00195734	-0.00114179	0.000244669	-0.00057089	0.000244666	-0.000448557	-0.00106023	-0.00150879	0.000774787	0.000489339	0.000570893	0.000407778	0.000774781	0.00236513	0.00236512	0.00428169	0.00554581	0.00542348	0.00680993	0.00868573	0.0101537	0.0119072	0.0131713	0.018187	0.0202259	0.0250785	0.0287893	0.035273	0.0414305	0.0486074	0.0578233	0.0692411	0.0760511	0.0844921	0.0957469	0.11165	0.126738	0.14517	0.164254	0.184725	0.206459	0.23688	0.259389	0.283285	0.309628	0.341842	0.363944	0.385149
sTN001_#7	-0.00510892	-0.00359668	-0.0022888	-0.00253403	-0.0025749	-0.00249315	-0.00273838	-0.00122614	-0.00269751	-0.0011444	-0.000572197	-0.00196182	-0.00147137	0.000490459	0.00110352	0.00204357	0.00175747	0.00331058	0.00412801	0.00617158	0.00551763	0.00976826	0.0109944	0.0133241	0.0165938	0.0199044	0.0229697	0.0285282	0.0313892	0.0396044	0.0479421	0.057833	0.0693179	0.0767973	0.0843176	0.0948625	0.110312	0.126579	0.144112	0.162178	0.181918	0.203335	0.23501	0.256958	0.280051	0.307639	0.338211	0.362366	0.384395
sTN001_#8	-0.00373953	-0.00195106	-0.000569057	-0.000772296	-0.000609708	-0.00101618	-0.000365821	-0.00174782	-0.000162588	0.000162588	0.000487761	0.00044712	0.00170718	0.00199171	0.00158524	0.00349565	0.00308918	0.00418665	0.0056093	0.00788553	0.00784489	0.0106495	0.0131697	0.0151207	0.0193887	0.021543	0.0245508	0.030404	0.0372327	0.0427607	0.0496707	0.0599138	0.0701975	0.0788554	0.0845866	0.0964962	0.112714	0.129217	0.146452	0.166206	0.185269	0.206162	0.237867	0.259938	0.283432	0.309568	0.33985	0.362044	0.383993
sTN003_#1	0.00219254	0.00263917	0.00272037	0.00239555	0.00296398	0.00247676	0.00332941	0.003167	0.00341062	0.00365423	0.00426327	0.00458809	0.00446628	0.00540014	0.00592797	0.00657761	0.00743026	0.00848593	0.00941979	0.0109221	0.0124244	0.0143327	0.0157944	0.0188396	0.0218848	0.0254172	0.0297211	0.034634	0.0406431	0.047708	0.0563157	0.0662634	0.0761704	0.0831946	0.0928174	0.107353	0.124244	0.141297	0.159243	0.178692	0.200455	0.224735	0.256486	0.279021	0.305818	0.337164	0.363839	0.383978	0.405701
sTN003_#2	0.00280385	0.00333211	0.0037791	0.00321021	0.00341338	0.00349465	0.00337275	0.00361657	0.00337275	0.00406355	0.00394165	0.00446991	0.00471372	0.00528262	0.00536389	0.00629851	0.00715185	0.00812711	0.00898045	0.0104433	0.0116624	0.0138567	0.0151571	0.0180015	0.0210086	0.0236499	0.0282011	0.0326303	0.0383193	0.0449835	0.052623	0.0624975	0.0732659	0.080499	0.0888293	0.100857	0.117234	0.133772	0.151936	0.170547	0.191353	0.213905	0.246008	0.268642	0.293104	0.322931	0.351375	0.3734	0.395343
sTN003_#3	0.000814865	0.00146675	0.00285202	0.00167047	0.00224087	0.00195567	0.00244459	0.00240385	0.00244459	0.00366688	0.00317797	0.00338168	0.0033002	0.00391135	0.00407431	0.00505215	0.00639668	0.00684485	0.00757823	0.0085968	0.0101858	0.0122229	0.0141379	0.0167454	0.0187826	0.0219198	0.026809	0.0308018	0.0363022	0.0427396	0.0497881	0.0589146	0.0699967	0.077575	0.0855199	0.0973354	0.113022	0.130011	0.146879	0.165825	0.186115	0.207627	0.237859	0.262386	0.284917	0.312989	0.34318	0.36734	0.388404
sTN003_#4	0.00907066	0.00915165	0.00801782	0.00850374	0.00817979	0.00749139	0.00728892	0.00765337	0.00712695	0.00736991	0.00736991	0.00765337	0.00708645	0.00801782	0.00870622	0.00870622	0.0103665	0.0110549	0.0109334	0.0123912	0.0142539	0.0163596	0.0176554	0.0200041	0.0223932	0.0256732	0.0296416	0.033934	0.0386718	0.0462442	0.0528042	0.060984	0.0721604	0.0808666	0.087953	0.0989269	0.113748	0.130026	0.147925	0.166511	0.186192	0.207532	0.23604	0.261875	0.283661	0.311318	0.341527	0.365945	0.386758
sTN003_#5	-0.00101937	0.00216106	0.00118246	0.00269113	0.00232416	0.00134557	0.00240571	0.00199796	0.00146789	0.00277268	0.00297656	0.00244648	0.00330275	0.00452599	0.00419979	0.00501529	0.00525994	0.00705402	0.00672783	0.00831805	0.00974516	0.0116616	0.0122324	0.0153313	0.0180632	0.0217329	0.0249133	0.0298471	0.0335984	0.0412232	0.0479918	0.0575739	0.067686	0.0769011	0.0831804	0.0942304	0.107727	0.125708	0.142385	0.159796	0.180224	0.201549	0.228257	0.255331	0.276289	0.304546	0.336351	0.360734	0.380306
sTN003_#6	0.00133989	-0.000406026	0.00170531	0.00397905	0.0016241	0.00251736	0.0032076	0.000893253	0.00150229	0.00280158	0.00357302	0.00397905	0.00292338	0.0015835	0.00389784	0.00397905	0.00515652	0.0064964	0.00743026	0.00816111	0.0103537	0.0113281	0.0132364	0.0183118	0.0182711	0.0209509	0.0256202	0.0287466	0.0345528	0.0414146	0.047505	0.0560315	0.0662633	0.0752365	0.0833164	0.0917617	0.108246	0.122701	0.140404	0.158837	0.17857	0.200049	0.226765	0.2534	0.275163	0.301555	0.333956	0.358155	0.377888
sTN003_#7	-0.00150792	0.000570567	0.00130415	0.00163019	0.000774342	0.000692831	0.000692831	0.000815094	0.000733583	0.00163019	0.00285283	0.00122265	0.00179321	0.0034234	0.00403472	0.00374944	0.00460529	0.00542039	0.00623548	0.00770265	0.00713209	0.0100664	0.0131638	0.0146717	0.0178506	0.0227819	0.0233117	0.0281208	0.0319517	0.0387578	0.0479684	0.0570974	0.0668378	0.0768228	0.0818763	0.0914945	0.106411	0.122142	0.140196	0.157476	0.176264	0.197864	0.224559	0.251416	0.27322	0.299099	0.330562	0.356604	0.378001
sTN003_#8	-0.000729773	0.00210826	0.00308129	0.00239205	0.00271639	0.00222988	0.00336509	0.00198662	0.00210825	0.00259477	0.00332454	0.00287857	0.00429759	0.00458139	0.00441922	0.00551389	0.00551389	0.00612204	0.00705453	0.0104602	0.0100142	0.0124062	0.0136225	0.0166227	0.0202311	0.0230286	0.0245692	0.0301642	0.0360835	0.0418407	0.0484087	0.0578147	0.0679911	0.0770322	0.0829921	0.0934928	0.108129	0.124427	0.141131	0.1597	0.178796	0.199068	0.226637	0.253355	0.275086	0.299777	0.330468	0.354956	0.375958
sTN005_#1	0.0107281	0.0112412	0.0114278	0.0109613	0.0116143	0.0111479	0.012314	0.0117543	0.012314	0.0122207	0.0124539	0.013107	0.0131536	0.0136667	0.0145529	0.0152992	0.0161855	0.0172116	0.0185643	0.0201036	0.0215495	0.0237418	0.0258874	0.0292924	0.0324176	0.0363823	0.04114	0.0465973	0.0535006	0.0615234	0.0709455	0.0816269	0.093941	0.101824	0.111666	0.127151	0.145249	0.163814	0.183124	0.204067	0.227389	0.252391	0.287094	0.312515	0.339195	0.37082	0.399319	0.418723	0.437707
sTN005_#2	0.00246856	0.00307406	0.00284117	0.00302748	0.00270144	0.00288775	0.00330694	0.00321379	0.00284117	0.00391244	0.0037727	0.00381928	0.00456451	0.0057755	0.00586866	0.006381	0.00773172	0.00866325	0.00964136	0.0115044	0.0127154	0.0152306	0.0166279	0.0200745	0.0231486	0.0262692	0.0313926	0.0365627	0.0423381	0.0503493	0.0588263	0.0694923	0.0824872	0.0912436	0.10014	0.112995	0.130834	0.149231	0.16912	0.189148	0.212436	0.235771	0.26884	0.297299	0.321891	0.352538	0.382906	0.40666	0.426036
sTN005_#3	0.00121558	0.00196363	0.00299219	0.00182337	0.00322596	0.00205714	0.0031792	0.00285193	0.00261817	0.00402075	0.00374024	0.00313246	0.00434803	0.00458179	0.00542335	0.0062649	0.00734022	0.00785451	0.00850904	0.00995839	0.0120623	0.0142129	0.0162233	0.019496	0.0220207	0.0256206	0.0302959	0.0351583	0.0410024	0.0489504	0.0569452	0.0673243	0.0791996	0.0892047	0.0979476	0.109729	0.127262	0.146197	0.164337	0.184861	0.206835	0.230586	0.26004	0.291645	0.314788	0.343822	0.376689	0.401515	0.420169
sTN005_#4	0.00501929	0.00474043	0.00390389	0.00418274	0.00381094	0.00395037	0.00343914	0.00385741	0.00436864	0.00343914	0.00408979	0.00422921	0.00422921	0.00501929	0.00646001	0.00627411	0.00752893	0.0088767	0.00901613	0.0103174	0.0125482	0.014872	0.0168239	0.0186829	0.0217038	0.02584	0.0304875	0.0348562	0.0405726	0.048055	0.0565135	0.0656225	0.077706	0.0891853	0.0970395	0.108054	0.124692	0.142445	0.161314	0.182274	0.203188	0.226937	0.25287	0.287354	0.310127	0.338523	0.372171	0.397407	0.41674
sTN005_#5	-0.00641837	-0.00126493	-0.00182713	-0.000374791	-0.000327941	0.000140547	4.68467e-05	0.000609038	0.000281094	0.000374791	0.00107754	0.000468491	0.00182712	0.00304521	0.00229562	0.00285782	0.0041696	0.00585617	0.00613727	0.0076833	0.00988522	0.0121808	0.0133989	0.0150855	0.0191614	0.0230031	0.0274069	0.0318576	0.0369173	0.0449286	0.0530803	0.0624034	0.0743968	0.0857344	0.0926681	0.104146	0.119841	0.137784	0.156664	0.17695	0.198735	0.221832	0.247271	0.28119	0.304146	0.332115	0.36491	0.391708	0.411291
sTN005_#6	0.00153239	0.00241467	0.00315765	0.00371488	0.00362202	0.00473647	0.00413281	0.00325052	0.00236824	0.00608312	0.00390063	0.0063153	0.00482934	0.00422568	0.00594381	0.00733689	0.00821918	0.00938008	0.0102624	0.0110982	0.0133271	0.014906	0.0161597	0.0186208	0.0229394	0.0248897	0.03088	0.0351056	0.0411888	0.0472719	0.0548874	0.0653819	0.0768052	0.0873462	0.0965869	0.105131	0.12222	0.139122	0.158718	0.178129	0.199954	0.222847	0.248758	0.28312	0.305781	0.332993	0.365219	0.392338	0.41277
sTN005_#7	-0.000139866	-0.000559466	0.000932446	-0.000466223	-0.000139862	4.6623e-05	-0.000699331	3.47363e-09	-0.000186489	-0.000279731	-0.000279731	0.00130542	0.00046622	0.00102569	0.00247098	0.0025176	0.0037764	0.00508182	0.00489533	0.00806565	0.00741293	0.0111427	0.0145928	0.0158515	0.0186489	0.0218658	0.0252692	0.0299315	0.0359924	0.0434053	0.0527297	0.0628934	0.0739428	0.0878829	0.0935708	0.102895	0.118933	0.136556	0.155905	0.176232	0.196606	0.22029	0.247098	0.280433	0.304909	0.330598	0.363047	0.392932	0.413772
sTN005_#8	0.000642855	0.00495913	0.00697952	0.00665809	0.0082193	0.00794379	0.00840298	0.00803563	0.00780605	0.00863257	0.00844889	0.00803562	0.0100101	0.0114336	0.0101479	0.011755	0.0122142	0.0134539	0.0144182	0.017357	0.0178621	0.0204794	0.0219488	0.0250712	0.0297089	0.0328772	0.0339793	0.0404996	0.0475709	0.0529892	0.060979	0.0713564	0.083341	0.0941317	0.101249	0.112315	0.127514	0.145973	0.164065	0.184911	0.205804	0.227477	0.254661	0.288778	0.31091	0.337405	0.369869	0.395123	0.417623
sTN008_#1	0.00521959	0.00460792	0.00411859	0.00362924	0.00436325	0.00354769	0.00473025	0.00440403	0.00456714	0.00481181	0.00526037	0.00558659	0.00579048	0.00648371	0.00685071	0.00782939	0.00868572	0.00958284	0.0106838	0.011948	0.0136199	0.0153733	0.0169229	0.0200628	0.0232843	0.026832	0.0310729	0.0359255	0.0423684	0.0494638	0.0580272	0.0687518	0.0782123	0.0851038	0.0949313	0.110182	0.12682	0.143702	0.161807	0.181503	0.203442	0.227745	0.259063	0.281695	0.308934	0.34017	0.36582	0.385883	0.407862
sTN008_#2	0.00109663	0.00211201	0.00166524	0.00182771	0.00194955	0.00194955	0.00182771	0.00223386	0.0020714	0.0028431	0.00296495	0.00324926	0.00357418	0.0043865	0.00471143	0.00507697	0.00633605	0.0072296	0.00824499	0.0095447	0.0111693	0.0133626	0.014581	0.0174242	0.0203485	0.0233947	0.0275375	0.032452	0.0378945	0.0447992	0.0530035	0.0623045	0.0736363	0.0807847	0.0886235	0.101539	0.117907	0.134357	0.152837	0.171439	0.192397	0.215182	0.247512	0.269892	0.294423	0.324317	0.35356	0.375005	0.39645
sTN008_#3	-0.000244463	0.000733374	0.000814865	0.000285207	0.00183344	0.000814868	0.00171121	0.00167047	0.00154824	0.00252607	0.00252608	0.00232236	0.00289276	0.00358539	0.00407431	0.00464472	0.00582627	0.00651891	0.00741525	0.00835235	0.0102673	0.01206	0.0139749	0.0167454	0.0191085	0.0219198	0.0261571	0.0307203	0.0363022	0.042984	0.0501956	0.0592405	0.0704857	0.0783898	0.0858458	0.0975798	0.113673	0.130337	0.147531	0.165906	0.186278	0.208279	0.238918	0.26263	0.285569	0.313722	0.344157	0.367748	0.388649
sTN008_#4	3.03882e-09	8.15741e-05	-0.000407864	0	-3.03882e-09	0.000611791	0.000489436	0.000693368	0.000897303	0.00106045	0.00114202	0.00199853	0.00175381	0.00203932	0.00305898	0.00371156	0.00464965	0.00558774	0.00579166	0.00742312	0.00889143	0.0110123	0.0128885	0.0148462	0.0170079	0.0203932	0.025206	0.0289583	0.034546	0.0410311	0.0481279	0.0571009	0.0674606	0.0764744	0.0837752	0.0941757	0.109919	0.126152	0.143772	0.16233	0.181744	0.203157	0.232441	0.258055	0.279917	0.307121	0.338527	0.362305	0.384004
sTN008_#5	-0.00174761	0.000284497	-0.000365779	8.12887e-05	0.000447062	0.000772199	0.000447062	0.000772202	0.00138183	0.00138183	0.00199147	0.00186954	0.00296688	0.00304816	0.00353586	0.00426743	0.00426743	0.00597439	0.00613696	0.00861614	0.00914449	0.0110547	0.0126803	0.0149563	0.0175168	0.0213371	0.0248323	0.0288559	0.0336517	0.0404389	0.0484048	0.0571429	0.067466	0.0768949	0.0833977	0.0940866	0.108515	0.124731	0.141841	0.160171	0.180289	0.201301	0.228165	0.254582	0.276773	0.3038	0.33542	0.359886	0.380126
sTN008_#6	0.000606527	0.00032348	0.00145566	0.00234524	0.00194089	0.00266871	0.00238567	0.00169827	0.00157697	0.00432656	0.00283046	0.00404351	0.00331568	0.00279002	0.0046096	0.00558004	0.00602483	0.00760179	0.00861267	0.00885528	0.010877	0.0123327	0.014314	0.0162145	0.0195706	0.0219967	0.0273746	0.0308115	0.0363511	0.0415673	0.0483604	0.0582265	0.0689014	0.0758966	0.0849945	0.0930816	0.108932	0.12454	0.141442	0.160527	0.179532	0.200841	0.227205	0.254054	0.276536	0.302252	0.334196	0.357729	0.380211
sTN008_#7	-0.00125674	-0.0016216	-0.000243238	-0.00129728	-4.05407e-05	0.000283779	-0.00109458	0.00056756	0.00016216	0.000162157	-0.00137836	-0.000648639	0.000972961	0.000891883	0.00190538	0.00332428	0.00312158	0.00490534	0.0054729	0.00733774	0.0066891	0.0102566	0.0123647	0.0139458	0.0163782	0.019743	0.0235132	0.027405	0.0321077	0.0383914	0.0467426	0.0568776	0.0664045	0.0768233	0.0824178	0.0913366	0.106012	0.122715	0.139539	0.157133	0.176471	0.197795	0.223132	0.251794	0.27405	0.299145	0.331009	0.357076	0.376495
sTN008_#8	-0.00685954	-0.00387362	-0.00242101	-0.00359117	-0.00229996	-0.00238066	-0.00213856	-0.00189646	-0.00177541	-0.000322804	-0.000807006	-0.00117016	0.0002421	0.00149296	0.00173506	0.00290522	0.00306662	0.00351047	0.00459992	0.00702094	0.0081104	0.0100876	0.0121858	0.0136384	0.0182787	0.0217891	0.0232417	0.0286487	0.0348626	0.0403502	0.0480168	0.0564096	0.0679902	0.0765041	0.0830005	0.093774	0.108018	0.124723	0.140621	0.160554	0.179236	0.200056	0.227656	0.254328	0.27539	0.299722	0.332849	0.355849	0.378768
sTN010_#1	0.00355769	0.00376453	0.00326811	0.00318537	0.00343358	0.00310264	0.00405411	0.0038059	0.00413685	0.00430232	0.0045919	0.00508832	0.00529516	0.00599843	0.00637074	0.00719812	0.00823232	0.00914243	0.0100939	0.0116245	0.0132379	0.0150168	0.0165888	0.0196914	0.0227113	0.0264758	0.0307781	0.0360319	0.0424027	0.0495181	0.0582882	0.0690026	0.0781864	0.0851777	0.0953957	0.111198	0.127415	0.145038	0.162992	0.182807	0.205146	0.232449	0.260332	0.283291	0.311339	0.343524	0.368965	0.38907	0.412444
sTN010_#2	0.00152414	0.00247158	0.00210084	0.00440765	0.00214203	0.00354259	0.00226561	0.00259516	0.00251277	0.00296589	0.00325425	0.00370736	0.0041193	0.004696	0.00683803	0.00572582	0.00675564	0.00766189	0.0087741	0.0100099	0.0115752	0.0137173	0.016436	0.0177542	0.02072	0.0238919	0.0280936	0.0332427	0.039504	0.0455182	0.0537568	0.0633547	0.0741061	0.0816032	0.0893887	0.102488	0.119254	0.135607	0.153773	0.172887	0.194142	0.217416	0.252101	0.270761	0.296054	0.326948	0.355783	0.377204	0.400684
sTN010_#3	0.000578558	0.00132242	0.00190098	0.000702537	0.00194231	0.00165303	0.00231424	0.00202496	0.00239689	0.00314076	0.00297545	0.00376064	0.00392594	0.00421522	0.00487644	0.00644681	0.00657079	0.00694272	0.00843045	0.00888503	0.0109926	0.0126457	0.0148359	0.0173981	0.0197124	0.023473	0.0278535	0.0315729	0.0374824	0.0438466	0.0512439	0.0608315	0.0713282	0.0793454	0.086908	0.0987272	0.114803	0.131953	0.148979	0.167287	0.187371	0.210183	0.241756	0.263575	0.287007	0.316059	0.346351	0.370444	0.391479
sTN010_#4	-0.00049745	-0.000663266	-0.00107781	0	-0.000165817	-0.000373091	-3.08858e-09	0.000207268	8.29098e-05	0.000746176	0.000994903	0.000870535	0.00194834	0.0019898	0.00277744	0.00393815	0.00447705	0.00551341	0.00522323	0.00713012	0.00870539	0.0107781	0.0122704	0.0144261	0.0165402	0.0200638	0.0245409	0.0291009	0.0341997	0.0408739	0.0478382	0.057041	0.0674046	0.0760685	0.0837375	0.0939767	0.109315	0.125814	0.143473	0.162252	0.182067	0.203665	0.233843	0.258301	0.280272	0.308502	0.340422	0.364009	0.384488
sTN010_#5	0.00674323	0.00903183	0.00837794	0.0097266	0.00968573	0.00993093	0.0098492	0.0104213	0.0102987	0.0109526	0.0114839	0.0115248	0.0123013	0.0129552	0.012383	0.0136091	0.0141812	0.0157342	0.0153255	0.0180637	0.0187584	0.020761	0.021987	0.0241121	0.0273407	0.0297111	0.0341248	0.0389064	0.0434019	0.0501451	0.0575831	0.0662062	0.0768319	0.0852507	0.0924435	0.10262	0.117046	0.133843	0.150803	0.168744	0.188892	0.209694	0.238179	0.262863	0.284278	0.312354	0.344967	0.368507	0.387715
sTN010_#6	-0.000699729	-0.000905533	-0.000246962	0.00074089	0.000658577	0.000987856	0.000699735	0.000823216	-0.000288127	0.00242848	0.00172875	0.002305	0.00238732	0.00152295	0.00370446	0.00428072	0.00473348	0.00609179	0.00745009	0.00745009	0.0100844	0.0118131	0.0129245	0.0151883	0.018193	0.0212389	0.0253138	0.0287302	0.0350278	0.0421486	0.0474995	0.0570488	0.0672566	0.0751183	0.0839679	0.0921177	0.108006	0.1234	0.141017	0.159868	0.179708	0.201152	0.228648	0.254003	0.276559	0.30282	0.33583	0.359045	0.38119
sTN010_#7	0.00045286	-0.0010704	-0.00164677	-0.00189378	-0.00193495	-0.00102923	-0.00193495	-0.00131742	-0.00139976	-0.000905726	-0.00230548	-0.00230547	-3.06734e-09	0.000741046	0.00209963	0.0010704	0.00135859	0.00341705	0.00341704	0.00572252	0.0065459	0.00885138	0.0115685	0.0125978	0.0149033	0.0190613	0.0227254	0.0264306	0.0311239	0.0370935	0.0463977	0.0552079	0.0659531	0.0747221	0.0814739	0.0905311	0.105764	0.12182	0.139975	0.157102	0.177233	0.198724	0.226019	0.25175	0.274187	0.300494	0.334911	0.359901	0.379621
sTN010_#8	-0.00374166	-0.00105743	0.00170815	0.00028469	0.000284693	0.00158614	0.00101676	0.000447374	0.00113876	0.00227753	0.00203351	0.00183016	0.00300959	0.00475842	0.00435172	0.00593786	0.00569383	0.00711729	0.00780869	0.00984221	0.011103	0.0131772	0.0156987	0.0167561	0.0207825	0.0247275	0.0264357	0.0321295	0.03823	0.0437612	0.0509191	0.0603546	0.0708882	0.079795	0.0857735	0.0974459	0.112453	0.128721	0.144583	0.165325	0.183667	0.205629	0.235318	0.258378	0.280259	0.30641	0.340532	0.362982	0.386571
sTN011_#1	0.00568931	0.00482355	0.00457619	0.00424637	0.00482355	0.00432883	0.00494723	0.00486478	0.00519459	0.00511214	0.00564809	0.00606036	0.00618404	0.00696735	0.0075033	0.00824538	0.0091936	0.0101006	0.0112137	0.0122444	0.0139347	0.0157075	0.0171916	0.0201187	0.0233757	0.0268799	0.0311675	0.0356613	0.041598	0.048689	0.0574291	0.067035	0.0771768	0.0839792	0.0934202	0.107685	0.124175	0.141078	0.159053	0.178306	0.199992	0.224068	0.255318	0.277457	0.303925	0.335505	0.362508	0.382792	0.404848
sTN011_#2	0.00356587	0.00303303	0.00323797	0.00307403	0.00295106	0.00311501	0.00323797	0.00323797	0.00274613	0.0040987	0.00372981	0.00426264	0.00450856	0.00491843	0.0053283	0.00627101	0.00713173	0.00803345	0.00889417	0.0103697	0.0120912	0.0134847	0.0152881	0.0180752	0.0206984	0.0237724	0.028199	0.0328306	0.0381589	0.0451267	0.0523404	0.0625461	0.0730798	0.0799656	0.088122	0.100664	0.116526	0.13329	0.150791	0.169645	0.19104	0.212149	0.243708	0.266374	0.290311	0.319657	0.349496	0.373022	0.393926
sTN011_#3	0.00205052	0.00278872	0.0027067	0.00168143	0.00266568	0.00221457	0.00287073	0.00241962	0.00287073	0.00328084	0.0035269	0.00356791	0.00397802	0.00426509	0.00451115	0.00565945	0.00652067	0.00729987	0.0082021	0.00922736	0.0108268	0.0126312	0.0145587	0.0171014	0.0193159	0.0220636	0.0268209	0.0308399	0.0363763	0.0426919	0.0492126	0.0588911	0.0695538	0.0775098	0.0850968	0.0957595	0.111467	0.127912	0.144972	0.16314	0.183071	0.20497	0.23335	0.259268	0.281127	0.308563	0.340756	0.365322	0.385212
sTN011_#4	0.00507199	0.0039267	0.00319044	0.00368128	0.00343586	0.00314954	0.00310864	0.0039676	0.00343587	0.00319044	0.00409031	0.0038858	0.00380399	0.00499019	0.00494928	0.00544012	0.00703534	0.00764889	0.00711715	0.0091623	0.0108802	0.0132526	0.0140707	0.0161158	0.0184473	0.0215151	0.0259326	0.0302683	0.034645	0.0420484	0.0483475	0.0565281	0.0673266	0.0769388	0.083606	0.0933001	0.107371	0.123323	0.141075	0.15944	0.179483	0.20063	0.226072	0.255113	0.275483	0.302029	0.334097	0.359743	0.379949
sTN011_#5	0.0021653	0.0030641	0.00281897	0.00367693	0.00330923	0.00281897	0.00314581	0.00404461	0.00277812	0.0044123	0.00420803	0.00302325	0.00535196	0.00608735	0.00543367	0.00674102	0.00706786	0.00886546	0.00763983	0.0106222	0.0114802	0.0134003	0.0147077	0.0166687	0.0196511	0.0220207	0.0259427	0.031213	0.0346448	0.0421212	0.048903	0.0576868	0.0673285	0.0773788	0.0836704	0.0931895	0.106712	0.123749	0.140295	0.157985	0.178617	0.19884	0.222331	0.2524	0.272909	0.299832	0.3308	0.35801	0.378437
sTN011_#6	0.00322541	0.00253134	0.00220471	0.00302127	0.00277631	0.00351121	0.00281713	0.00228636	0.00183726	0.00445025	0.00326624	0.0040828	0.00391948	0.00298044	0.00514433	0.00489936	0.00592006	0.00734904	0.00910464	0.00869636	0.011391	0.0124525	0.0145348	0.0159637	0.0196791	0.0215572	0.0278855	0.030376	0.0368677	0.0409097	0.048177	0.0564243	0.066468	0.0768791	0.0844323	0.0930878	0.106888	0.121749	0.13906	0.157188	0.177357	0.19871	0.222063	0.25048	0.273017	0.29686	0.32789	0.355979	0.377373
sTN011_#7	-0.00126826	-0.00130917	-0.000163649	-0.000736407	-0.000368204	-0.000204561	-0.00102279	8.18275e-05	-3.04815e-09	-0.000900056	0.000818232	-0.000163643	0.000818229	0.000736407	0.00257742	0.00188193	0.00216831	0.00339566	0.00511394	0.00691404	0.00642311	0.00994149	0.0128871	0.0144009	0.0168555	0.0186147	0.0225832	0.0276562	0.0311746	0.0370249	0.0460254	0.0540441	0.0641492	0.0747453	0.0809639	0.0891462	0.103302	0.119093	0.137054	0.152927	0.17236	0.19388	0.216995	0.246901	0.268625	0.293458	0.324142	0.354048	0.373318
sTN011_#8	0.00282475	0.00605302	0.00839353	0.00706186	0.00681975	0.00722328	0.00762681	0.0063355	0.00621443	0.00734434	0.00710222	0.00673903	0.00710221	0.00827247	0.008676	0.0111376	0.0108954	0.0110165	0.0121867	0.0138816	0.0152133	0.0170292	0.0188047	0.0208224	0.0236875	0.0276825	0.0290545	0.0356725	0.0398693	0.0462451	0.0529438	0.061983	0.0713853	0.0816755	0.087446	0.0982204	0.111739	0.128203	0.143457	0.163149	0.182075	0.201364	0.227594	0.255801	0.275978	0.300553	0.333037	0.359429	0.380735
sTN014_#1	0.00416564	0.00347137	0.00306298	0.00281794	0.00314465	0.00265458	0.00343053	0.00351221	0.00367557	0.00375725	0.00404313	0.00445152	0.0047374	0.00526832	0.00579923	0.00661602	0.00747366	0.00853549	0.00955648	0.0106592	0.0124969	0.0143347	0.0158866	0.0190313	0.0219309	0.0255656	0.0301397	0.0349996	0.0412072	0.0483133	0.0569713	0.0673038	0.0768602	0.0833538	0.0935228	0.108388	0.124969	0.141877	0.159928	0.179409	0.200727	0.227191	0.255697	0.277955	0.304909	0.336519	0.361472	0.381647	0.403904
sTN014_#2	0.00360207	0.00364254	0.00287356	0.00449247	0.00364255	0.00364255	0.00352113	0.00392586	0.00319734	0.00429011	0.00424964	0.004452	0.00501862	0.00550429	0.00590901	0.00619233	0.00777076	0.00866116	0.00951109	0.01113	0.0125061	0.0143678	0.0157439	0.0186579	0.0216529	0.0245265	0.0289785	0.0337947	0.0392181	0.0464222	0.054193	0.0637041	0.0747531	0.0819573	0.0893638	0.102315	0.117978	0.135098	0.153027	0.171564	0.193176	0.21491	0.246722	0.268779	0.29282	0.322851	0.351425	0.371823	0.393273
sTN014_#3	0.00478333	0.00470226	0.00470226	0.00409421	0.00449957	0.00413474	0.00494548	0.00458065	0.00502655	0.00559407	0.0051887	0.00539138	0.00612104	0.00648587	0.00721554	0.00802627	0.00871539	0.00924237	0.0107828	0.0113908	0.0131339	0.0152418	0.017066	0.0194171	0.0218493	0.0250517	0.0294297	0.0338076	0.0390369	0.0456038	0.0528599	0.0623455	0.0731282	0.0808302	0.0880863	0.0992744	0.115043	0.131542	0.148891	0.166687	0.187117	0.208764	0.239004	0.261543	0.283716	0.311241	0.342332	0.36556	0.385382
sTN014_#4	0.00461259	0.00364151	0.00267045	0.00283229	0.00258952	0.00303459	0.00242767	0.0027109	0.00315598	0.0032369	0.00291321	0.00352013	0.00352013	0.00412705	0.00513858	0.00562412	0.00639288	0.00724257	0.00728303	0.0089824	0.0107627	0.0126239	0.0144042	0.0163463	0.0176006	0.0215254	0.0267044	0.0305887	0.0358082	0.0426462	0.050091	0.0581833	0.067894	0.077807	0.0844022	0.094477	0.109367	0.125875	0.143192	0.161926	0.181105	0.202751	0.230751	0.255837	0.277119	0.303945	0.335343	0.358851	0.378839
sTN014_#5	0.00222573	0.00408725	0.00416818	0.00404679	0.00376351	0.00360163	0.00327789	0.00416818	0.00404678	0.00412772	0.00489661	0.00428959	0.00554409	0.00635345	0.00643438	0.00691999	0.00724374	0.009429	0.00886245	0.0103598	0.011938	0.0140019	0.0157824	0.0174012	0.0208409	0.0235927	0.026992	0.0322933	0.036421	0.043341	0.0507871	0.0592449	0.0700093	0.079155	0.0849824	0.0953017	0.109425	0.125976	0.14269	0.160779	0.18081	0.201327	0.228319	0.25349	0.275343	0.301526	0.332767	0.357776	0.3772
sTN014_#6	0.0673817	0.0651982	0.065045	0.0644321	0.0630531	0.0633595	0.0644704	0.0624401	0.0605631	0.0623252	0.0597587	0.0622103	0.0619805	0.0614825	0.0619805	0.0618272	0.0633212	0.0642789	0.0650067	0.0654664	0.0666156	0.0690672	0.0697951	0.0704463	0.0738556	0.0766137	0.0820149	0.0837387	0.0892166	0.0958437	0.103045	0.109864	0.120896	0.128366	0.135606	0.143574	0.158437	0.172151	0.189542	0.205478	0.22601	0.243976	0.26765	0.293009	0.313848	0.338058	0.366941	0.392071	0.410994
sTN014_#7	0.0165759	0.0157411	0.0159001	0.0152641	0.0147474	0.0157014	0.0137934	0.0151051	0.0143101	0.0142306	0.0133561	0.0151051	0.0152641	0.0163772	0.0170529	0.0167747	0.0169734	0.0182454	0.0198354	0.0217435	0.0218229	0.0250825	0.0268315	0.0287793	0.0309258	0.0343046	0.0383989	0.0418174	0.0465079	0.0527487	0.0614143	0.0698414	0.0798982	0.0894781	0.0955201	0.103868	0.119052	0.134078	0.151687	0.169496	0.187264	0.208888	0.235163	0.260484	0.282546	0.306992	0.338156	0.363795	0.383313
sTN014_#8	0.004727	0.00825222	0.00833233	0.00805192	0.00773144	0.00861275	0.00909346	0.00741097	0.00793174	0.00857269	0.00881304	0.00765133	0.00945399	0.0106958	0.0106958	0.0120979	0.0122581	0.0133397	0.0140208	0.0150623	0.0171053	0.0193086	0.0213917	0.0227537	0.0248768	0.0294035	0.031727	0.0374154	0.0416617	0.049353	0.0556023	0.0644955	0.0747907	0.0835637	0.0892922	0.100469	0.115251	0.131435	0.147218	0.165725	0.185394	0.204783	0.232264	0.257782	0.277891	0.302928	0.336218	0.360494	0.381084
[truncated: 241 more columns]
