# Supplementary material for: Bacterial divisome protein FtsA forms curved antiparallel double filaments upon binding FtsN
Source: Nat Microbiol. Author manuscript; Available in PMC 2022 Dec 14. (PMC7613929; doi:10.1038/s41564-022-01206-9)
Supplement: Source Data Extended Data Figure 5 [file EMS151223-supplement-Source_Data_Extended_Data_Figure_5.xlsx]

## Sheet: Source Data Figure 5b
Graph
Histogram bins
0	2	4	6	8	10	12	14	16	18	20	22	24	26	28	30	32	34	36	38	40	42	44	46	48	50	52	54	56	58	60	62	64	66	68	70	72	74	76	78	80	82	84	86	88	90	92	94	96	98
Sampled Cbeta-Cbeta distances (using single cysteine mutant controls)
13.2	19.5	29.5	48.5	57.9	61.6	73.1	76.2	109.1
Theoretical Cbeta-Cbeta distances (if double cysteine mutants such as P98C - E199C were used)
33.8	34.8	35	37.1	38.1	38.2	38.5	40.4	40.5	49.5	50.6	51.1	53.5	53.6	62.8	63.8	65.2	65.3	65.4	89.6	105.3
Raw data and analysis
Cbeta-Cbeta distances between all cysteine mutants used in this study (for completeness we also provide distances for FtsA_i_D123_Cb and FtsA_i_Q155_Cb which are not relevant for this analysis)
	FtsA_i_P98_Cb	FtsA_i_S118_Cb	FtsA_i_E199_Cb	FtsA_i_S252_Cb	FtsA_i-1_P98_Cb	FtsA_i-1_S118_Cb	FtsA_i-1_E199_Cb	FtsA_i-1_S252_Cb	FtsA_i+1_P98_Cb	FtsA_i+1_S118_Cb	FtsA_i+1_E199_Cb	FtsA_i+1_S252_Cb	FtsA_i*_P98_Cb	FtsA_i*_S118_Cb	FtsA_i*_E199_Cb	FtsA_i*_S252_Cb	FtsA_i*-1_P98_Cb	FtsA_i*-1_S118_Cb	FtsA_i*-1_E199_Cb	FtsA_i*-1_S252_Cb
FtsA_i_P98_Cb	0	16.4	32.8	62.3	48.5	32.4	51.1	37.1	48.5	64.8	65.2	105.3	61.6	45.7	62.8	40.5	13.2	4.8	33.8	53.5
FtsA_i_S118_Cb	16.4	0	31	48.9	64.8	48.5	63.8	38.1	32.4	48.5	50.6	89.6	45.5	29.5	49.5	38.5	4.9	19.5	35	65.4
FtsA_i_D123_Cb	31.8	15.4	37.7	39.5	80.2	63.9	77.6	46.1	17.1	33.1	39	75.5	30.2	14.2	39.2	43	19.1	34.8	42.5	78.4
FtsA_i_Q155_Cb	11.1	15.3	24.7	55.1	52.8	36.4	49.6	29	46.5	62	58.9	99.7	59.4	43.4	60.8	40.2	15.2	11.6	34.7	56.2
FtsA_i_E199_Cb	32.8	31	0	42	65.2	50.6	48.5	8.8	51.1	63.8	48.5	90.3	62.8	49.5	73.1	62	33.8	34.8	57.9	76.8
FtsA_i_S252_Cb	62.3	48.9	42	0	105.3	89.6	90.3	48.5	37.1	38.1	8.8	48.5	40.4	38.2	61.9	76.2	53.6	65.3	76.8	109.1
Analysis of relevant Cbeta-Cbeta distances for consideration as negative controls for the cross-linking experiments
	FtsA_i-1_P98_Cb	FtsA_i+1_P98_Cb	FtsA_i*_P98_Cb	FtsA_i*-1_P98_Cb			FtsA_i-1_E199_Cb	FtsA_i+1_E199_Cb	FtsA_i*_E199_Cb	FtsA_i*-1_E199_Cb
FtsA_i_P98_Cb	48.5	48.5	61.6	13.2		FtsA_i_E199_Cb	48.5	48.5	73.1	57.9
	FtsA_i-1_E199_Cb	FtsA_i+1_E199_Cb	FtsA_i*_E199_Cb	FtsA_i*-1_E199_Cb			FtsA_i-1_P98_Cb	FtsA_i+1_P98_Cb	FtsA_i*_P98_Cb	FtsA_i*-1_P98_Cb
FtsA_i_P98_Cb	51.1	65.2	62.8	33.8		FtsA_i_E199_Cb	65.2	51.1	62.8	33.8
	FtsA_i-1_S252_Cb	FtsA_i+1_S252_Cb	FtsA_i*_S252_Cb	FtsA_i*-1_S252_Cb			FtsA_i-1_S118_Cb	FtsA_i+1_S118_Cb	FtsA_i*_S118_Cb	FtsA_i*-1_S118_Cb
FtsA_i_P98_Cb	37.1	105.3	40.5	53.5		FtsA_i_E199_Cb	50.6	63.8	49.5	34.8
	FtsA_i-1_S118_Cb	FtsA_i+1_S118_Cb	FtsA_i*_S118_Cb	FtsA_i*-1_S118_Cb			FtsA_i-1_S252_Cb	FtsA_i+1_S252_Cb	FtsA_i*_S252_Cb	FtsA_i*-1_S252_Cb
FtsA_i_S118_Cb	48.5	48.5	29.5	19.5		FtsA_i_S252_Cb	48.5	48.5	76.2	109.1
	FtsA_i-1_E199_Cb	FtsA_i+1_E199_Cb	FtsA_i*_E199_Cb	FtsA_i*-1_E199_Cb			FtsA_i-1_P98_Cb	FtsA_i+1_P98_Cb	FtsA_i*_P98_Cb	FtsA_i*-1_P98_Cb
FtsA_i_S118_Cb	63.8	50.6	49.5	35		FtsA_i_S252_Cb	105.3	37.1	40.4	53.6
	FtsA_i-1_S252_Cb	FtsA_i+1_S252_Cb	FtsA_i*_S252_Cb	FtsA_i*-1_S252_Cb			FtsA_i-1_S118_Cb	FtsA_i+1_S118_Cb	FtsA_i*_S118_Cb	FtsA_i*-1_S118_Cb
FtsA_i_S118_Cb	38.1	89.6	38.5	65.4		FtsA_i_S252_Cb	89.6	38.1	38.2	65.3
groups:	(note that P98C-S118C and E199C-S252C pairs are irrelevant to this analysis because they procude cross-links and hence cannot serve as negative controls)
sampled pairs:		P98C-P98C, S118C-S118C, E199C-E199C, S252C-S252C
theoretical pairs:		P98C-E199C, P98C-S252C, S118C-E199C, S118C-S252C
Note that only unique Cbeta-Cbeta distances are plotted in Extended Data Figure 5b.
[truncated: 6 more columns]
