# Supplementary material for: Bacterial divisome protein FtsA forms curved antiparallel double filaments upon binding FtsN
Source: Nat Microbiol. Author manuscript; Available in PMC 2022 Dec 14. (PMC7613929; doi:10.1038/s41564-022-01206-9)
Supplement: Source Data Figure 2_numerical [file EMS151223-supplement-Source_Data_Figure_2_numerical.xlsx]

## Sheet: Source Data Figure 2b
[EcFtsN1-32] (µM)	Response (RU)_EcFtsA1-405	Response (RU)_EcFtsA
10	348.15	317.65		replicate #1
5	293.9	303.96
2.5	220.91	231.7
1.25	153.94	134.85
0.625	97.412	43.619
0.325	55.474
0.1625	19.602
0.08	5.4539
0.04	2.2471
10	321.79	305.59		replicate #2
5	266.45	291.63
2.5	197.78	220.49
1.25	142.38	118.2
0.625	103.5	30.74
0.325	45.631
0.1625	11.499
0.08	1.5406
0.04	1.1576

## Sheet: Source Data Figure 2c
[EcFtsA1-405] (nM)	Anisotropy (mR)	Anisotropy (mR)	Anisotropy (mR)
20000	238.5	235.5	234.8
6666.67	234.9	235.2	235.4
2222.22	210.4	230.3	212.5
740.741	222.1	220.4	219.3
246.914	207.6	205	208.3
82.3045	189.4	188.7	197.1
27.4348	171	169.7	176.9
9.14495	142.9	146.6	151.3
3.04832	127.2	128.9	128.5
1.01611	108	111.1	102.7
0.338702	97.2	100.1	94.1
0.112901	89.8	91.2	88.3
0.0376335	88.4	90.2	92.3
0.0125445	84.5	87.8	96.3
0.0041815	107.5	78.5	84.7
	replicate #1	replicate #2	replicate #3

## Sheet: Source Data Figure 2d
[EcFtsN1-32] (M)*	[EcFtsA1-405] (M)	Weighted s-value (S)
1e-08	2.5e-10	5.671
1e-08	7.6e-10	6.404
1e-08	2.3e-09	6.341
1e-08	6.9e-09	9.627
1e-08	2e-08	11.075
1e-08	6.2e-08	12.17
1e-08	1.85e-07	12.285
1e-08	5.55e-07	14.535
1e-08	1.67e-06	15.689
1e-08	5e-06	15.256
1e-08	1.5e-05	15.645
1e-08	4.5e-05	18.365
*for reference, not plotted

## Sheet: Source Data Figure 2e
Graph
	Fraction of FtsA [%]
[EcFtsN1-32] (µM)	mean fraction S [%]	mean fraction P [%]	sd fraction [%]	exp1 fraction S [%]	exp2 fraction S [%]
0	95.2372	4.76281	0.740002	94.7139	95.7605
12	87.1416	12.8584	3.08103	89.3203	84.963
23	78.2016	21.7984	1.56963	79.3115	77.0917
69	64.5727	35.4273	1.8102	65.8527	63.2927
138	59.0079	40.9921	0.191127	59.1431	58.8728
230	54.7013	45.2987	2.71893	56.6238	52.7787
				replicate #1	replicate #2
Raw data and analysis
replicate #1								replicate #2								n = 2 (technical duplicates)
meas #	Area	S/P	S+P	Fraction of FtsA	Fraction of FtsA [%]	[EcFtsN1-32] (µM)		meas #	Area	S/P	S+P	Fraction of FtsA	Fraction of FtsA [%]	[EcFtsN1-32] (µM)		Mean Fraction of FtsA [%]	sd Fraction of FtsA [%]
1	28832.3	S		0.947139	94.7139	0		1	29281.8	S		0.957605	95.7605	0		95.2372	0.740002
2	1609.15	P	30441.4	0.0528607	5.28607	0		2	1296.38	P	30578.2	0.0423955	4.23955	0		4.76281	0.740002
3	28940.9	S		0.893203	89.3203	12		3	27760.3	S		0.84963	84.963	12		87.1416	3.08103
4	3460.38	P	32401.3	0.106797	10.6797	12		4	4913.08	P	32673.4	0.15037	15.037	12		12.8584	3.08103
5	26497.5	S		0.793115	79.3115	23		5	25622.9	S		0.770917	77.0917	23		78.2016	1.56963
6	6911.91	P	33409.4	0.206885	20.6885	23		6	7614.03	P	33237	0.229083	22.9083	23		21.7984	1.56963
7	22636.2	S		0.658527	65.8527	69		7	23347.3	S		0.632927	63.2927	69		64.5727	1.8102
8	11737.8	P	34374	0.341473	34.1473	69		8	13540.6	P	36887.9	0.367073	36.7073	69		35.4273	1.8102
9	20085.8	S		0.591431	59.1431	138		9	21992.3	S		0.588728	58.8728	138		59.0079	0.191127
10	13875.6	P	33961.4	0.408569	40.8569	138		10	15363.3	P	37355.6	0.411272	41.1272	138		40.9921	0.191127
11	19713.8	S		0.566238	56.6238	230		11	21115	S		0.527787	52.7787	230		54.7013	2.71893
12	15101.6	P	34815.4	0.433762	43.3762	230		12	18891.7	P	40006.7	0.472213	47.2213	230		45.2987	2.71893
