# Supplementary material for: Bacterial divisome protein FtsA forms curved antiparallel double filaments upon binding FtsN
Source: Nat Microbiol. Author manuscript; Available in PMC 2022 Dec 14. (PMC7613929; doi:10.1038/s41564-022-01206-9)
Supplement: Supplementary Data D1 [file EMS151223-supplement-Supplementary_Data_D1.zip]

Archive with 32 entries (31 files):
- SupplementaryDataD1_VectorMaps/
- __MACOSX/._SupplementaryDataD1_VectorMaps
- SupplementaryDataD1_VectorMaps/pTN_AN_022 pOPINS EcFtsA1-405.gb
- __MACOSX/SupplementaryDataD1_VectorMaps/._pTN_AN_022 pOPINS EcFtsA1-405.gb
- SupplementaryDataD1_VectorMaps/pTN_AN_057 pTXB1(C12H) VmFtsA.gb
- __MACOSX/SupplementaryDataD1_VectorMaps/._pTN_AN_057 pTXB1(C12H) VmFtsA.gb
- SupplementaryDataD1_VectorMaps/pTN_AN_024 pTXB1(C12H) EcFtsA_G50E.gb
- __MACOSX/SupplementaryDataD1_VectorMaps/._pTN_AN_024 pTXB1(C12H) EcFtsA_G50E.gb
- SupplementaryDataD1_VectorMaps/pTN_AN_071 pOPINSb Gly-Gly-VmFtsN2-29.gb
- __MACOSX/SupplementaryDataD1_VectorMaps/._pTN_AN_071 pOPINSb Gly-Gly-VmFtsN2-29.gb
- SupplementaryDataD1_VectorMaps/pTN_AN_059 pTXB1(C12H) EcFtsA_M96E_R153D.gb
- __MACOSX/SupplementaryDataD1_VectorMaps/._pTN_AN_059 pTXB1(C12H) EcFtsA_M96E_R153D.gb
- SupplementaryDataD1_VectorMaps/PTN_AN_901 pET-24b(+) 6H-TEV protease.gb
- __MACOSX/SupplementaryDataD1_VectorMaps/._PTN_AN_901 pET-24b(+) 6H-TEV protease.gb
- SupplementaryDataD1_VectorMaps/pTN_AN_069 pOPINSb VmFtsN1-29-ENLYFQ.gb
- __MACOSX/SupplementaryDataD1_VectorMaps/._pTN_AN_069 pOPINSb VmFtsN1-29-ENLYFQ.gb
- SupplementaryDataD1_VectorMaps/pTN_AN_902 pGEX-6p-1 GST-SENP1.gb
- __MACOSX/SupplementaryDataD1_VectorMaps/._pTN_AN_902 pGEX-6p-1 GST-SENP1.gb
- SupplementaryDataD1_VectorMaps/pTN_AN_004 pTXB1(C12H) EcFtsA_I143L.gb
- __MACOSX/SupplementaryDataD1_VectorMaps/._pTN_AN_004 pTXB1(C12H) EcFtsA_I143L.gb
- SupplementaryDataD1_VectorMaps/pTN_AN_001 pTXB1(C12H) EcFtsA.gb
- __MACOSX/SupplementaryDataD1_VectorMaps/._pTN_AN_001 pTXB1(C12H) EcFtsA.gb
- SupplementaryDataD1_VectorMaps/pTN_AN_050 pOPINS XpFtsA1-396.gb
- __MACOSX/SupplementaryDataD1_VectorMaps/._pTN_AN_050 pOPINS XpFtsA1-396.gb
- SupplementaryDataD1_VectorMaps/pTN_AN_005 pTXB1(C12H) EcFtsA_R286W.gb
- __MACOSX/SupplementaryDataD1_VectorMaps/._pTN_AN_005 pTXB1(C12H) EcFtsA_R286W.gb
- SupplementaryDataD1_VectorMaps/pTN_AN_003 pTXB1(C12H) EcFtsA_E124A.gb
- __MACOSX/SupplementaryDataD1_VectorMaps/._pTN_AN_003 pTXB1(C12H) EcFtsA_E124A.gb
- SupplementaryDataD1_VectorMaps/pFB483 pCONEX-Gate4 CRISPR(ftsW secM) ccdB.gb
- __MACOSX/SupplementaryDataD1_VectorMaps/._pFB483 pCONEX-Gate4 CRISPR(ftsW secM) ccdB.gb
- SupplementaryDataD1_VectorMaps/pTN_AN_052 pOPINS VmFtsA1-396.gb
- __MACOSX/SupplementaryDataD1_VectorMaps/._pTN_AN_052 pOPINS VmFtsA1-396.gb
