# Supplementary material for: Bacterial divisome protein FtsA forms curved antiparallel double filaments upon binding FtsN
Source: Nat Microbiol. Author manuscript; Available in PMC 2022 Dec 14. (PMC7613929; doi:10.1038/s41564-022-01206-9)
Supplement: Supplementary Data D1 [file EMS151223-supplement-Supplementary_Data_D1.zip › SupplementaryDataD1_VectorMaps/PTN_AN_901 pET-24b(+) 6H-TEV protease.gb]

LOCUS       Exported                5990 bp ds-DNA     circular SYN 21-MAR-2022
DEFINITION  synthetic circular DNA.
ACCESSION   .
VERSION     .
KEYWORDS    pET-24b(+)
SOURCE      synthetic DNA construct
  ORGANISM  synthetic DNA construct
REFERENCE   1  (bases 1 to 5990)
  AUTHORS   Tim_LMB
  TITLE     Direct Submission
  JOURNAL   Exported Monday, Mar 21, 2022 from SnapGene 5.1.7
            https://www.snapgene.com
FEATURES             Location/Qualifiers
     source          1..5990
                     /organism="synthetic DNA construct"
                     /lab_host="Escherichia coli"
                     /mol_type="other DNA"
     terminator      26..73
                     /label=T7 terminator
                     /note="transcription terminator for bacteriophage T7 RNA 
                     polymerase"
     CDS             complement(140..157)
                     /codon_start=1
                     /product="6xHis affinity tag"
                     /label=6xHis
                     /translation="HHHHHH"
     misc_feature    158..203
                     /label=MCS
                     /note="multiple cloning site"
     CDS             complement(210..896)
                     /codon_start=1
                     /product="optimised POLG_TEV"
                     /label=PolG_TEV
                     /translation="PMGESLFKGPRDYNPISSTICHLTNESDGHTTSLYGIGFGPFIIT
                     NKHLFRRNNGTLLVQSLHGVFKVKDTATLQQHLIDGRDMMIIRMPKDFPPFPQKLKFRE
                     PQREERICLVTTNFQAKSMSSMVSDTSCTFPSSDGIFWKHWIQTKDGQCGSPLVSTRDG
                     FIVGIHSASNFTNTNNYFTSVPKNFMELLTNQEAQQWVSGWRLNADSVLWGGHKVFMVK
                     PEEPGS"
     CDS             complement(897..914)
                     /codon_start=1
                     /product="6xHis affinity tag"
                     /label=6xHis
                     /translation="HHHHHH"
     CDS             complement(915..920)
                     /codon_start=1
                     /label=start
                     /translation="MK"
     RBS             927..949
                     /note="efficient ribosome binding site from bacteriophageT7
                     gene 10 (Olins and Rangwala, 1989)"
     protein_bind    964..988
                     /label=lac operator
                     /bound_moiety="lac repressor encoded by lacI"
                     /note="The lac repressor binds to the lac operator 
                     toinhibit transcription in E. coli. This inhibition can be 
                     relieved by adding lactose or 
                     isopropyl-beta-D-thiogalactopyranoside (IPTG)."
     promoter        complement(989..1007)
                     /label=T7 promoter
                     /note="promoter for bacteriophage T7 RNA polymerase"
     promoter        1316..1393
                     /gene="lacI"
                     /label=lacI promoter
     CDS             1394..2476
                     /codon_start=1
                     /gene="lacI"
                     /product="lac repressor"
                     /label=lacI
                     /note="The lac repressor binds to the lac operator 
                     toinhibit transcription in E. coli. This inhibition can be 
                     relieved by adding lactose or 
                     isopropyl-beta-D-thiogalactopyranoside (IPTG)."
                     /translation="MKPVTLYDVAEYAGVSYQTVSRVVNQASHVSAKTREKVEAAMAEL
                     NYIPNRVAQQLAGKQSLLIGVATSSLALHAPSQIVAAIKSRADQLGASVVVSMVERSGV
                     EACKAAVHNLLAQRVSGLIINYPLDDQDAIAVEAACTNVPALFLDVSDQTPINSIIFSH
                     EDGTRLGVEHLVALGHQQIALLAGPLSSVSARLRLAGWHKYLTRNQIQPIAEREGDWSA
                     MSGFQQTMQMLNEGIVPTAMLVANDQMALGAMRAITESGLRVGADISVVGYDDTEDSSC
                     YIPPLTTIKQDFRLLGQTSVDRLLQLSQGQAVKGNQLLPVSLVKRKTTLAPNTQTASPR
                     ALADSLMQLARQVSRLESGQ"
     CDS             3285..3476
                     /codon_start=1
                     /gene="rop"
                     /product="Rop protein"
                     /label=rop
                     /translation="MTKQEKTALNMARFIRSQTLTLLEKLNELDADEQADICESLHDHA
                     DELYRSCLARFGDDGENL"
     misc_feature    3578..3720
                     /label=bom
                     /note="basis of mobility region from pBR322"
     rep_origin      complement(3906..4494)
                     /direction=LEFT
                     /label=ori
                     /note="high-copy-number ColE1/pMB1/pBR322/pUC origin of 
                     replication"
     CDS             4616..5431
                     /codon_start=1
                     /gene="aph(3')-Ia"
                     /product="aminoglycoside phosphotransferase"
                     /label=KanR
                     /note="confers resistance to kanamycin"
                     /translation="MSHIQRETSCSRPRLNSNMDADLYGYKWARDNVGQSGATIYRLYG
                     KPDAPELFLKHGKGSVANDVTDEMVRLNWLTEFMPLPTIKHFIRTPDDAWLLTTAIPGK
                     TAFQVLEEYPDSGENIVDALAVFLRRLHSIPVCNCPFNSDRVFRLAQAQSRMNNGLVDA
                     SDFDDERNGWPVEQVWKEMHKLLPFSPDSVVTHGDFSLDNLIFDEGKLIGCIDVGRVGI
                     ADRYQDLAILWNCLGEFSPSLQKRLFQKYGIDNPDMNKLQFHLMLDEFF"
     rep_origin      complement(5524..5979)
                     /direction=LEFT
                     /label=f1 ori
                     /note="f1 bacteriophage origin of replication; 
                     arrowindicates direction of (+) strand synthesis"
ORIGIN
        1 atccggatat agttcctcct ttcagcaaaa aacccctcaa gacccgttta gaggccccaa
       61 ggggttatgc tagttattgc tcagcggtgg cagcagccaa ctcagcttcc tttcgggctt
      121 tgttagcagc cggatctcag tggtggtggt ggtggtgctc gagtgcggcc gcaagcttgt
      181 cgacggagct cgaattcgga tccggtacct taagaaccag gttcttcagg tttgaccatg
      241 aaaactttat ggccccccca caatactgag tcagcgttta atcgccaacc actaacccac
      301 tgctgcgcct cctgatttgt caacaattcc atgaagtttt tcggcacgct tgtgaaataa
      361 ttgtttgtgt tggtgaaatt cgatgctgag tgtataccaa caatgaaccc atctctagtt
      421 gatactaatg gactgccaca ctgcccatcc ttggtttgaa tccaatgctt ccagaatata
      481 ccatcagatg aagggaatgt gcaactagtg tctgacacca tgctagacat gctcttagct
      541 tggaagttgg ttgtcacaag acatatgcgc tcttcccttt gtggctctct aaatttcagc
      601 ttttgaggaa atggtgggaa atccttaggc atgcgaataa tcatcatgtc cctcccatca
      661 atgaggtgtt gttgcaaagt cgcggtgtcc ttgaccttga atacaccatg tagtgattgg
      721 accaacagtg ttccattatt gcgacgaaac aagtgcttgt ttgtaatgat gaagggacca
      781 aatccaatac catacaacga tgttgtgtgc ccatcagatt cattcgtcaa atgacaaatg
      841 gtgctcgata tcgggttgta atcacgtggt cccttaaaca agctttctcc catggggtga
      901 tggtgatggt gatgtttcat ggtatatctc cttcttaaag ttaaacaaaa ttatttctag
      961 aggggaattg ttatccgctc acaattcccc tatagtgagt cgtattaatt tcgcgggatc
     1021 gagatctcga tcctctacgc cggacgcatc gtggccggca tcaccggcgc cacaggtgcg
     1081 gttgctggcg cctatatcgc cgacatcacc gatggggaag atcgggctcg ccacttcggg
     1141 ctcatgagcg cttgtttcgg cgtgggtatg gtggcaggcc ccgtggccgg gggactgttg
     1201 ggcgccatct ccttgcatgc accattcctt gcggcggcgg tgctcaacgg cctcaaccta
     1261 ctactgggct gcttcctaat gcaggagtcg cataagggag agcgtcgaga tcccggacac
     1321 catcgaatgg cgcaaaacct ttcgcggtat ggcatgatag cgcccggaag agagtcaatt
     1381 cagggtggtg aatgtgaaac cagtaacgtt atacgatgtc gcagagtatg ccggtgtctc
     1441 ttatcagacc gtttcccgcg tggtgaacca ggccagccac gtttctgcga aaacgcggga
     1501 aaaagtggaa gcggcgatgg cggagctgaa ttacattccc aaccgcgtgg cacaacaact
     1561 ggcgggcaaa cagtcgttgc tgattggcgt tgccacctcc agtctggccc tgcacgcgcc
     1621 gtcgcaaatt gtcgcggcga ttaaatctcg cgccgatcaa ctgggtgcca gcgtggtggt
     1681 gtcgatggta gaacgaagcg gcgtcgaagc ctgtaaagcg gcggtgcaca atcttctcgc
     1741 gcaacgcgtc agtgggctga tcattaacta tccgctggat gaccaggatg ccattgctgt
     1801 ggaagctgcc tgcactaatg ttccggcgtt atttcttgat gtctctgacc agacacccat
     1861 caacagtatt attttctccc atgaagacgg tacgcgactg ggcgtggagc atctggtcgc
     1921 attgggtcac cagcaaatcg cgctgttagc gggcccatta agttctgtct cggcgcgtct
     1981 gcgtctggct ggctggcata aatatctcac tcgcaatcaa attcagccga tagcggaacg
     2041 ggaaggcgac tggagtgcca tgtccggttt tcaacaaacc atgcaaatgc tgaatgaggg
     2101 catcgttccc actgcgatgc tggttgccaa cgatcagatg gcgctgggcg caatgcgcgc
     2161 cattaccgag tccgggctgc gcgttggtgc ggatatctcg gtagtgggat acgacgatac
     2221 cgaagacagc tcatgttata tcccgccgtt aaccaccatc aaacaggatt ttcgcctgct
     2281 ggggcaaacc agcgtggacc gcttgctgca actctctcag ggccaggcgg tgaagggcaa
     2341 tcagctgttg cccgtctcac tggtgaaaag aaaaaccacc ctggcgccca atacgcaaac
     2401 cgcctctccc cgcgcgttgg ccgattcatt aatgcagctg gcacgacagg tttcccgact
     2461 ggaaagcggg cagtgagcgc aacgcaatta atgtaagtta gctcactcat taggcaccgg
     2521 gatctcgacc gatgcccttg agagccttca acccagtcag ctccttccgg tgggcgcggg
     2581 gcatgactat cgtcgccgca cttatgactg tcttctttat catgcaactc gtaggacagg
     2641 tgccggcagc gctctgggtc attttcggcg aggaccgctt tcgctggagc gcgacgatga
     2701 tcggcctgtc gcttgcggta ttcggaatct tgcacgccct cgctcaagcc ttcgtcactg
     2761 gtcccgccac caaacgtttc ggcgagaagc aggccattat cgccggcatg gcggccccac
     2821 gggtgcgcat gatcgtgctc ctgtcgttga ggacccggct aggctggcgg ggttgcctta
     2881 ctggttagca gaatgaatca ccgatacgcg agcgaacgtg aagcgactgc tgctgcaaaa
     2941 cgtctgcgac ctgagcaaca acatgaatgg tcttcggttt ccgtgtttcg taaagtctgg
     3001 aaacgcggaa gtcagcgccc tgcaccatta tgttccggat ctgcatcgca ggatgctgct
     3061 ggctaccctg tggaacacct acatctgtat taacgaagcg ctggcattga ccctgagtga
     3121 tttttctctg gtcccgccgc atccataccg ccagttgttt accctcacaa cgttccagta
     3181 accgggcatg ttcatcatca gtaacccgta tcgtgagcat cctctctcgt ttcatcggta
     3241 tcattacccc catgaacaga aatccccctt acacggaggc atcagtgacc aaacaggaaa
     3301 aaaccgccct taacatggcc cgctttatca gaagccagac attaacgctt ctggagaaac
     3361 tcaacgagct ggacgcggat gaacaggcag acatctgtga atcgcttcac gaccacgctg
     3421 atgagcttta ccgcagctgc ctcgcgcgtt tcggtgatga cggtgaaaac ctctgacaca
     3481 tgcagctccc ggagacggtc acagcttgtc tgtaagcgga tgccgggagc agacaagccc
     3541 gtcagggcgc gtcagcgggt gttggcgggt gtcggggcgc agccatgacc cagtcacgta
     3601 gcgatagcgg agtgtatact ggcttaacta tgcggcatca gagcagattg tactgagagt
     3661 gcaccatata tgcggtgtga aataccgcac agatgcgtaa ggagaaaata ccgcatcagg
     3721 cgctcttccg cttcctcgct cactgactcg ctgcgctcgg tcgttcggct gcggcgagcg
     3781 gtatcagctc actcaaaggc ggtaatacgg ttatccacag aatcagggga taacgcagga
     3841 aagaacatgt gagcaaaagg ccagcaaaag gccaggaacc gtaaaaaggc cgcgttgctg
     3901 gcgtttttcc ataggctccg cccccctgac gagcatcaca aaaatcgacg ctcaagtcag
     3961 aggtggcgaa acccgacagg actataaaga taccaggcgt ttccccctgg aagctccctc
     4021 gtgcgctctc ctgttccgac cctgccgctt accggatacc tgtccgcctt tctcccttcg
     4081 ggaagcgtgg cgctttctca tagctcacgc tgtaggtatc tcagttcggt gtaggtcgtt
     4141 cgctccaagc tgggctgtgt gcacgaaccc cccgttcagc ccgaccgctg cgccttatcc
     4201 ggtaactatc gtcttgagtc caacccggta agacacgact tatcgccact ggcagcagcc
     4261 actggtaaca ggattagcag agcgaggtat gtaggcggtg ctacagagtt cttgaagtgg
     4321 tggcctaact acggctacac tagaaggaca gtatttggta tctgcgctct gctgaagcca
     4381 gttaccttcg gaaaaagagt tggtagctct tgatccggca aacaaaccac cgctggtagc
     4441 ggtggttttt ttgtttgcaa gcagcagatt acgcgcagaa aaaaaggatc tcaagaagat
     4501 cctttgatct tttctacggg gtctgacgct cagtggaacg aaaactcacg ttaagggatt
     4561 ttggtcatga acaataaaac tgtctgctta cataaacagt aatacaaggg gtgttatgag
     4621 ccatattcaa cgggaaacgt cttgctctag gccgcgatta aattccaaca tggatgctga
     4681 tttatatggg tataaatggg ctcgcgataa tgtcgggcaa tcaggtgcga caatctatcg
     4741 attgtatggg aagcccgatg cgccagagtt gtttctgaaa catggcaaag gtagcgttgc
     4801 caatgatgtt acagatgaga tggtcagact aaactggctg acggaattta tgcctcttcc
     4861 gaccatcaag cattttatcc gtactcctga tgatgcatgg ttactcacca ctgcgatccc
     4921 cgggaaaaca gcattccagg tattagaaga atatcctgat tcaggtgaaa atattgttga
     4981 tgcgctggca gtgttcctgc gccggttgca ttcgattcct gtttgtaatt gtccttttaa
     5041 cagcgatcgc gtatttcgtc tcgctcaggc gcaatcacga atgaataacg gtttggttga
     5101 tgcgagtgat tttgatgacg agcgtaatgg ctggcctgtt gaacaagtct ggaaagaaat
     5161 gcataaactt ttgccattct caccggattc agtcgtcact catggtgatt tctcacttga
     5221 taaccttatt tttgacgagg ggaaattaat aggttgtatt gatgttggac gagtcggaat
     5281 cgcagaccga taccaggatc ttgccatcct atggaactgc ctcggtgagt tttctccttc
     5341 attacagaaa cggctttttc aaaaatatgg tattgataat cctgatatga ataaattgca
     5401 gtttcatttg atgctcgatg agtttttcta agaattaatt catgagcgga tacatatttg
     5461 aatgtattta gaaaaataaa caaatagggg ttccgcgcac atttccccga aaagtgccac
     5521 ctgaaattgt aaacgttaat attttgttaa aattcgcgtt aaatttttgt taaatcagct
     5581 cattttttaa ccaataggcc gaaatcggca aaatccctta taaatcaaaa gaatagaccg
     5641 agatagggtt gagtgttgtt ccagtttgga acaagagtcc actattaaag aacgtggact
     5701 ccaacgtcaa agggcgaaaa accgtctatc agggcgatgg cccactacgt gaaccatcac
     5761 cctaatcaag ttttttgggg tcgaggtgcc gtaaagcact aaatcggaac cctaaaggga
     5821 gcccccgatt tagagcttga cggggaaagc cggcgaacgt ggcgagaaag gaagggaaga
     5881 aagcgaaagg agcgggcgct agggcgctgg caagtgtagc ggtcacgctg cgcgtaacca
     5941 ccacacccgc cgcgcttaat gcgccgctac agggcgcgtc ccattcgcca
//
