# Supplementary material for: Bacterial divisome protein FtsA forms curved antiparallel double filaments upon binding FtsN
Source: Nat Microbiol. Author manuscript; Available in PMC 2022 Dec 14. (PMC7613929; doi:10.1038/s41564-022-01206-9)
Supplement: Supplementary Data D1 [file EMS151223-supplement-Supplementary_Data_D1.zip › SupplementaryDataD1_VectorMaps/pFB483 pCONEX-Gate4 CRISPR(ftsW secM) ccdB.gb]

LOCUS       Exported                5967 bp ds-DNA     circular SYN 21-MAR-2022
DEFINITION  synthetic circular DNA
ACCESSION   .
VERSION     .
KEYWORDS    .
SOURCE      synthetic DNA construct
  ORGANISM  recombinant plasmid
REFERENCE   1  (bases 1 to 5967)
  AUTHORS   .
  TITLE     Direct Submission
  JOURNAL   Exported Monday, Mar 21, 2022 from SnapGene 5.1.7
            https://www.snapgene.com
FEATURES             Location/Qualifiers
     source          1..5967
                     /organism="recombinant plasmid"
                     /mol_type="other DNA"
     misc_feature    1..4
                     /label=RU
                     /note="/vntifkey=21"
     misc_feature    5..854
                     /label=outsert
                     /note="/vntifkey=21"
     promoter        104..134
                     /label=PccdB
                     /note="/vntifkey=30"
     CDS             171..476
                     /codon_start=1
                     /label=ccdB
                     /note="/vntifkey=4"
                     /translation="MIQFKVYTYKRESRYRLFVDVQSDIIDTPGRRMVIPLASARLLSD
                     KVSRELYPVVHIGDESWRMMTTDMASVPVSVIGEEVADLSHRENDIKNAINLMFWGI"
     misc_feature    complement(855..881)
                     /label=generic ProtoSpacer DO'
     misc_feature    855..858
                     /label=RD
                     /note="/vntifkey=21"
     rep_origin      1643
                     /label=ColE1 pBR322 origin
                     /label=ColE1\pBR322\origin
                     /note="/vntifkey=33"
     CDS             complement(2074..2298)
                     /codon_start=1
                     /label=rop
                     /translation="MNRNPPYTEASVTKQEKTALNMARFIRSQTLTLLEKLNELDADEQ
                     ADICESLHDHADELYRSCLARFGDDGENL"
     terminator      complement(3095..3137)
                     /label=ter
     misc_feature    3174..3576
                     /label=Spacer cassette
     misc_feature    3238..3273
                     /label=CRISPR repeat
     misc_feature    3274..3303
                     /label=Spacer ftsA_DO
     misc_feature    3304..3339
                     /label=CRISPR repeat
     misc_feature    3340..3369
                     /label=Spacer fts5_UP
     misc_feature    3370..3405
                     /label=CRISPR repeat
     misc_feature    3406..3537
                     /label=crRNA leader
                     /note="crRNA leader sequence for the Streptococcus pyogenes
                     CRISPR/Cas system"
     promoter        3507..3535
                     /label=Pcr
     misc_feature    3595..3862
                     /label=small oriT region
     oriT            3617..3726
                     /label=incP origin of transfer
                     /note="incP origin of transfer"
     misc_feature    3723..3724
                     /label=nick site
     misc_feature    3725..3743
                     /label=Transfer
     CDS             complement(3869..4892)
                     /codon_start=1
                     /gene="aph(4)-Ia"
                     /product="aminoglycoside phosphotransferase from E. coli"
                     /label=HygR
                     /note="confers resistance to hygromycin"
                     /translation="MKKPELTATSVEKFLIEKFDSVSDLMQLSEGEESRAFSFDVGGRG
                     YVLRVNSCADGFYKDRYVYRHFASAALPIPEVLDIGEFSESLTYCISRRAQGVTLQDLP
                     ETELPAVLQPVAEAMDAIAAADLSQTSGFGPFGPQGIGQYTTWRDFICAIADPHVYHWQ
                     TVMDDTVSASVAQALDELMLWAEDCPEVRHLVHADFGSNNVLTDNGRITAVIDWSEAMF
                     GDSQYEVANIFFWRPWLACMEQQTRYFERRHPELAGSPRLRAYMLRIGLDQLYQSLVDG
                     NFDDAAWAQGRCDAIVRSGAGTVGRTQIARRSAAVWTDGCVEVLADSGNRRPSTRPRAK
                     E"
     misc_feature    4830..4832
                     /label=BsmBI removed
     CDS             complement(4904..5887)
                     /codon_start=1
                     /label=pheS(T251A, A294G)
                     /label=pheS(R251A, A294G)
                     /translation="MSHLAELVASAKAAISQASDVAALDNVRVEYLGKKGHLTLQMTTL
                     RELPPEERPAAGAVINEAKEQVQQALNARKAELESAALNARLAAETIDVSLPGRRIENG
                     GLHPVTRTIDRIESFFGELGFTVATGPEIEDDYHNFDALNIPGHHPARADHDTFWFDTT
                     RLLRTQTSGVQIRTMKAQQPPIRIIAPGRVYRNDYDQTHTPMFHQMEGLIVDTNISFTN
                     LKGTLHDFLRNFFEEDLQIRFRPSYFPFAEPSAEVDVMGKNGKWLEVLGCGMVHPNVLR
                     NVGIDPEVYSGFGFGMGMERLTMLRYGVTDLRSFFENDLRFLKQFK"
     promoter        5906..5953
                     /label=EM7 promoter
                     /note="synthetic bacterial promoter"
     misc_feature    join(5945..5967,1..4)
                     /label=Generic ProtoSpacer UP'
ORIGIN
        1 cgagtgagac cttccggctc gtatgttgtg tggaattgtg agcggataac aatttcacac
       61 aggaaacagc tatgaccatg attacgccaa gcttgatatc gaattcctgc agcccaaact
      121 gcagttgaca acataaaaac tttgtgttat acttgtaacg taaggaggta atgattcagt
      181 ttaaggttta cacctataaa agagagagcc gttatcgtct gtttgtggat gtacagagtg
      241 atattattga cacgcccggg cgacggatgg tgatccccct ggccagtgca cgtctgctgt
      301 cagataaagt ctcccgtgaa ctttacccgg tggtgcatat cggggatgaa agctggcgca
      361 tgatgaccac cgatatggcc agtgtgccgg tctccgttat cggggaagaa gtggctgatc
      421 tcagccaccg cgaaaatgac atcaaaaacg ccattaacct gatgttctgg ggaatataag
      481 cttgcatgcc tgcaggtcga ctctagagga tccccgggta ccgagctcga attcactggc
      541 cgtcgtttta caacgtcgtg actgggaaaa ccctggcgtt acccaactta atcgccttgc
      601 agcacatccc cctttcgcca gctggcgtaa tagcgaagag gcccgcaccg atcgcccttc
      661 ccaacagttg cgcagcctga atggcgaatg gcgcctgatg cggtattttc tccttacgca
      721 tctgtgcggt atttcacacc gcatatggtg cactctcagt acaatctgct ctgatgccgc
      781 atagttaagc cagccccgac acccgccaac acccgctgac gcgccctgac gggcttgtct
      841 gctcccgggt ctctccattg agctcgtcga cagcgacaca ccgaactgtc agaccaagtt
      901 tactcatata tactttagat tgatttaaaa cttcattttt aatttaaaag gatctaggtg
      961 aagatccttt ttgataatct catgaccaaa atcccttaac gtgagttttc gttccactga
     1021 gcgtcagacc ccgtagaaaa gatcaaagga tcttcttgag atcctttttt tctgcgcgta
     1081 atctgctgct tgcaaacaaa aaaaccaccg ctaccagcgg tggtttgttt gccggatcaa
     1141 gagctaccaa ctctttttcc gaaggtaact ggcttcagca gagcgcagat accaaatact
     1201 gtccttctag tgtagccgta gttaggccac cacttcaaga actctgtagc accgcctaca
     1261 tacctcgctc tgctaatcct gttaccagtg gctgctgcca gtggcgataa gtcgtgtctt
     1321 accgggttgg actcaagacg atagttaccg gataaggcgc agcggtcggg ctgaacgggg
     1381 ggttcgtgca cacagcccag cttggagcga acgacctaca ccgaactgag atacctacag
     1441 cgtgagctat gagaaagcgc cacgcttccc gaagggagaa aggcggacag gtatccggta
     1501 agcggcaggg tcggaacagg agagcgcacg agggagcttc cagggggaaa cgcctggtat
     1561 ctttatagtc ctgtcgggtt tcgccacctc tgacttgagc gtcgattttt gtgatgctcg
     1621 tcaggggggc ggagcctatg gaaaaacgcc agcaacgcgg cctttttacg gttcctggcc
     1681 ttttgctggc cttttgctca catgttcttt cctgcgttat cccctgattc tgtggataac
     1741 cgtattaccg cctttgagtg agctgatacc gctcgccgca gccgaacgac cgagcgcagc
     1801 gagtcagtga gcgaggaagc ggaagagcgc ctgatgcggt attttctcct tacgcatctg
     1861 tgcggtattt cacaccgcat atatggtgca ctctcagtac aatctgctct gatgccgcat
     1921 agttaagcca gtatacactc cgctatcgct acgtgactgg gtcatggctg cgccccgaca
     1981 cccgccaaca cccgctgacg cgccctgacg ggcttgtctg ctcccggcat ccgcttacag
     2041 acaagctgtg accgtcaccg ggagctgcat gtgtcagagg ttttcaccgt catcaccgaa
     2101 acgcgcgagg cagctgcggt aaagctcatc agcgtggtcg tgaagcgatt cacagatgtc
     2161 tgcctgttca tccgcgtcca gctcgttgag tttctccaga agcgttaatg tctggcttct
     2221 gataaagcgg gccatgttaa gggcggtttt ttcctgtttg gtcactgatg cctccgtgta
     2281 agggggattt ctgttcatgg gggtaatgat accgatgaaa cgagagagga tgctcacgat
     2341 acgggttact gatgatgaac atgcccggtt actggaacgt tgtgagggta aacaactggc
     2401 ggtatggatg cggcgggacc agagaaaaat cactcagggt caatgccagc gcttcgttaa
     2461 tacagatgta ggtgttccac agggtagcca gcagcatcct gcgatgcaga tccggaacat
     2521 aatggtgcag ggcgctgact tccgcgtttc cagactttac gaaacacgga aaccgaagac
     2581 cattcatgtt gttgctcagg tcgcagacgt tttgcagcag cagtcgcttc acgttcgctc
     2641 gcgtatcggt gattcattct gctaaccagt aaggcaaccc cgccagccta gccgggtcct
     2701 caacgacagg agcacgatca tgcgcacccg tggggccgcc atgccggcga taatggcctg
     2761 cttctcgccg aaacgtttgg tggcgggacc agtgacgaag gcttgagcga gggcgtgcaa
     2821 gattccgaat accgcaagcg acaggccgat catcgtcgcg ctccagcgaa agcggtcctc
     2881 gccgaaaatg acccagagcg ctgccggcac ctgtcctacg agttgcatga taaagaagac
     2941 agtcataagt gcggcgacga tagtcatgcc ccgcgcccac cggaaggagc tgactgggtt
     3001 gaaggctctc aagggcatcg gtcgagatcc cggtagaaaa ggacccaggt ggcacttttc
     3061 ggggaaatgt gcgcggaacc cctatttgtt tatttttcta aatacatcct tagctttcgc
     3121 taaggatgat aagcgtagcg catcaggcaa tttagcgttt ggcggccgct atggatactg
     3181 agcacatcag caggacgcac tgaccgaatt caactcaaca agtctcagtg tgctgaagtt
     3241 ttgggaccat tcaaaacagc atagctctaa aacaggcgat catattcaaa cgtatttagc
     3301 gcagttttgg gaccattcaa aacagcatag ctctaaaaca gggtacgatc gcaccttact
     3361 gtggctgacg ttttgggacc attcaaaaca gcatagctct aaaacctcgt agactatttt
     3421 tgtctaaaaa atttcgtaat cgcactattt gtctcagcta gacttcagtc ttgaaaagcc
     3481 cctgtattac tgcatttatt aagagtatta taccatattt ttagttatta agaaatagga
     3541 tcccatggta cgcgtgctag aggcatcaaa taaaaccctg atacaggcta gctttcatct
     3601 gttacgccgg cggtagccgg ccagcctcgc agagcaggat tcccgttgag caccgccagg
     3661 tgcgaataag ggacagtgaa gaaggaacac ccgctcgcgg gtgggcctac ttcacctatc
     3721 ctgcccggct gacgccgttg gatacaccaa ggaaagtcta cacgaaccct ttggcaaaat
     3781 cctgtatatc gtgcgaaaaa ggatggatat accgaaaaaa tcgctataat gaccccgaag
     3841 cagggttatg cagcggaaaa gcgctgttat tcctttgccc tcggacgagt gctggggcgt
     3901 cggtttccac tatcggcaag tacttctaca cagccatcgg tccagacggc cgcgcttctg
     3961 cgggcgattt gtgtacgccc gacagtcccg gctccggatc ggacgattgc gtcgcatcga
     4021 ccctgcgccc aagctgcatc atcgaaattg ccgtcaacca agctctgata gagttggtca
     4081 agaccaatgc ggagcatata cgcccggagc cgcggcgatc ctgcaagctc cggatgcctc
     4141 cgctcgaagt agcgcgtctg ctgctccata caagccaacc acggcctcca gaagaagatg
     4201 ttggcgacct cgtattggga atccccgaac atcgcctcgc tccagtcaat gaccgctgtt
     4261 atgcggccat tgtccgtcag gacattgttg gagccgaaat ccgcgtgcac gaggtgccgg
     4321 acttcggggc agtcctcggc ccaaagcatc agctcatcga gagcctgcgc gacggacgca
     4381 ctgacggtgt cgtccatcac agtttgccag tgatacacat ggggatcagc aatcgcgcat
     4441 atgaaatcac gccatgtagt gtattgaccg attccttgcg gtccgaatgg gccgaacccg
     4501 ctcgtctggc taagatcggc cgcagcgatc gcatccatgg cctccgcgac cggctgcaga
     4561 acagcgggca gttcggtttc aggcaggtct tgcaacgtga caccctgtgc acggcgggag
     4621 atgcaatagg tcaggctctc gctgaattcc ccaatgtcaa gcacttccgg aatcgggagc
     4681 gcggccgatg caaagtgccg ataaacataa cgatctttgt agaaaccatc ggcgcagcta
     4741 tttacccgca ggacatatcc acgccctcct acatcgaagc tgaaagcacg agattcttcg
     4801 ccctccgaga gctgcatcag gtcggagact gagtcgaact tttcgatcag aaacttctcg
     4861 acagacgtcg cggtgagttc aggctttttc atgattgtcc tccttattta aactgtttga
     4921 ggaaacgcag atcgttttcg aagaatgaac gcaggtcggt gacgccgtaa cgcaacatag
     4981 tcagacgctc catccccatc ccgaagccga aaccagagta aacttccggg tcgatgccaa
     5041 cgttacgcaa cacgttcgga tgcaccatcc cgcagcccag cacttccagc catttaccgt
     5101 ttttacccat gacgtccact tctgcagaag gttcggcaaa cgggaagtag gaaggacgga
     5161 agcgaatctg caaatcttcc tcaaagaagt tacgcaggaa gtcgtgcagc gtgcctttca
     5221 ggttggtaaa gctgatgttg gtatcaacaa tcagaccttc catctgatgg aacatcggcg
     5281 tgtgagtctg gtcgtagtcg ttacgataaa cacggccagg cgcgatgata cgaatcggtg
     5341 gctgctgggc tttcatggtg cggatctgta cgccagaggt ctgggtacgc agcaggcggg
     5401 tagtgtcaaa ccagaaagtg tcgtggtcag cgcgcgccgg gtggtgacca ggaatgttca
     5461 gagcatcgaa gttatgataa tcgtcttcga tttccggccc ggttgccacg gtaaagccaa
     5521 gctcaccgaa gaaactttcg atacggtcga tggtacgggt aaccggatgc agaccgccgt
     5581 tttcaatgcg acgacctggc agagagacat caatcgtttc cgccgccaga cgcgcattca
     5641 gtgcagcgct ttccagttcc gctttacgcg cattcagcgc ctgctgaacc tgctctttcg
     5701 cttcgttgat aaccgcacca gctgccggac gctcttctgg cggcagctca cgcagggtcg
     5761 tcatctgaag ggttaagtgc ccttttttac ccaaatattc gacgcgcaca ttatctaacg
     5821 cggcaacatc tgacgcctgg ctaatggccg ccttcgcact ggcaaccagt tctgcgagat
     5881 gtgacatggt ttagttcctc accttgtcgt attatactat gccgatatac tatgccgatg
     5941 attaattgtc aacacgtgct caagctt
//
