# Supplementary material for: Bacterial divisome protein FtsA forms curved antiparallel double filaments upon binding FtsN
Source: Nat Microbiol. Author manuscript; Available in PMC 2022 Dec 14. (PMC7613929; doi:10.1038/s41564-022-01206-9)
Supplement: Supplementary Data D2 [file EMS151223-supplement-Supplementary_Data_D2.zip]

Archive with 10 entries (9 files):
- SupplementaryDataD2_CrystallographicModels/
- __MACOSX/._SupplementaryDataD2_CrystallographicModels
- SupplementaryDataD2_CrystallographicModels/7Q6I_NMRGuidedModel_phenix.mtz
- __MACOSX/SupplementaryDataD2_CrystallographicModels/._7Q6I_NMRGuidedModel_phenix.mtz
- SupplementaryDataD2_CrystallographicModels/7Q6I_DensityGuidedModel_phenix.mtz
- __MACOSX/SupplementaryDataD2_CrystallographicModels/._7Q6I_DensityGuidedModel_phenix.mtz
- SupplementaryDataD2_CrystallographicModels/7Q6I_DensityGuidedModel.pdb
- __MACOSX/SupplementaryDataD2_CrystallographicModels/._7Q6I_DensityGuidedModel.pdb
- SupplementaryDataD2_CrystallographicModels/7Q6I_NMRGuidedModel.pdb
- __MACOSX/SupplementaryDataD2_CrystallographicModels/._7Q6I_NMRGuidedModel.pdb
