# Supplementary material for: Bacterial divisome protein FtsA forms curved antiparallel double filaments upon binding FtsN
Source: Nat Microbiol. Author manuscript; Available in PMC 2022 Dec 14. (PMC7613929; doi:10.1038/s41564-022-01206-9)
Supplement: Supplementary Data D2 [file EMS151223-supplement-Supplementary_Data_D2.zip › SupplementaryDataD2_CrystallographicModels/7Q6I_DensityGuidedModel.pdb]

REMARK   3
REMARK   3 REFINEMENT.
REMARK   3   PROGRAM     : PHENIX (1.20rc1_4392: ???)
REMARK   3   AUTHORS     : Adams,Afonine,Bunkoczi,Burnley,Chen,Dar,Davis,
REMARK   3               : Draizen,Echols,Gildea,Gros,Grosse-Kunstleve,Headd,
REMARK   3               : Hintze,Hung,Ioerger,Liebschner,McCoy,McKee,Moriarty,
REMARK   3               : Oeffner,Poon,Read,Richardson,Richardson,Sacchettini,
REMARK   3               : Sauter,Sobolev,Storoni,Terwilliger,Williams,Zwart
REMARK   3
REMARK   3  X-RAY DATA.
REMARK   3  
REMARK   3  REFINEMENT TARGET : ML
REMARK   3  
REMARK   3  DATA USED IN REFINEMENT.
REMARK   3   RESOLUTION RANGE HIGH (ANGSTROMS) : 3.60    
REMARK   3   RESOLUTION RANGE LOW  (ANGSTROMS) : 49.88   
REMARK   3   MIN(FOBS/SIGMA_FOBS)              : 1.35  
REMARK   3   COMPLETENESS FOR RANGE        (%) : 99.69 
REMARK   3   NUMBER OF REFLECTIONS             : 89131     
REMARK   3   NUMBER OF REFLECTIONS (NON-ANOMALOUS) : 89131     
REMARK   3  
REMARK   3  FIT TO DATA USED IN REFINEMENT.
REMARK   3   R VALUE     (WORKING + TEST SET) : 0.2428
REMARK   3   R VALUE            (WORKING SET) : 0.2406
REMARK   3   FREE R VALUE                     : 0.2870
REMARK   3   FREE R VALUE TEST SET SIZE   (%) : 4.85  
REMARK   3   FREE R VALUE TEST SET COUNT      : 4323      
REMARK   3  
REMARK   3  FIT TO DATA USED IN REFINEMENT (IN BINS).
REMARK   3   BIN  RESOLUTION RANGE  COMPL.    NWORK NFREE   RWORK  RFREE  CCWORK CCFREE
REMARK   3     1   49.88 -   11.15    0.99     2921   153  0.2210 0.2487   0.857  0.840
REMARK   3     2   11.15 -    8.86    1.00     2892   140  0.1650 0.1782   0.926  0.934
REMARK   3     3    8.86 -    7.75    1.00     2869   143  0.1787 0.2024   0.915  0.898
REMARK   3     4    7.75 -    7.04    1.00     2806   158  0.2075 0.2600   0.888  0.812
REMARK   3     5    7.04 -    6.54    1.00     2873   153  0.2361 0.2878   0.854  0.789
REMARK   3     6    6.54 -    6.15    1.00     2845   145  0.2470 0.2815   0.836  0.810
REMARK   3     7    6.15 -    5.85    1.00     2858   142  0.2574 0.3385   0.832  0.671
REMARK   3     8    5.85 -    5.59    1.00     2844   145  0.2588 0.3210   0.829  0.739
REMARK   3     9    5.59 -    5.38    1.00     2822   135  0.2552 0.3462   0.832  0.696
REMARK   3    10    5.38 -    5.19    1.00     2809   132  0.2440 0.3013   0.854  0.791
REMARK   3    11    5.19 -    5.03    1.00     2866   140  0.2348 0.2972   0.876  0.789
REMARK   3    12    5.03 -    4.89    1.00     2831   159  0.2238 0.2524   0.876  0.835
REMARK   3    13    4.89 -    4.76    1.00     2824   159  0.2234 0.2660   0.883  0.784
REMARK   3    14    4.76 -    4.64    1.00     2822   142  0.2154 0.2847   0.893  0.819
REMARK   3    15    4.64 -    4.54    1.00     2824   129  0.2195 0.2574   0.894  0.796
REMARK   3    16    4.54 -    4.44    1.00     2735   173  0.2244 0.2886   0.882  0.747
REMARK   3    17    4.44 -    4.35    1.00     2877   153  0.2392 0.2914   0.865  0.769
REMARK   3    18    4.35 -    4.27    1.00     2809   126  0.2500 0.2714   0.860  0.837
REMARK   3    19    4.27 -    4.19    1.00     2834   137  0.2567 0.3228   0.854  0.760
REMARK   3    20    4.19 -    4.12    1.00     2735   152  0.2825 0.3278   0.821  0.779
REMARK   3    21    4.12 -    4.05    1.00     2863   166  0.2912 0.3972   0.798  0.586
REMARK   3    22    4.05 -    3.99    1.00     2743   156  0.2948 0.3241   0.791  0.727
REMARK   3    23    3.99 -    3.93    1.00     2858   140  0.2991 0.3526   0.785  0.681
REMARK   3    24    3.93 -    3.88    0.99     2787   140  0.3181 0.3372   0.749  0.676
REMARK   3    25    3.88 -    3.83    1.00     2816   151  0.3098 0.3955   0.767  0.622
REMARK   3    26    3.83 -    3.78    1.00     2812   126  0.3183 0.4190   0.735  0.546
REMARK   3    27    3.78 -    3.73    0.99     2822   121  0.3374 0.3807   0.710  0.637
REMARK   3    28    3.73 -    3.68    0.99     2802   145  0.3417 0.3722   0.712  0.637
REMARK   3    29    3.68 -    3.64    0.99     2782   125  0.3582 0.4138   0.657  0.571
REMARK   3    30    3.64 -    3.60    0.99     2827   137  0.3685 0.4125   0.658  0.580
REMARK   3  
REMARK   3  BULK SOLVENT MODELLING.
REMARK   3   METHOD USED        : FLAT BULK SOLVENT MODEL
REMARK   3   SOLVENT RADIUS     : 1.11    
REMARK   3   SHRINKAGE RADIUS   : 0.90    
REMARK   3   GRID STEP FACTOR   : 4.00    
REMARK   3  
REMARK   3  ERROR ESTIMATES.
REMARK   3   COORDINATE ERROR (MAXIMUM-LIKELIHOOD BASED)     : 0.55    
REMARK   3   PHASE ERROR (DEGREES, MAXIMUM-LIKELIHOOD BASED) : 31.90   
REMARK   3  
REMARK   3  STRUCTURE FACTORS CALCULATION ALGORITHM : FFT
REMARK   3  B VALUES.
REMARK   3   FROM WILSON PLOT           (A**2) : 111.78  
REMARK   3  
REMARK   3  GEOMETRY RESTRAINTS LIBRARY: GEOSTD + MONOMER LIBRARY + CDL V1.2
REMARK   3  DEVIATIONS FROM IDEAL VALUES - RMSD. RMSZ FOR BONDS AND ANGLES.
REMARK   3    BOND      :  0.003   0.064  46895  Z= 0.181
REMARK   3    ANGLE     :  0.657  18.508  63559  Z= 0.340
REMARK   3    CHIRALITY :  0.047   0.309   7500
REMARK   3    PLANARITY :  0.004   0.084   8237
REMARK   3    DIHEDRAL  :  5.110  75.874   6558
REMARK   3    MIN NONBONDED DISTANCE : 1.976
REMARK   3  
REMARK   3  MOLPROBITY STATISTICS.
REMARK   3    ALL-ATOM CLASHSCORE : 11.13
REMARK   3    RAMACHANDRAN PLOT:
REMARK   3      OUTLIERS :  1.00 %
REMARK   3      ALLOWED  :  6.36 %
REMARK   3      FAVORED  : 92.64 %
REMARK   3    ROTAMER OUTLIERS :  0.06 %
REMARK   3    CBETA DEVIATIONS :  0.00 %
REMARK   3    PEPTIDE PLANE:
REMARK   3      CIS-PROLINE     : 0.00 %
REMARK   3      CIS-GENERAL     : 0.00 %
REMARK   3      TWISTED PROLINE : 0.00 %
REMARK   3      TWISTED GENERAL : 0.00 %
REMARK   3  
REMARK   3  RAMA-Z (RAMACHANDRAN PLOT Z-SCORE):
REMARK   3  INTERPRETATION: BAD |RAMA-Z| > 3; SUSPICIOUS 2 < |RAMA-Z| < 3; GOOD |RAMA-Z| < 2.
REMARK   3  SCORES FOR WHOLE/HELIX/SHEET/LOOP ARE SCALED INDEPENDENTLY;
REMARK   3  THEREFORE, THE VALUES ARE NOT RELATED IN A SIMPLE MANNER.
REMARK   3    WHOLE: -3.09 (0.09), RESIDUES: 6071
REMARK   3    HELIX: -1.96 (0.09), RESIDUES: 2299
REMARK   3    SHEET: -0.83 (0.14), RESIDUES: 1226
REMARK   3    LOOP : -2.67 (0.10), RESIDUES: 2546
REMARK   3  
REMARK   3                  min    max   mean <Bi,j>   iso aniso
REMARK   3     Overall:   36.34 791.37 115.62   8.13 46322     0
REMARK   3     Protein:   36.34 791.37 115.83   8.11 45810     0
REMARK   3     Other:     39.78 164.59  97.20    N/A   512     0
REMARK   3     Chain  A:  41.62 183.83  86.39    N/A  2895     0
REMARK   3     Chain  C:  43.43 262.93  91.60    N/A  2895     0
REMARK   3     Chain  B:  39.78 791.37 103.03    N/A  2903     0
REMARK   3     Chain  E:  52.45 220.77 106.59    N/A  2895     0
REMARK   3     Chain  D:  36.34 254.70  90.02    N/A  2749     0
REMARK   3     Chain  G:  68.60 219.19 121.81    N/A  2895     0
REMARK   3     Chain  F:  56.69 195.55 115.50    N/A  2895     0
REMARK   3     Chain  I:  57.36 225.71 115.29    N/A  2895     0
REMARK   3     Chain  H:  57.52 200.54 111.77    N/A  2895     0
REMARK   3     Chain  K:  57.52 208.60 120.28    N/A  2895     0
REMARK   3     Chain  J:  52.83 187.88 113.43    N/A  2895     0
REMARK   3     Chain  M:  84.11 242.69 149.07    N/A  2895     0
REMARK   3     Chain  L:  43.84 192.04 109.68    N/A  2895     0
REMARK   3     Chain  O:  85.43 234.53 143.81    N/A  2895     0
REMARK   3     Chain  N:  81.29 194.72 134.20    N/A  2895     0
REMARK   3     Chain  P:  70.68 202.75 136.42    N/A  2895     0
REMARK   3     Chain  Y:  63.67 152.10 107.64    N/A    70     0
REMARK   3     Chain  X:  84.65 175.39 115.63    N/A    70     0
REMARK   3     Histogram:
REMARK   3         Values      Number of atoms
REMARK   3      36.34 - 111.84    22346
REMARK   3     111.84 - 187.34    23658
REMARK   3     187.34 - 262.85      261
REMARK   3     262.85 - 338.35       21
REMARK   3     338.35 - 413.85       12
REMARK   3     413.85 - 489.36       11
REMARK   3     489.36 - 564.86        1
REMARK   3     564.86 - 640.36        1
REMARK   3     640.36 - 715.86        6
REMARK   3     715.86 - 791.37        5
REMARK   3  
REMARK   3  
REMARK   3  TORSION NCS DETAILS.
REMARK   3   NUMBER OF NCS GROUPS : 3     
REMARK   3   NCS GROUP : 1     
REMARK   3     SELECTION          : chain 'A'
REMARK   3     SELECTION          : chain 'C'
REMARK   3     SELECTION          : chain 'E'
REMARK   3     SELECTION          : chain 'G'
REMARK   3     SELECTION          : chain 'I'
REMARK   3     SELECTION          : chain 'K'
REMARK   3     SELECTION          : chain 'M'
REMARK   3     SELECTION          : chain 'O'
REMARK   3     RESTRAINED TORSIONS: 9320
REMARK   3     BELOW LIMIT RMSD   : 1.431     
REMARK   3     ALL RESTRAINT RMSD : 8.987     
REMARK   3   NCS GROUP : 2     
REMARK   3     SELECTION          : (chain 'B' and (resid 8 through
REMARK   3                        : 269 or resid 290 through 389 or
REMARK   3                        : resid 501 through 502))
REMARK   3     SELECTION          : chain 'D'
REMARK   3     SELECTION          : (chain 'F' and (resid 8 through
REMARK   3                        : 269 or resid 290 through 389 or
REMARK   3                        : resid 501 through 502))
REMARK   3     SELECTION          : (chain 'H' and (resid 8 through
REMARK   3                        : 269 or resid 290 through 389 or
REMARK   3                        : resid 501 through 502))
REMARK   3     SELECTION          : (chain 'J' and (resid 8 through
REMARK   3                        : 269 or resid 290 through 389 or
REMARK   3                        : resid 501 through 502))
REMARK   3     SELECTION          : (chain 'L' and (resid 8 through
REMARK   3                        : 269 or resid 290 through 389 or
REMARK   3                        : resid 501 through 502))
REMARK   3     SELECTION          : (chain 'N' and (resid 8 through
REMARK   3                        : 269 or resid 290 through 389 or
REMARK   3                        : resid 501 through 502))
REMARK   3     SELECTION          : (chain 'P' and (resid 8 through
REMARK   3                        : 269 or resid 290 through 389 or
REMARK   3                        : resid 501 through 502))
REMARK   3     RESTRAINED TORSIONS: 8784
REMARK   3     BELOW LIMIT RMSD   : 1.431     
REMARK   3     ALL RESTRAINT RMSD : 8.987     
REMARK   3   NCS GROUP : 3     
REMARK   3     SELECTION          : chain 'Y'
REMARK   3     SELECTION          : chain 'X'
REMARK   3     RESTRAINED TORSIONS: 46
REMARK   3     BELOW LIMIT RMSD   : 1.431     
REMARK   3     ALL RESTRAINT RMSD : 8.987     
REMARK   3    Histogram of differences under limit:
REMARK   3       0.000 -    1.500: 14981
REMARK   3       1.500 -    3.000: 2117
REMARK   3       3.000 -    4.500: 480
REMARK   3       4.500 -    6.000: 152
REMARK   3       6.000 -    7.500: 68
REMARK   3       7.500 -    9.000: 35
REMARK   3       9.000 -   10.500: 23
REMARK   3      10.500 -   12.000: 8
REMARK   3      12.000 -   13.500: 8
REMARK   3      13.500 -   15.000: 4
REMARK   3    Histogram of differences over limit:
REMARK   3      15.000 -   31.500: 53
REMARK   3      31.500 -   48.000: 81
REMARK   3      48.000 -   64.500: 42
REMARK   3      64.500 -   81.000: 33
REMARK   3      81.000 -   97.500: 26
REMARK   3      97.500 -  114.000: 9
REMARK   3     114.000 -  130.500: 6
REMARK   3     130.500 -  147.000: 9
REMARK   3     147.000 -  163.500: 8
REMARK   3     163.500 -  180.000: 7
REMARK   3
CRYST1   98.692  119.993  329.788  90.00  93.76  90.00 P 1 21 1
SCALE1      0.010133  0.000000  0.000666        0.00000
SCALE2      0.000000  0.008334  0.000000        0.00000
SCALE3      0.000000  0.000000  0.003039        0.00000
ATOM      1  N   ASN A   8     -17.236  20.500-105.258  1.00111.66      1    N
ATOM      2  CA  ASN A   8     -15.785  20.476-105.405  1.00119.86      1    C
ATOM      3  C   ASN A   8     -15.328  19.248-106.185  1.00106.62      1    C
ATOM      4  O   ASN A   8     -14.911  19.355-107.339  1.00 95.75      1    O
ATOM      5  CB  ASN A   8     -15.108  20.506-104.032  1.00130.07      1    C
ATOM      6  CG  ASN A   8     -13.720  21.120-104.077  1.00129.31      1    C
ATOM      7  OD1 ASN A   8     -13.212  21.460-105.146  1.00111.82      1    O
ATOM      8  ND2 ASN A   8     -13.099  21.265-102.912  1.00120.36      1    N
ATOM      9  N   ILE A   9     -15.410  18.080-105.551  1.00105.21      1    N
ATOM     10  CA  ILE A   9     -14.997  16.822-106.158  1.00 94.75      1    C
ATOM     11  C   ILE A   9     -16.196  15.881-106.202  1.00 89.76      1    C
ATOM     12  O   ILE A   9     -17.034  15.879-105.293  1.00 99.16      1    O
ATOM     13  CB  ILE A   9     -13.803  16.198-105.399  1.00 82.30      1    C
ATOM     14  CG1 ILE A   9     -12.951  15.349-106.342  1.00 75.42      1    C
ATOM     15  CG2 ILE A   9     -14.262  15.379-104.198  1.00 93.21      1    C
ATOM     16  CD1 ILE A   9     -11.585  15.036-105.790  1.00 74.89      1    C
ATOM     17  N   ILE A  10     -16.300  15.117-107.289  1.00 74.72      1    N
ATOM     18  CA  ILE A  10     -17.407  14.196-107.514  1.00 72.78      1    C
ATOM     19  C   ILE A  10     -16.839  12.833-107.881  1.00 85.05      1    C
ATOM     20  O   ILE A  10     -15.786  12.726-108.518  1.00 80.54      1    O
ATOM     21  CB  ILE A  10     -18.391  14.692-108.603  1.00 72.31      1    C
ATOM     22  CG1 ILE A  10     -17.823  14.474-110.007  1.00 81.12      1    C
ATOM     23  CG2 ILE A  10     -18.751  16.153-108.386  1.00 81.08      1    C
ATOM     24  CD1 ILE A  10     -18.707  15.013-111.111  1.00 82.38      1    C
ATOM     25  N   VAL A  11     -17.527  11.780-107.443  1.00 81.61      1    N
ATOM     26  CA  VAL A  11     -17.043  10.412-107.591  1.00 70.37      1    C
ATOM     27  C   VAL A  11     -18.202   9.542-108.055  1.00 71.49      1    C
ATOM     28  O   VAL A  11     -19.305   9.625-107.505  1.00 68.98      1    O
ATOM     29  CB  VAL A  11     -16.467   9.855-106.272  1.00 69.91      1    C
ATOM     30  CG1 VAL A  11     -15.870   8.475-106.496  1.00 74.50      1    C
ATOM     31  CG2 VAL A  11     -15.443  10.807-105.663  1.00 73.71      1    C
ATOM     32  N   GLY A  12     -17.952   8.706-109.064  1.00 68.63      1    N
ATOM     33  CA  GLY A  12     -18.916   7.735-109.528  1.00 67.85      1    C
ATOM     34  C   GLY A  12     -18.549   6.325-109.085  1.00 72.76      1    C
ATOM     35  O   GLY A  12     -17.461   6.062-108.575  1.00 81.18      1    O
ATOM     36  N   LEU A  13     -19.487   5.405-109.313  1.00 64.12      1    N
ATOM     37  CA  LEU A  13     -19.299   4.016-108.884  1.00 56.84      1    C
ATOM     38  C   LEU A  13     -20.312   3.145-109.635  1.00 65.69      1    C
ATOM     39  O   LEU A  13     -21.397   2.866-109.125  1.00 66.02      1    O
ATOM     40  CB  LEU A  13     -19.456   3.872-107.384  1.00 51.80      1    C
ATOM     41  CG  LEU A  13     -18.784   2.661-106.737  1.00 58.06      1    C
ATOM     42  CD1 LEU A  13     -17.446   2.371-107.392  1.00 68.71      1    C
ATOM     43  CD2 LEU A  13     -18.616   2.884-105.244  1.00 64.11      1    C
ATOM     44  N   ASP A  14     -19.935   2.716-110.838  1.00 67.43      1    N
ATOM     45  CA  ASP A  14     -20.770   1.814-111.629  1.00 65.04      1    C
ATOM     46  C   ASP A  14     -20.404   0.391-111.232  1.00 74.84      1    C
ATOM     47  O   ASP A  14     -19.507  -0.230-111.804  1.00 90.82      1    O
ATOM     48  CB  ASP A  14     -20.580   2.058-113.121  1.00 64.84      1    C
ATOM     49  CG  ASP A  14     -21.280   1.015-113.978  1.00 80.85      1    C
ATOM     50  OD1 ASP A  14     -22.489   0.782-113.767  1.00 70.84      1    O
ATOM     51  OD2 ASP A  14     -20.620   0.426-114.862  1.00 91.77      1    O
ATOM     52  N   ILE A  15     -21.103  -0.131-110.226  1.00 64.08      1    N
ATOM     53  CA  ILE A  15     -20.893  -1.504-109.785  1.00 58.88      1    C
ATOM     54  C   ILE A  15     -21.598  -2.427-110.767  1.00 59.83      1    C
ATOM     55  O   ILE A  15     -22.767  -2.783-110.578  1.00 58.27      1    O
ATOM     56  CB  ILE A  15     -21.399  -1.715-108.347  1.00 59.37      1    C
ATOM     57  CG1 ILE A  15     -20.774  -0.680-107.411  1.00 76.78      1    C
ATOM     58  CG2 ILE A  15     -21.066  -3.117-107.867  1.00 44.51      1    C
ATOM     59  CD1 ILE A  15     -21.370  -0.673-106.020  1.00 82.70      1    C
ATOM     60  N   GLY A  16     -20.892  -2.812-111.830  1.00 76.66      1    N
ATOM     61  CA  GLY A  16     -21.484  -3.610-112.881  1.00 84.35      1    C
ATOM     62  C   GLY A  16     -21.460  -5.100-112.593  1.00 78.63      1    C
ATOM     63  O   GLY A  16     -20.810  -5.577-111.664  1.00 70.28      1    O
ATOM     64  N   THR A  17     -22.197  -5.840-113.424  1.00 80.79      1    N
ATOM     65  CA  THR A  17     -22.271  -7.289-113.280  1.00 75.12      1    C
ATOM     66  C   THR A  17     -20.957  -7.974-113.634  1.00 68.08      1    C
ATOM     67  O   THR A  17     -20.709  -9.091-113.167  1.00 65.56      1    O
ATOM     68  CB  THR A  17     -23.401  -7.839-114.152  1.00 71.16      1    C
ATOM     69  OG1 THR A  17     -24.481  -6.896-114.184  1.00 61.47      1    O
ATOM     70  CG2 THR A  17     -23.911  -9.159-113.597  1.00 74.32      1    C
ATOM     71  N   ALA A  18     -20.114  -7.337-114.446  1.00 64.73      1    N
ATOM     72  CA  ALA A  18     -18.824  -7.896-114.832  1.00 67.47      1    C
ATOM     73  C   ALA A  18     -17.651  -7.061-114.346  1.00 72.03      1    C
ATOM     74  O   ALA A  18     -16.755  -7.591-113.678  1.00 79.95      1    O
ATOM     75  CB  ALA A  18     -18.751  -8.058-116.359  1.00 62.58      1    C
ATOM     76  N   THR A  19     -17.626  -5.767-114.661  1.00 73.97      1    N
ATOM     77  CA  THR A  19     -16.549  -4.873-114.257  1.00 69.42      1    C
ATOM     78  C   THR A  19     -17.098  -3.741-113.397  1.00 71.30      1    C
ATOM     79  O   THR A  19     -18.206  -3.249-113.633  1.00 68.94      1    O
ATOM     80  CB  THR A  19     -15.823  -4.289-115.478  1.00 71.93      1    C
ATOM     81  OG1 THR A  19     -16.521  -3.126-115.943  1.00 95.67      1    O
ATOM     82  CG2 THR A  19     -15.753  -5.312-116.603  1.00 72.08      1    C
ATOM     83  N   VAL A  20     -16.316  -3.330-112.403  1.00 64.45      1    N
ATOM     84  CA  VAL A  20     -16.668  -2.215-111.531  1.00 64.46      1    C
ATOM     85  C   VAL A  20     -15.854  -1.003-111.962  1.00 70.10      1    C
ATOM     86  O   VAL A  20     -14.618  -1.028-111.922  1.00 77.14      1    O
ATOM     87  CB  VAL A  20     -16.412  -2.554-110.054  1.00 57.65      1    C
ATOM     88  CG1 VAL A  20     -16.450  -1.293-109.206  1.00 59.67      1    C
ATOM     89  CG2 VAL A  20     -17.430  -3.561-109.558  1.00 52.16      1    C
ATOM     90  N   SER A  21     -16.543   0.059-112.368  1.00 66.49      1    N
ATOM     91  CA  SER A  21     -15.906   1.303-112.776  1.00 68.41      1    C
ATOM     92  C   SER A  21     -16.068   2.352-111.684  1.00 73.48      1    C
ATOM     93  O   SER A  21     -17.106   2.416-111.019  1.00 81.63      1    O
ATOM     94  CB  SER A  21     -16.496   1.816-114.091  1.00 79.86      1    C
ATOM     95  OG  SER A  21     -16.690   0.755-115.012  1.00 90.54      1    O
ATOM     96  N   ALA A  22     -15.037   3.176-111.506  1.00 62.92      1    N
ATOM     97  CA  ALA A  22     -15.048   4.203-110.467  1.00 67.96      1    C
ATOM     98  C   ALA A  22     -14.283   5.410-110.989  1.00 79.16      1    C
ATOM     99  O   ALA A  22     -13.065   5.338-111.177  1.00 89.87      1    O
ATOM    100  CB  ALA A  22     -14.436   3.681-109.170  1.00 62.31      1    C
ATOM    101  N   LEU A  23     -14.992   6.510-111.227  1.00 67.06      1    N
ATOM    102  CA  LEU A  23     -14.398   7.720-111.772  1.00 54.42      1    C
ATOM    103  C   LEU A  23     -14.457   8.849-110.753  1.00 65.86      1    C
ATOM    104  O   LEU A  23     -15.389   8.936-109.949  1.00 63.00      1    O
ATOM    105  CB  LEU A  23     -15.118   8.153-113.052  1.00 52.53      1    C
ATOM    106  CG  LEU A  23     -15.251   7.116-114.166  1.00 64.65      1    C
ATOM    107  CD1 LEU A  23     -15.754   7.769-115.444  1.00 71.28      1    C
ATOM    108  CD2 LEU A  23     -13.920   6.421-114.406  1.00 85.21      1    C
ATOM    109  N   VAL A  24     -13.442   9.709-110.791  1.00 74.63      1    N
ATOM    110  CA  VAL A  24     -13.369  10.896-109.950  1.00 65.98      1    C
ATOM    111  C   VAL A  24     -13.144  12.103-110.847  1.00 66.22      1    C
ATOM    112  O   VAL A  24     -12.404  12.025-111.833  1.00 68.70      1    O
ATOM    113  CB  VAL A  24     -12.252  10.794-108.892  1.00 57.34      1    C
ATOM    114  CG1 VAL A  24     -12.700   9.929-107.735  1.00 75.74      1    C
ATOM    115  CG2 VAL A  24     -11.001  10.230-109.510  1.00 71.74      1    C
ATOM    116  N   GLY A  25     -13.782  13.220-110.504  1.00 79.48      1    N
ATOM    117  CA  GLY A  25     -13.622  14.441-111.266  1.00 87.86      1    C
ATOM    118  C   GLY A  25     -13.859  15.644-110.381  1.00 87.78      1    C
ATOM    119  O   GLY A  25     -14.358  15.529-109.260  1.00 92.62      1    O
ATOM    120  N   GLU A  26     -13.495  16.812-110.902  1.00 80.57      1    N
ATOM    121  CA  GLU A  26     -13.697  18.065-110.195  1.00 94.81      1    C
ATOM    122  C   GLU A  26     -14.590  18.975-111.024  1.00 97.65      1    C
ATOM    123  O   GLU A  26     -14.465  19.038-112.252  1.00 87.16      1    O
ATOM    124  CB  GLU A  26     -12.365  18.768-109.899  1.00101.83      1    C
ATOM    125  CG  GLU A  26     -11.467  18.944-111.113  1.00104.05      1    C
ATOM    126  CD  GLU A  26     -10.181  19.688-110.796  1.00113.25      1    C
ATOM    127  OE1 GLU A  26     -10.194  20.537-109.880  1.00132.45      1    O
ATOM    128  OE2 GLU A  26      -9.159  19.426-111.466  1.00 95.04      1    O
ATOM    129  N   VAL A  27     -15.495  19.670-110.345  1.00 92.44      1    N
ATOM    130  CA  VAL A  27     -16.416  20.583-111.009  1.00 90.20      1    C
ATOM    131  C   VAL A  27     -15.713  21.918-111.228  1.00101.92      1    C
ATOM    132  O   VAL A  27     -15.268  22.566-110.275  1.00107.88      1    O
ATOM    133  CB  VAL A  27     -17.714  20.748-110.203  1.00 99.53      1    C
ATOM    134  CG1 VAL A  27     -17.417  21.033-108.734  1.00101.25      1    C
ATOM    135  CG2 VAL A  27     -18.575  21.847-110.804  1.00114.23      1    C
ATOM    136  N   LEU A  28     -15.591  22.321-112.488  1.00101.24      1    N
ATOM    137  CA  LEU A  28     -15.002  23.610-112.803  1.00106.49      1    C
ATOM    138  C   LEU A  28     -16.052  24.712-112.658  1.00123.02      1    C
ATOM    139  O   LEU A  28     -17.253  24.448-112.769  1.00132.37      1    O
ATOM    140  CB  LEU A  28     -14.430  23.605-114.217  1.00109.26      1    C
ATOM    141  CG  LEU A  28     -13.315  22.584-114.466  1.00 97.89      1    C
ATOM    142  CD1 LEU A  28     -12.936  22.541-115.941  1.00 97.98      1    C
ATOM    143  CD2 LEU A  28     -12.099  22.878-113.599  1.00 88.93      1    C
ATOM    144  N   PRO A  29     -15.623  25.952-112.386  1.00119.20      1    N
ATOM    145  CA  PRO A  29     -16.599  27.025-112.113  1.00124.87      1    C
ATOM    146  C   PRO A  29     -17.661  27.200-113.186  1.00119.65      1    C
ATOM    147  O   PRO A  29     -18.813  27.507-112.856  1.00122.66      1    O
ATOM    148  CB  PRO A  29     -15.713  28.271-111.995  1.00121.01      1    C
ATOM    149  CG  PRO A  29     -14.389  27.763-111.552  1.00103.93      1    C
ATOM    150  CD  PRO A  29     -14.244  26.351-112.052  1.00103.51      1    C
ATOM    151  N   ASP A  30     -17.316  27.013-114.462  1.00116.61      1    N
ATOM    152  CA  ASP A  30     -18.313  27.187-115.514  1.00125.93      1    C
ATOM    153  C   ASP A  30     -19.316  26.040-115.515  1.00127.06      1    C
ATOM    154  O   ASP A  30     -20.505  26.248-115.788  1.00131.66      1    O
ATOM    155  CB  ASP A  30     -17.637  27.300-116.880  1.00129.56      1    C
ATOM    156  CG  ASP A  30     -16.586  26.231-117.100  1.00122.64      1    C
ATOM    157  OD1 ASP A  30     -16.287  25.485-116.146  1.00128.43      1    O
ATOM    158  OD2 ASP A  30     -16.069  26.130-118.233  1.00113.68      1    O
ATOM    159  N   GLY A  31     -18.861  24.827-115.208  1.00131.93      1    N
ATOM    160  CA  GLY A  31     -19.741  23.677-115.185  1.00134.98      1    C
ATOM    161  C   GLY A  31     -19.109  22.421-115.749  1.00128.05      1    C
ATOM    162  O   GLY A  31     -19.392  21.315-115.279  1.00116.39      1    O
ATOM    163  N   GLN A  32     -18.254  22.581-116.758  1.00121.68      1    N
ATOM    164  CA  GLN A  32     -17.592  21.439-117.378  1.00113.27      1    C
ATOM    165  C   GLN A  32     -16.788  20.649-116.354  1.00112.47      1    C
ATOM    166  O   GLN A  32     -15.941  21.202-115.649  1.00108.18      1    O
ATOM    167  CB  GLN A  32     -16.675  21.925-118.503  1.00117.30      1    C
ATOM    168  CG  GLN A  32     -15.731  20.873-119.079  1.00114.24      1    C
ATOM    169  CD  GLN A  32     -16.449  19.771-119.837  1.00119.88      1    C
ATOM    170  OE1 GLN A  32     -17.136  18.936-119.250  1.00131.74      1    O
ATOM    171  NE2 GLN A  32     -16.288  19.765-121.157  1.00113.03      1    N
ATOM    172  N   VAL A  33     -17.066  19.350-116.268  1.00114.74      1    N
ATOM    173  CA  VAL A  33     -16.373  18.449-115.355  1.00 96.78      1    C
ATOM    174  C   VAL A  33     -15.272  17.720-116.114  1.00 92.91      1    C
ATOM    175  O   VAL A  33     -15.522  17.130-117.174  1.00 93.39      1    O
ATOM    176  CB  VAL A  33     -17.352  17.459-114.698  1.00 88.78      1    C
ATOM    177  CG1 VAL A  33     -18.211  16.764-115.749  1.00 92.41      1    C
ATOM    178  CG2 VAL A  33     -16.594  16.438-113.868  1.00 88.13      1    C
ATOM    179  N   ASN A  34     -14.051  17.777-115.591  1.00 87.95      1    N
ATOM    180  CA  ASN A  34     -12.929  17.027-116.138  1.00 86.90      1    C
ATOM    181  C   ASN A  34     -12.565  15.893-115.188  1.00 90.21      1    C
ATOM    182  O   ASN A  34     -12.615  16.052-113.964  1.00 89.96      1    O
ATOM    183  CB  ASN A  34     -11.720  17.931-116.419  1.00 88.69      1    C
ATOM    184  CG  ASN A  34     -10.765  18.040-115.245  1.00 94.34      1    C
ATOM    185  OD1 ASN A  34     -11.174  18.308-114.118  1.00106.99      1    O
ATOM    186  ND2 ASN A  34      -9.480  17.834-115.509  1.00 72.60      1    N
ATOM    187  N   ILE A  35     -12.239  14.739-115.757  1.00 82.88      1    N
ATOM    188  CA  ILE A  35     -11.970  13.546-114.963  1.00 71.99      1    C
ATOM    189  C   ILE A  35     -10.517  13.564-114.511  1.00 72.01      1    C
ATOM    190  O   ILE A  35      -9.606  13.828-115.305  1.00 90.68      1    O
ATOM    191  CB  ILE A  35     -12.299  12.280-115.767  1.00 72.68      1    C
ATOM    192  CG1 ILE A  35     -13.667  12.445-116.430  1.00 75.37      1    C
ATOM    193  CG2 ILE A  35     -12.273  11.053-114.873  1.00 80.35      1    C
ATOM    194  CD1 ILE A  35     -14.152  11.227-117.153  1.00 71.20      1    C
ATOM    195  N   ILE A  36     -10.298  13.273-113.229  1.00 66.61      1    N
ATOM    196  CA  ILE A  36      -8.973  13.349-112.624  1.00 77.87      1    C
ATOM    197  C   ILE A  36      -8.360  11.957-112.567  1.00 78.84      1    C
ATOM    198  O   ILE A  36      -7.138  11.800-112.667  1.00 77.69      1    O
ATOM    199  CB  ILE A  36      -9.041  13.970-111.216  1.00 85.08      1    C
ATOM    200  CG1 ILE A  36      -9.765  15.314-111.252  1.00 84.17      1    C
ATOM    201  CG2 ILE A  36      -7.643  14.164-110.648  1.00 95.03      1    C
ATOM    202  CD1 ILE A  36      -9.679  16.077-109.947  1.00102.68      1    C
ATOM    203  N   GLY A  37      -9.204  10.941-112.404  1.00 76.92      1    N
ATOM    204  CA  GLY A  37      -8.721   9.578-112.291  1.00 79.78      1    C
ATOM    205  C   GLY A  37      -9.773   8.520-112.553  1.00 73.62      1    C
ATOM    206  O   GLY A  37     -10.943   8.687-112.197  1.00 76.16      1    O
ATOM    207  N   ALA A  38      -9.370   7.430-113.193  1.00 76.58      1    N
ATOM    208  CA  ALA A  38     -10.255   6.317-113.491  1.00 75.19      1    C
ATOM    209  C   ALA A  38      -9.937   5.144-112.569  1.00 78.27      1    C
ATOM    210  O   ALA A  38      -9.047   5.209-111.716  1.00 66.44      1    O
ATOM    211  CB  ALA A  38     -10.137   5.912-114.962  1.00 84.02      1    C
ATOM    212  N   GLY A  39     -10.674   4.054-112.757  1.00 86.39      1    N
ATOM    213  CA  GLY A  39     -10.500   2.869-111.943  1.00 79.35      1    C
ATOM    214  C   GLY A  39     -11.417   1.742-112.368  1.00 89.04      1    C
ATOM    215  O   GLY A  39     -12.622   1.945-112.539  1.00 98.87      1    O
ATOM    216  N   SER A  40     -10.859   0.546-112.539  1.00 90.77      1    N
ATOM    217  CA  SER A  40     -11.618  -0.601-113.009  1.00 85.73      1    C
ATOM    218  C   SER A  40     -11.126  -1.857-112.308  1.00 84.12      1    C
ATOM    219  O   SER A  40      -9.959  -1.953-111.918  1.00 90.38      1    O
ATOM    220  CB  SER A  40     -11.505  -0.770-114.531  1.00 96.14      1    C
ATOM    221  OG  SER A  40     -11.679  -2.126-114.908  1.00105.89      1    O
ATOM    222  N   SER A  41     -12.030  -2.821-112.157  1.00 76.82      1    N
ATOM    223  CA  SER A  41     -11.716  -4.088-111.510  1.00 79.20      1    C
ATOM    224  C   SER A  41     -12.809  -5.109-111.798  1.00 73.79      1    C
ATOM    225  O   SER A  41     -14.000  -4.774-111.749  1.00 69.62      1    O
ATOM    226  CB  SER A  41     -11.554  -3.901-110.002  1.00 84.31      1    C
ATOM    227  OG  SER A  41     -11.897  -5.086-109.304  1.00 87.83      1    O
ATOM    228  N   PRO A  42     -12.449  -6.352-112.114  1.00 67.20      1    N
ATOM    229  CA  PRO A  42     -13.474  -7.376-112.346  1.00 65.79      1    C
ATOM    230  C   PRO A  42     -14.271  -7.636-111.077  1.00 61.61      1    C
ATOM    231  O   PRO A  42     -13.721  -7.685-109.975  1.00 69.25      1    O
ATOM    232  CB  PRO A  42     -12.661  -8.608-112.767  1.00 74.20      1    C
ATOM    233  CG  PRO A  42     -11.272  -8.091-113.058  1.00 68.62      1    C
ATOM    234  CD  PRO A  42     -11.093  -6.918-112.158  1.00 60.53      1    C
ATOM    235  N   SER A  43     -15.580  -7.801-111.240  1.00 57.92      1    N
ATOM    236  CA  SER A  43     -16.491  -7.940-110.112  1.00 69.23      1    C
ATOM    237  C   SER A  43     -16.889  -9.401-109.968  1.00 77.32      1    C
ATOM    238  O   SER A  43     -17.467  -9.986-110.890  1.00 90.99      1    O
ATOM    239  CB  SER A  43     -17.734  -7.068-110.292  1.00 73.45      1    C
ATOM    240  OG  SER A  43     -18.433  -7.402-111.477  1.00 70.39      1    O
ATOM    241  N   ARG A  44     -16.575  -9.983-108.818  1.00 68.40      1    N
ATOM    242  CA  ARG A  44     -17.043 -11.313-108.467  1.00 76.04      1    C
ATOM    243  C   ARG A  44     -18.173 -11.185-107.457  1.00 78.35      1    C
ATOM    244  O   ARG A  44     -18.164 -10.284-106.613  1.00 59.49      1    O
ATOM    245  CB  ARG A  44     -15.906 -12.157-107.888  1.00 87.50      1    C
ATOM    246  CG  ARG A  44     -15.170 -12.995-108.921  1.00 75.73      1    C
ATOM    247  CD  ARG A  44     -14.009 -12.206-109.509  1.00 87.37      1    C
ATOM    248  NE  ARG A  44     -13.432 -12.848-110.683  1.00103.81      1    N
ATOM    249  CZ  ARG A  44     -12.220 -12.589-111.156  1.00112.14      1    C
ATOM    250  NH1 ARG A  44     -11.428 -11.699-110.580  1.00 94.54      1    N
ATOM    251  NH2 ARG A  44     -11.795 -13.233-112.240  1.00112.24      1    N
ATOM    252  N   GLY A  45     -19.155 -12.075-107.560  1.00 96.58      1    N
ATOM    253  CA  GLY A  45     -20.295 -12.027-106.670  1.00 93.80      1    C
ATOM    254  C   GLY A  45     -21.430 -11.156-107.148  1.00 76.09      1    C
ATOM    255  O   GLY A  45     -22.143 -10.578-106.319  1.00 71.27      1    O
ATOM    256  N   MET A  46     -21.626 -11.041-108.459  1.00 70.79      1    N
ATOM    257  CA  MET A  46     -22.685 -10.218-109.018  1.00 51.93      1    C
ATOM    258  C   MET A  46     -23.462 -11.004-110.062  1.00 62.40      1    C
ATOM    259  O   MET A  46     -22.901 -11.829-110.789  1.00 86.35      1    O
ATOM    260  CB  MET A  46     -22.127  -8.938-109.644  1.00 71.41      1    C
ATOM    261  CG  MET A  46     -22.982  -7.714-109.386  1.00 87.03      1    C
ATOM    262  SD  MET A  46     -22.815  -7.086-107.705  1.00 73.51      1    S
ATOM    263  CE  MET A  46     -23.770  -5.584-107.837  1.00 64.75      1    C
ATOM    264  N   ASP A  47     -24.762 -10.729-110.131  1.00 60.11      1    N
ATOM    265  CA  ASP A  47     -25.641 -11.390-111.086  1.00 66.91      1    C
ATOM    266  C   ASP A  47     -26.858 -10.511-111.321  1.00 69.81      1    C
ATOM    267  O   ASP A  47     -27.529 -10.115-110.362  1.00 73.63      1    O
ATOM    268  CB  ASP A  47     -26.071 -12.771-110.578  1.00 89.24      1    C
ATOM    269  CG  ASP A  47     -26.512 -13.692-111.698  1.00104.79      1    C
ATOM    270  OD1 ASP A  47     -26.246 -13.367-112.875  1.00104.15      1    O
ATOM    271  OD2 ASP A  47     -27.129 -14.737-111.401  1.00103.82      1    O
ATOM    272  N   LYS A  48     -27.135 -10.216-112.591  1.00 68.11      1    N
ATOM    273  CA  LYS A  48     -28.302  -9.432-112.994  1.00 65.60      1    C
ATOM    274  C   LYS A  48     -28.361  -8.104-112.242  1.00 60.63      1    C
ATOM    275  O   LYS A  48     -29.404  -7.691-111.732  1.00 85.03      1    O
ATOM    276  CB  LYS A  48     -29.592 -10.232-112.797  1.00 81.57      1    C
ATOM    277  CG  LYS A  48     -29.469 -11.708-113.148  1.00 96.08      1    C
ATOM    278  CD  LYS A  48     -30.832 -12.376-113.229  1.00 93.62      1    C
ATOM    279  CE  LYS A  48     -30.701 -13.883-113.372  1.00 82.58      1    C
ATOM    280  NZ  LYS A  48     -30.733 -14.300-114.801  1.00 94.89      1    N
ATOM    281  N   GLY A  49     -27.214  -7.432-112.171  1.00 54.66      1    N
ATOM    282  CA  GLY A  49     -27.135  -6.132-111.541  1.00 77.35      1    C
ATOM    283  C   GLY A  49     -27.324  -6.116-110.041  1.00 74.11      1    C
ATOM    284  O   GLY A  49     -27.274  -5.035-109.442  1.00 83.27      1    O
ATOM    285  N   GLY A  50     -27.537  -7.273-109.408  1.00 57.89      1    N
ATOM    286  CA  GLY A  50     -27.740  -7.350-107.981  1.00 68.68      1    C
ATOM    287  C   GLY A  50     -26.625  -8.133-107.304  1.00 66.72      1    C
ATOM    288  O   GLY A  50     -25.820  -8.812-107.954  1.00 72.00      1    O
ATOM    289  N   VAL A  51     -26.587  -8.025-105.981  1.00 66.03      1    N
ATOM    290  CA  VAL A  51     -25.556  -8.688-105.194  1.00 62.99      1    C
ATOM    291  C   VAL A  51     -25.870 -10.174-105.096  1.00 67.90      1    C
ATOM    292  O   VAL A  51     -27.025 -10.575-104.903  1.00 77.55      1    O
ATOM    293  CB  VAL A  51     -25.442  -8.045-103.801  1.00 63.43      1    C
ATOM    294  CG1 VAL A  51     -24.239  -8.600-103.056  1.00 63.24      1    C
ATOM    295  CG2 VAL A  51     -25.338  -6.538-103.927  1.00 71.63      1    C
ATOM    296  N   ASN A  52     -24.832 -10.997-105.226  1.00 71.54      1    N
ATOM    297  CA  ASN A  52     -24.953 -12.446-105.133  1.00 67.24      1    C
ATOM    298  C   ASN A  52     -23.964 -13.050-104.146  1.00 72.50      1    C
ATOM    299  O   ASN A  52     -24.243 -14.123-103.597  1.00 83.76      1    O
ATOM    300  CB  ASN A  52     -24.749 -13.080-106.521  1.00 67.01      1    C
ATOM    301  CG  ASN A  52     -24.903 -14.595-106.520  1.00 79.92      1    C
ATOM    302  OD1 ASN A  52     -25.507 -15.177-105.621  1.00 93.18      1    O
ATOM    303  ND2 ASN A  52     -24.345 -15.241-107.539  1.00 79.92      1    N
ATOM    304  N   ASP A  53     -22.847 -12.379-103.866  1.00 71.20      1    N
ATOM    305  CA  ASP A  53     -21.876 -12.835-102.872  1.00 72.52      1    C
ATOM    306  C   ASP A  53     -21.270 -11.567-102.276  1.00 74.86      1    C
ATOM    307  O   ASP A  53     -20.379 -10.961-102.879  1.00 75.65      1    O
ATOM    308  CB  ASP A  53     -20.823 -13.739-103.498  1.00 86.11      1    C
ATOM    309  CG  ASP A  53     -19.835 -14.274-102.481  1.00103.06      1    C
ATOM    310  OD1 ASP A  53     -20.171 -14.295-101.279  1.00101.73      1    O
ATOM    311  OD2 ASP A  53     -18.723 -14.678-102.885  1.00112.86      1    O
ATOM    312  N   LEU A  54     -21.772 -11.172-101.102  1.00 77.39      1    N
ATOM    313  CA  LEU A  54     -21.472  -9.850-100.554  1.00 72.25      1    C
ATOM    314  C   LEU A  54     -19.978  -9.641-100.336  1.00 80.71      1    C
ATOM    315  O   LEU A  54     -19.454  -8.550-100.593  1.00 68.62      1    O
ATOM    316  CB  LEU A  54     -22.231  -9.652 -99.242  1.00 64.17      1    C
ATOM    317  CG  LEU A  54     -22.226  -8.251 -98.626  1.00 76.74      1    C
ATOM    318  CD1 LEU A  54     -22.263  -7.171 -99.701  1.00 76.21      1    C
ATOM    319  CD2 LEU A  54     -23.381  -8.086 -97.648  1.00 85.39      1    C
ATOM    320  N   GLU A  55     -19.274 -10.663 -99.848  1.00 86.32      1    N
ATOM    321  CA  GLU A  55     -17.858 -10.483 -99.548  1.00 84.37      1    C
ATOM    322  C   GLU A  55     -17.022 -10.317-100.811  1.00 72.92      1    C
ATOM    323  O   GLU A  55     -15.981  -9.653-100.777  1.00 76.72      1    O
ATOM    324  CB  GLU A  55     -17.340 -11.645 -98.702  1.00 96.35      1    C
ATOM    325  CG  GLU A  55     -17.958 -11.694 -97.315  1.00101.21      1    C
ATOM    326  CD  GLU A  55     -17.313 -10.705 -96.361  1.00 99.51      1    C
ATOM    327  OE1 GLU A  55     -16.082 -10.510 -96.443  1.00 97.40      1    O
ATOM    328  OE2 GLU A  55     -18.040 -10.116 -95.532  1.00101.20      1    O
ATOM    329  N   SER A  56     -17.457 -10.898-101.930  1.00 64.37      1    N
ATOM    330  CA  SER A  56     -16.678 -10.799-103.159  1.00 69.44      1    C
ATOM    331  C   SER A  56     -16.839  -9.439-103.829  1.00 72.48      1    C
ATOM    332  O   SER A  56     -15.882  -8.919-104.414  1.00 78.17      1    O
ATOM    333  CB  SER A  56     -17.072 -11.919-104.122  1.00 82.02      1    C
ATOM    334  OG  SER A  56     -17.128 -13.169-103.457  1.00 85.60      1    O
ATOM    335  N   VAL A  57     -18.033  -8.845-103.762  1.00 77.95      1    N
ATOM    336  CA  VAL A  57     -18.228  -7.533-104.373  1.00 72.75      1    C
ATOM    337  C   VAL A  57     -17.559  -6.444-103.540  1.00 64.03      1    C
ATOM    338  O   VAL A  57     -17.077  -5.445-104.087  1.00 64.19      1    O
ATOM    339  CB  VAL A  57     -19.730  -7.252-104.587  1.00 63.23      1    C
ATOM    340  CG1 VAL A  57     -20.490  -7.301-103.273  1.00 59.13      1    C
ATOM    341  CG2 VAL A  57     -19.937  -5.914-105.285  1.00 48.09      1    C
ATOM    342  N   VAL A  58     -17.511  -6.617-102.216  1.00 66.98      1    N
ATOM    343  CA  VAL A  58     -16.847  -5.641-101.353  1.00 65.44      1    C
ATOM    344  C   VAL A  58     -15.366  -5.531-101.701  1.00 71.50      1    C
ATOM    345  O   VAL A  58     -14.803  -4.429-101.740  1.00 78.38      1    O
ATOM    346  CB  VAL A  58     -17.060  -6.012 -99.874  1.00 55.59      1    C
ATOM    347  CG1 VAL A  58     -15.945  -5.447 -99.007  1.00 52.44      1    C
ATOM    348  CG2 VAL A  58     -18.418  -5.521 -99.397  1.00 68.74      1    C
ATOM    349  N   LYS A  59     -14.715  -6.665-101.973  1.00 66.06      1    N
ATOM    350  CA  LYS A  59     -13.326  -6.627-102.424  1.00 62.64      1    C
ATOM    351  C   LYS A  59     -13.207  -5.931-103.772  1.00 68.23      1    C
ATOM    352  O   LYS A  59     -12.243  -5.197-104.019  1.00 81.09      1    O
ATOM    353  CB  LYS A  59     -12.752  -8.042-102.503  1.00 72.42      1    C
ATOM    354  CG  LYS A  59     -12.948  -8.871-101.247  1.00 79.50      1    C
ATOM    355  CD  LYS A  59     -11.701  -8.868-100.381  1.00 79.81      1    C
ATOM    356  CE  LYS A  59     -11.660 -10.094 -99.484  1.00 89.68      1    C
ATOM    357  NZ  LYS A  59     -11.018 -11.255-100.160  1.00 94.45      1    N
ATOM    358  N   SER A  60     -14.181  -6.148-104.658  1.00 68.67      1    N
ATOM    359  CA  SER A  60     -14.128  -5.541-105.984  1.00 73.64      1    C
ATOM    360  C   SER A  60     -14.300  -4.029-105.907  1.00 72.14      1    C
ATOM    361  O   SER A  60     -13.615  -3.285-106.618  1.00 77.24      1    O
ATOM    362  CB  SER A  60     -15.194  -6.162-106.884  1.00 69.40      1    C
ATOM    363  OG  SER A  60     -14.666  -7.266-107.597  1.00 72.07      1    O
ATOM    364  N   VAL A  61     -15.213  -3.557-105.054  1.00 68.90      1    N
ATOM    365  CA  VAL A  61     -15.423  -2.119-104.923  1.00 66.64      1    C
ATOM    366  C   VAL A  61     -14.184  -1.446-104.345  1.00 70.00      1    C
ATOM    367  O   VAL A  61     -13.836  -0.325-104.738  1.00 76.02      1    O
ATOM    368  CB  VAL A  61     -16.677  -1.848-104.067  1.00 64.90      1    C
ATOM    369  CG1 VAL A  61     -16.608  -0.477-103.404  1.00 69.43      1    C
ATOM    370  CG2 VAL A  61     -17.932  -1.969-104.916  1.00 67.42      1    C
ATOM    371  N   GLN A  62     -13.470  -2.129-103.448  1.00 64.31      1    N
ATOM    372  CA  GLN A  62     -12.250  -1.553-102.894  1.00 63.07      1    C
ATOM    373  C   GLN A  62     -11.119  -1.560-103.914  1.00 66.74      1    C
ATOM    374  O   GLN A  62     -10.260  -0.672-103.889  1.00 71.43      1    O
ATOM    375  CB  GLN A  62     -11.837  -2.310-101.632  1.00 63.08      1    C
ATOM    376  CG  GLN A  62     -10.641  -1.716-100.901  1.00 73.52      1    C
ATOM    377  CD  GLN A  62     -11.033  -0.627 -99.922  1.00 83.59      1    C
ATOM    378  OE1 GLN A  62     -12.054  -0.727 -99.242  1.00 92.94      1    O
ATOM    379  NE2 GLN A  62     -10.219   0.421 -99.843  1.00 83.09      1    N
ATOM    380  N   ARG A  63     -11.099  -2.550-104.810  1.00 69.39      1    N
ATOM    381  CA  ARG A  63     -10.056  -2.606-105.829  1.00 74.86      1    C
ATOM    382  C   ARG A  63     -10.109  -1.387-106.741  1.00 75.26      1    C
ATOM    383  O   ARG A  63      -9.071  -0.805-107.076  1.00 76.80      1    O
ATOM    384  CB  ARG A  63     -10.206  -3.881-106.656  1.00 82.24      1    C
ATOM    385  CG  ARG A  63      -9.113  -4.917-106.467  1.00 93.43      1    C
ATOM    386  CD  ARG A  63      -9.588  -6.266-106.994  1.00112.85      1    C
ATOM    387  NE  ARG A  63      -8.981  -7.394-106.298  1.00129.38      1    N
ATOM    388  CZ  ARG A  63      -9.517  -8.606-106.234  1.00120.09      1    C
ATOM    389  NH1 ARG A  63     -10.677  -8.880-106.810  1.00 96.76      1    N
ATOM    390  NH2 ARG A  63      -8.873  -9.567-105.577  1.00121.73      1    N
ATOM    391  N   ALA A  64     -11.314  -0.985-107.150  1.00 69.69      1    N
ATOM    392  CA  ALA A  64     -11.458   0.152-108.053  1.00 73.02      1    C
ATOM    393  C   ALA A  64     -11.356   1.481-107.315  1.00 70.02      1    C
ATOM    394  O   ALA A  64     -10.776   2.438-107.838  1.00 82.20      1    O
ATOM    395  CB  ALA A  64     -12.787   0.061-108.804  1.00 82.39      1    C
ATOM    396  N   VAL A  65     -11.917   1.563-106.106  1.00 58.42      1    N
ATOM    397  CA  VAL A  65     -11.897   2.824-105.372  1.00 62.81      1    C
ATOM    398  C   VAL A  65     -10.491   3.147-104.880  1.00 79.00      1    C
ATOM    399  O   VAL A  65     -10.116   4.322-104.776  1.00 84.64      1    O
ATOM    400  CB  VAL A  65     -12.918   2.766-104.217  1.00 61.18      1    C
ATOM    401  CG1 VAL A  65     -12.563   3.741-103.100  1.00 49.43      1    C
ATOM    402  CG2 VAL A  65     -14.318   3.040-104.738  1.00 71.46      1    C
ATOM    403  N   ASP A  66      -9.671   2.126-104.623  1.00 84.79      1    N
ATOM    404  CA  ASP A  66      -8.304   2.386-104.190  1.00 88.08      1    C
ATOM    405  C   ASP A  66      -7.420   2.823-105.351  1.00 81.91      1    C
ATOM    406  O   ASP A  66      -6.616   3.750-105.208  1.00 81.76      1    O
ATOM    407  CB  ASP A  66      -7.714   1.142-103.522  1.00 95.39      1    C
ATOM    408  CG  ASP A  66      -8.038   1.063-102.042  1.00103.61      1    C
ATOM    409  OD1 ASP A  66      -8.512   2.072-101.477  1.00 96.90      1    O
ATOM    410  OD2 ASP A  66      -7.818  -0.011-101.442  1.00102.37      1    O
ATOM    411  N   GLN A  67      -7.546   2.164-106.504  1.00 75.91      1    N
ATOM    412  CA  GLN A  67      -6.761   2.569-107.664  1.00 81.89      1    C
ATOM    413  C   GLN A  67      -7.234   3.901-108.237  1.00 78.26      1    C
ATOM    414  O   GLN A  67      -6.437   4.624-108.846  1.00 99.65      1    O
ATOM    415  CB  GLN A  67      -6.776   1.469-108.728  1.00 96.85      1    C
ATOM    416  CG  GLN A  67      -7.812   1.623-109.823  1.00 94.07      1    C
ATOM    417  CD  GLN A  67      -7.541   0.696-110.994  1.00100.54      1    C
ATOM    418  OE1 GLN A  67      -7.289   1.146-112.112  1.00108.95      1    O
ATOM    419  NE2 GLN A  67      -7.581  -0.608-110.740  1.00 95.96      1    N
ATOM    420  N   ALA A  68      -8.511   4.250-108.057  1.00 71.76      1    N
ATOM    421  CA  ALA A  68      -8.968   5.555-108.525  1.00 71.37      1    C
ATOM    422  C   ALA A  68      -8.563   6.675-107.575  1.00 71.32      1    C
ATOM    423  O   ALA A  68      -8.245   7.782-108.024  1.00 73.40      1    O
ATOM    424  CB  ALA A  68     -10.484   5.546-108.721  1.00 81.33      1    C
ATOM    425  N   GLU A  69      -8.564   6.413-106.263  1.00 79.25      1    N
ATOM    426  CA  GLU A  69      -8.107   7.417-105.306  1.00 86.94      1    C
ATOM    427  C   GLU A  69      -6.622   7.709-105.480  1.00 79.89      1    C
ATOM    428  O   GLU A  69      -6.160   8.790-105.097  1.00 82.57      1    O
ATOM    429  CB  GLU A  69      -8.432   6.990-103.871  1.00 75.30      1    C
ATOM    430  CG  GLU A  69      -7.447   6.047-103.225  1.00 85.18      1    C
ATOM    431  CD  GLU A  69      -7.598   6.019-101.720  1.00104.64      1    C
ATOM    432  OE1 GLU A  69      -8.625   5.499-101.232  1.00 99.99      1    O
ATOM    433  OE2 GLU A  69      -6.691   6.520-101.024  1.00117.13      1    O
ATOM    434  N   LEU A  70      -5.880   6.767-106.067  1.00 79.81      1    N
ATOM    435  CA  LEU A  70      -4.453   6.871-106.341  1.00 76.55      1    C
ATOM    436  C   LEU A  70      -4.178   7.576-107.657  1.00 70.17      1    C
ATOM    437  O   LEU A  70      -3.251   8.386-107.740  1.00 80.64      1    O
ATOM    438  CB  LEU A  70      -3.826   5.470-106.360  1.00 78.43      1    C
ATOM    439  CG  LEU A  70      -2.477   5.197-107.038  1.00 64.81      1    C
ATOM    440  CD1 LEU A  70      -1.357   6.104-106.595  1.00 74.44      1    C
ATOM    441  CD2 LEU A  70      -2.106   3.756-106.747  1.00 74.35      1    C
ATOM    442  N   MET A  71      -4.974   7.299-108.685  1.00 68.54      1    N
ATOM    443  CA  MET A  71      -4.803   7.975-109.962  1.00 70.75      1    C
ATOM    444  C   MET A  71      -5.301   9.419-109.929  1.00 86.57      1    C
ATOM    445  O   MET A  71      -5.207  10.117-110.945  1.00 85.32      1    O
ATOM    446  CB  MET A  71      -5.509   7.177-111.061  1.00 60.99      1    C
ATOM    447  CG  MET A  71      -5.025   7.480-112.469  1.00 57.25      1    C
ATOM    448  SD  MET A  71      -6.330   7.354-113.703  1.00 75.93      1    S
ATOM    449  CE  MET A  71      -5.381   7.534-115.208  1.00 95.62      1    C
ATOM    450  N   ALA A  72      -5.816   9.887-108.789  1.00 88.16      1    N
ATOM    451  CA  ALA A  72      -6.305  11.251-108.667  1.00 81.02      1    C
ATOM    452  C   ALA A  72      -5.672  12.037-107.529  1.00 80.80      1    C
ATOM    453  O   ALA A  72      -6.010  13.213-107.358  1.00 95.31      1    O
ATOM    454  CB  ALA A  72      -7.826  11.254-108.480  1.00 77.85      1    C
ATOM    455  N   GLU A  73      -4.759  11.437-106.765  1.00 78.33      1    N
ATOM    456  CA  GLU A  73      -4.046  12.124-105.689  1.00 84.00      1    C
ATOM    457  C   GLU A  73      -5.015  12.807-104.724  1.00 82.04      1    C
ATOM    458  O   GLU A  73      -4.843  13.967-104.344  1.00101.66      1    O
ATOM    459  CB  GLU A  73      -3.046  13.132-106.260  1.00 99.96      1    C
ATOM    460  CG  GLU A  73      -2.199  12.596-107.406  1.00106.71      1    C
ATOM    461  CD  GLU A  73      -1.173  13.603-107.895  1.00113.50      1    C
ATOM    462  OE1 GLU A  73      -0.978  14.634-107.217  1.00107.34      1    O
ATOM    463  OE2 GLU A  73      -0.563  13.365-108.959  1.00112.69      1    O
ATOM    464  N   CYS A  74      -6.047  12.069-104.321  1.00 82.33      1    N
ATOM    465  CA  CYS A  74      -7.053  12.602-103.413  1.00 94.57      1    C
ATOM    466  C   CYS A  74      -7.754  11.449-102.713  1.00 92.17      1    C
ATOM    467  O   CYS A  74      -7.827  10.337-103.242  1.00103.93      1    O
ATOM    468  CB  CYS A  74      -8.078  13.468-104.152  1.00 99.98      1    C
ATOM    469  SG  CYS A  74      -9.096  12.547-105.325  1.00108.75      1    S
ATOM    470  N   GLN A  75      -8.274  11.730-101.520  1.00 90.09      1    N
ATOM    471  CA  GLN A  75      -8.965  10.725-100.724  1.00102.11      1    C
ATOM    472  C   GLN A  75     -10.449  10.720-101.068  1.00 87.61      1    C
ATOM    473  O   GLN A  75     -11.084  11.778-101.123  1.00 81.09      1    O
ATOM    474  CB  GLN A  75      -8.771  10.997 -99.232  1.00108.45      1    C
ATOM    475  CG  GLN A  75      -7.399  10.614 -98.699  1.00111.10      1    C
ATOM    476  CD  GLN A  75      -7.388   9.246 -98.048  1.00112.26      1    C
ATOM    477  OE1 GLN A  75      -8.229   8.941 -97.202  1.00120.72      1    O
ATOM    478  NE2 GLN A  75      -6.430   8.412 -98.438  1.00105.39      1    N
ATOM    479  N   ILE A  76     -10.994   9.530-101.300  1.00 92.94      1    N
ATOM    480  CA  ILE A  76     -12.404   9.363-101.630  1.00 80.74      1    C
ATOM    481  C   ILE A  76     -13.194   9.207-100.338  1.00 94.88      1    C
ATOM    482  O   ILE A  76     -12.797   8.455 -99.439  1.00 98.52      1    O
ATOM    483  CB  ILE A  76     -12.600   8.155-102.564  1.00 80.81      1    C
ATOM    484  CG1 ILE A  76     -12.246   8.538-104.003  1.00 75.29      1    C
ATOM    485  CG2 ILE A  76     -14.026   7.632-102.484  1.00 77.24      1    C
ATOM    486  CD1 ILE A  76     -12.666   7.513-105.029  1.00 74.81      1    C
ATOM    487  N   SER A  77     -14.320   9.904-100.247  1.00104.51      1    N
ATOM    488  CA  SER A  77     -15.139   9.871 -99.039  1.00 92.79      1    C
ATOM    489  C   SER A  77     -16.613   9.631 -99.321  1.00 87.97      1    C
ATOM    490  O   SER A  77     -17.273   8.928 -98.551  1.00 89.71      1    O
ATOM    491  CB  SER A  77     -14.971  11.184 -98.256  1.00 91.94      1    C
ATOM    492  OG  SER A  77     -15.686  11.141 -97.034  1.00112.31      1    O
ATOM    493  N   SER A  78     -17.143  10.184-100.409  1.00 81.39      1    N
ATOM    494  CA  SER A  78     -18.542  10.023-100.777  1.00 73.41      1    C
ATOM    495  C   SER A  78     -18.632   9.686-102.256  1.00 73.48      1    C
ATOM    496  O   SER A  78     -17.839  10.180-103.062  1.00 91.68      1    O
ATOM    497  CB  SER A  78     -19.350  11.291-100.479  1.00 81.14      1    C
ATOM    498  OG  SER A  78     -18.951  11.874 -99.252  1.00 99.61      1    O
ATOM    499  N   VAL A  79     -19.602   8.845-102.609  1.00 68.51      1    N
ATOM    500  CA  VAL A  79     -19.713   8.321-103.963  1.00 76.82      1    C
ATOM    501  C   VAL A  79     -21.163   8.390-104.419  1.00 70.60      1    C
ATOM    502  O   VAL A  79     -22.095   8.339-103.611  1.00 62.71      1    O
ATOM    503  CB  VAL A  79     -19.196   6.867-104.062  1.00 76.74      1    C
ATOM    504  CG1 VAL A  79     -17.688   6.815-103.879  1.00 71.54      1    C
ATOM    505  CG2 VAL A  79     -19.895   5.985-103.039  1.00 74.66      1    C
ATOM    506  N   PHE A  80     -21.343   8.506-105.731  1.00 64.04      1    N
ATOM    507  CA  PHE A  80     -22.636   8.341-106.380  1.00 52.12      1    C
ATOM    508  C   PHE A  80     -22.623   6.983-107.066  1.00 57.30      1    C
ATOM    509  O   PHE A  80     -21.783   6.737-107.939  1.00 58.71      1    O
ATOM    510  CB  PHE A  80     -22.892   9.457-107.393  1.00 60.92      1    C
ATOM    511  CG  PHE A  80     -23.186  10.798-106.772  1.00 66.25      1    C
ATOM    512  CD1 PHE A  80     -22.181  11.536-106.168  1.00 70.40      1    C
ATOM    513  CD2 PHE A  80     -24.462  11.334-106.822  1.00 67.35      1    C
ATOM    514  CE1 PHE A  80     -22.448  12.772-105.607  1.00 62.14      1    C
ATOM    515  CE2 PHE A  80     -24.732  12.571-106.265  1.00 72.77      1    C
ATOM    516  CZ  PHE A  80     -23.724  13.290-105.657  1.00 54.96      1    C
ATOM    517  N   ILE A  81     -23.547   6.111-106.681  1.00 57.97      1    N
ATOM    518  CA  ILE A  81     -23.548   4.733-107.155  1.00 64.88      1    C
ATOM    519  C   ILE A  81     -24.733   4.514-108.083  1.00 63.50      1    C
ATOM    520  O   ILE A  81     -25.791   5.138-107.944  1.00 70.48      1    O
ATOM    521  CB  ILE A  81     -23.563   3.726-105.984  1.00 62.51      1    C
ATOM    522  CG1 ILE A  81     -24.935   3.686-105.311  1.00 56.85      1    C
ATOM    523  CG2 ILE A  81     -22.485   4.079-104.969  1.00 66.65      1    C
ATOM    524  CD1 ILE A  81     -24.954   2.873-104.033  1.00 75.92      1    C
ATOM    525  N   SER A  82     -24.540   3.622-109.047  1.00 62.19      1    N
ATOM    526  CA  SER A  82     -25.588   3.244-109.979  1.00 63.55      1    C
ATOM    527  C   SER A  82     -26.396   2.072-109.428  1.00 64.24      1    C
ATOM    528  O   SER A  82     -25.996   1.397-108.477  1.00 66.58      1    O
ATOM    529  CB  SER A  82     -24.988   2.892-111.340  1.00 73.56      1    C
ATOM    530  OG  SER A  82     -24.470   1.572-111.342  1.00 85.77      1    O
ATOM    531  N   LEU A  83     -27.549   1.831-110.047  1.00 65.44      1    N
ATOM    532  CA  LEU A  83     -28.439   0.758-109.628  1.00 57.33      1    C
ATOM    533  C   LEU A  83     -29.289   0.312-110.806  1.00 64.03      1    C
ATOM    534  O   LEU A  83     -29.771   1.140-111.583  1.00 66.24      1    O
ATOM    535  CB  LEU A  83     -29.346   1.196-108.475  1.00 52.55      1    C
ATOM    536  CG  LEU A  83     -29.876   0.056-107.608  1.00 47.32      1    C
ATOM    537  CD1 LEU A  83     -28.737  -0.603-106.865  1.00 52.39      1    C
ATOM    538  CD2 LEU A  83     -30.931   0.560-106.642  1.00 67.56      1    C
ATOM    539  N   SER A  84     -29.461  -1.001-110.933  1.00 75.51      1    N
ATOM    540  CA  SER A  84     -30.272  -1.576-111.994  1.00 62.39      1    C
ATOM    541  C   SER A  84     -30.873  -2.886-111.505  1.00 57.50      1    C
ATOM    542  O   SER A  84     -30.629  -3.325-110.378  1.00 68.36      1    O
ATOM    543  CB  SER A  84     -29.452  -1.786-113.267  1.00 70.54      1    C
ATOM    544  OG  SER A  84     -30.309  -1.920-114.383  1.00 76.34      1    O
ATOM    545  N   GLY A  85     -31.660  -3.505-112.365  1.00 63.10      1    N
ATOM    546  CA  GLY A  85     -32.294  -4.777-112.076  1.00 72.71      1    C
ATOM    547  C   GLY A  85     -33.706  -4.817-112.626  1.00 69.21      1    C
ATOM    548  O   GLY A  85     -34.333  -3.791-112.893  1.00 69.26      1    O
ATOM    549  N   LYS A  86     -34.216  -6.039-112.799  1.00 72.63      1    N
ATOM    550  CA  LYS A  86     -35.576  -6.220-113.297  1.00 74.72      1    C
ATOM    551  C   LYS A  86     -36.604  -5.570-112.380  1.00 87.10      1    C
ATOM    552  O   LYS A  86     -37.696  -5.207-112.831  1.00103.42      1    O
ATOM    553  CB  LYS A  86     -35.874  -7.712-113.458  1.00 73.46      1    C
ATOM    554  CG  LYS A  86     -37.114  -8.028-114.277  1.00 78.26      1    C
ATOM    555  CD  LYS A  86     -36.894  -9.263-115.138  1.00 99.41      1    C
ATOM    556  CE  LYS A  86     -37.205  -8.987-116.601  1.00 94.09      1    C
ATOM    557  NZ  LYS A  86     -38.610  -8.532-116.792  1.00 97.80      1    N
ATOM    558  N   HIS A  87     -36.273  -5.408-111.096  1.00 77.42      1    N
ATOM    559  CA  HIS A  87     -37.219  -4.855-110.135  1.00 79.63      1    C
ATOM    560  C   HIS A  87     -37.474  -3.368-110.330  1.00 79.94      1    C
ATOM    561  O   HIS A  87     -38.414  -2.838-109.728  1.00 97.79      1    O
ATOM    562  CB  HIS A  87     -36.713  -5.100-108.711  1.00 76.28      1    C
ATOM    563  CG  HIS A  87     -35.299  -4.658-108.487  1.00 69.30      1    C
ATOM    564  ND1 HIS A  87     -34.815  -3.449-108.938  1.00 70.76      1    N
ATOM    565  CD2 HIS A  87     -34.263  -5.267-107.862  1.00 81.38      1    C
ATOM    566  CE1 HIS A  87     -33.544  -3.331-108.600  1.00 78.86      1    C
ATOM    567  NE2 HIS A  87     -33.184  -4.421-107.947  1.00 84.77      1    N
ATOM    568  N   ILE A  88     -36.669  -2.684-111.141  1.00 75.16      1    N
ATOM    569  CA  ILE A  88     -36.869  -1.257-111.356  1.00 80.06      1    C
ATOM    570  C   ILE A  88     -38.138  -1.042-112.168  1.00 81.59      1    C
ATOM    571  O   ILE A  88     -38.337  -1.663-113.220  1.00 83.33      1    O
ATOM    572  CB  ILE A  88     -35.637  -0.637-112.031  1.00 62.24      1    C
ATOM    573  CG1 ILE A  88     -34.504  -0.524-111.007  1.00 67.55      1    C
ATOM    574  CG2 ILE A  88     -35.976   0.718-112.630  1.00 43.96      1    C
ATOM    575  CD1 ILE A  88     -33.413   0.437-111.381  1.00 69.47      1    C
ATOM    576  N   ALA A  89     -39.002  -0.155-111.680  1.00 76.20      1    N
ATOM    577  CA  ALA A  89     -40.272   0.132-112.324  1.00 71.56      1    C
ATOM    578  C   ALA A  89     -40.489   1.636-112.343  1.00 81.56      1    C
ATOM    579  O   ALA A  89     -39.898   2.381-111.557  1.00 82.94      1    O
ATOM    580  CB  ALA A  89     -41.439  -0.568-111.615  1.00 75.63      1    C
ATOM    581  N   SER A  90     -41.346   2.076-113.258  1.00 89.87      1    N
ATOM    582  CA  SER A  90     -41.627   3.488-113.461  1.00 79.92      1    C
ATOM    583  C   SER A  90     -43.119   3.757-113.337  1.00 91.97      1    C
ATOM    584  O   SER A  90     -43.946   2.954-113.780  1.00 97.16      1    O
ATOM    585  CB  SER A  90     -41.129   3.950-114.829  1.00 71.12      1    C
ATOM    586  OG  SER A  90     -41.483   3.022-115.838  1.00 88.51      1    O
ATOM    587  N   ARG A  91     -43.456   4.894-112.733  1.00 92.31      1    N
ATOM    588  CA  ARG A  91     -44.836   5.314-112.554  1.00 85.83      1    C
ATOM    589  C   ARG A  91     -44.962   6.776-112.956  1.00 82.65      1    C
ATOM    590  O   ARG A  91     -44.009   7.551-112.840  1.00 85.44      1    O
ATOM    591  CB  ARG A  91     -45.302   5.127-111.099  1.00 93.83      1    C
ATOM    592  CG  ARG A  91     -46.812   5.179-110.911  1.00100.56      1    C
ATOM    593  CD  ARG A  91     -47.188   5.495-109.470  1.00 96.43      1    C
ATOM    594  NE  ARG A  91     -47.784   4.358-108.780  1.00103.90      1    N
ATOM    595  CZ  ARG A  91     -47.117   3.521-107.999  1.00114.31      1    C
ATOM    596  NH1 ARG A  91     -45.819   3.664-107.782  1.00123.01      1    N
ATOM    597  NH2 ARG A  91     -47.768   2.519-107.415  1.00117.09      1    N
ATOM    598  N   ILE A  92     -46.151   7.148-113.421  1.00 87.46      1    N
ATOM    599  CA  ILE A  92     -46.445   8.516-113.832  1.00 83.39      1    C
ATOM    600  C   ILE A  92     -47.673   8.985-113.067  1.00 87.62      1    C
ATOM    601  O   ILE A  92     -48.752   8.394-113.195  1.00 89.06      1    O
ATOM    602  CB  ILE A  92     -46.672   8.630-115.348  1.00 77.66      1    C
ATOM    603  CG1 ILE A  92     -45.371   8.339-116.101  1.00 76.81      1    C
ATOM    604  CG2 ILE A  92     -47.205  10.012-115.701  1.00 87.13      1    C
ATOM    605  CD1 ILE A  92     -45.378   8.798-117.546  1.00 99.00      1    C
ATOM    606  N   GLU A  93     -47.508  10.044-112.279  1.00 77.87      1    N
ATOM    607  CA  GLU A  93     -48.566  10.580-111.437  1.00 74.46      1    C
ATOM    608  C   GLU A  93     -48.657  12.084-111.632  1.00 82.92      1    C
ATOM    609  O   GLU A  93     -47.635  12.774-111.699  1.00 80.25      1    O
ATOM    610  CB  GLU A  93     -48.325  10.261-109.955  1.00 72.48      1    C
ATOM    611  CG  GLU A  93     -48.468   8.790-109.602  1.00101.87      1    C
ATOM    612  CD  GLU A  93     -49.917   8.343-109.487  1.00112.32      1    C
ATOM    613  OE1 GLU A  93     -50.820   9.199-109.597  1.00115.62      1    O
ATOM    614  OE2 GLU A  93     -50.151   7.131-109.288  1.00 88.50      1    O
ATOM    615  N   LYS A  94     -49.883  12.584-111.726  1.00 92.15      1    N
ATOM    616  CA  LYS A  94     -50.129  14.003-111.918  1.00 74.27      1    C
ATOM    617  C   LYS A  94     -50.374  14.681-110.573  1.00 69.35      1    C
ATOM    618  O   LYS A  94     -50.706  14.039-109.574  1.00 79.19      1    O
ATOM    619  CB  LYS A  94     -51.320  14.227-112.851  1.00 76.12      1    C
ATOM    620  CG  LYS A  94     -51.110  13.698-114.263  1.00 81.83      1    C
ATOM    621  CD  LYS A  94     -51.897  12.419-114.501  1.00100.68      1    C
ATOM    622  CE  LYS A  94     -51.523  11.779-115.829  1.00 96.24      1    C
ATOM    623  NZ  LYS A  94     -51.957  10.357-115.906  1.00 80.90      1    N
ATOM    624  N   GLY A  95     -50.207  16.001-110.564  1.00 68.28      1    N
ATOM    625  CA  GLY A  95     -50.356  16.792-109.362  1.00 74.80      1    C
ATOM    626  C   GLY A  95     -50.899  18.158-109.712  1.00 74.79      1    C
ATOM    627  O   GLY A  95     -51.087  18.493-110.882  1.00 82.34      1    O
ATOM    628  N   MET A  96     -51.152  18.955-108.678  1.00 71.78      1    N
ATOM    629  CA  MET A  96     -51.782  20.249-108.869  1.00 73.31      1    C
ATOM    630  C   MET A  96     -51.206  21.244-107.876  1.00 69.61      1    C
ATOM    631  O   MET A  96     -50.599  20.868-106.870  1.00 77.83      1    O
ATOM    632  CB  MET A  96     -53.297  20.131-108.672  1.00 74.87      1    C
ATOM    633  CG  MET A  96     -54.151  20.860-109.676  1.00 74.17      1    C
ATOM    634  SD  MET A  96     -55.741  20.014-109.767  1.00 82.33      1    S
ATOM    635  CE  MET A  96     -56.455  20.736-111.240  1.00 95.97      1    C
ATOM    636  N   GLY A  97     -51.401  22.526-108.171  1.00 65.33      1    N
ATOM    637  CA  GLY A  97     -50.955  23.568-107.267  1.00 90.33      1    C
ATOM    638  C   GLY A  97     -51.384  24.960-107.680  1.00102.77      1    C
ATOM    639  O   GLY A  97     -51.498  25.256-108.873  1.00 93.39      1    O
ATOM    640  N   THR A  98     -51.613  25.824-106.698  1.00102.62      1    N
ATOM    641  CA  THR A  98     -51.976  27.205-106.965  1.00 90.17      1    C
ATOM    642  C   THR A  98     -50.736  28.028-107.292  1.00 95.94      1    C
ATOM    643  O   THR A  98     -49.629  27.733-106.831  1.00103.96      1    O
ATOM    644  CB  THR A  98     -52.710  27.811-105.769  1.00 95.20      1    C
ATOM    645  OG1 THR A  98     -52.850  29.226-105.953  1.00113.67      1    O
ATOM    646  CG2 THR A  98     -51.947  27.538-104.480  1.00 98.29      1    C
ATOM    647  N   ILE A  99     -50.931  29.069-108.099  1.00 94.27      1    N
ATOM    648  CA  ILE A  99     -49.849  29.986-108.438  1.00 89.53      1    C
ATOM    649  C   ILE A  99     -50.052  31.284-107.669  1.00102.12      1    C
ATOM    650  O   ILE A  99     -50.816  32.157-108.095  1.00117.88      1    O
ATOM    651  CB  ILE A  99     -49.777  30.245-109.953  1.00 83.41      1    C
ATOM    652  CG1 ILE A  99     -49.740  28.924-110.721  1.00 92.92      1    C
ATOM    653  CG2 ILE A  99     -48.560  31.087-110.291  1.00100.95      1    C
ATOM    654  CD1 ILE A  99     -49.704  29.096-112.224  1.00 87.76      1    C
ATOM    655  N   SER A 100     -49.385  31.409-106.522  1.00103.10      1    N
ATOM    656  CA  SER A 100     -49.544  32.592-105.686  1.00116.96      1    C
ATOM    657  C   SER A 100     -49.013  33.834-106.393  1.00116.49      1    C
ATOM    658  O   SER A 100     -48.023  33.774-107.127  1.00107.20      1    O
ATOM    659  CB  SER A 100     -48.826  32.394-104.350  1.00112.71      1    C
ATOM    660  OG  SER A 100     -47.574  31.755-104.531  1.00107.59      1    O
ATOM    661  N   GLU A 101     -49.709  34.958-106.183  1.00114.55      1    N
ATOM    662  CA  GLU A 101     -49.364  36.274-106.749  1.00122.17      1    C
ATOM    663  C   GLU A 101     -49.082  36.200-108.250  1.00104.36      1    C
ATOM    664  O   GLU A 101     -48.196  36.879-108.773  1.00109.77      1    O
ATOM    665  CB  GLU A 101     -48.218  36.963-105.985  1.00129.71      1    C
ATOM    666  CG  GLU A 101     -46.915  36.205-105.784  1.00129.30      1    C
ATOM    667  CD  GLU A 101     -46.706  35.802-104.336  1.00136.96      1    C
ATOM    668  OE1 GLU A 101     -47.698  35.436-103.671  1.00132.18      1    O
ATOM    669  OE2 GLU A 101     -45.552  35.859-103.860  1.00135.68      1    O
ATOM    670  N   GLU A 102     -49.863  35.369-108.944  1.00 98.13      1    N
ATOM    671  CA  GLU A 102     -49.865  35.224-110.399  1.00108.89      1    C
ATOM    672  C   GLU A 102     -48.468  35.155-111.015  1.00106.33      1    C
ATOM    673  O   GLU A 102     -48.249  35.627-112.135  1.00 90.46      1    O
ATOM    674  CB  GLU A 102     -50.661  36.375-111.027  1.00121.39      1    C
ATOM    675  CG  GLU A 102     -51.213  36.094-112.427  1.00128.65      1    C
ATOM    676  CD  GLU A 102     -52.644  36.568-112.605  1.00133.31      1    C
ATOM    677  OE1 GLU A 102     -53.322  36.815-111.586  1.00138.39      1    O
ATOM    678  OE2 GLU A 102     -53.090  36.694-113.766  1.00116.52      1    O
ATOM    679  N   GLU A 103     -47.513  34.572-110.295  1.00111.20      1    N
ATOM    680  CA  GLU A 103     -46.175  34.365-110.829  1.00106.44      1    C
ATOM    681  C   GLU A 103     -45.672  33.022-110.326  1.00111.04      1    C
ATOM    682  O   GLU A 103     -45.620  32.789-109.115  1.00121.93      1    O
ATOM    683  CB  GLU A 103     -45.215  35.492-110.430  1.00124.36      1    C
ATOM    684  CG  GLU A 103     -43.758  35.179-110.715  1.00140.53      1    C
ATOM    685  CD  GLU A 103     -42.801  36.076-109.956  1.00169.57      1    C
ATOM    686  OE1 GLU A 103     -43.220  37.171-109.524  1.00170.60      1    O
ATOM    687  OE2 GLU A 103     -41.626  35.687-109.793  1.00183.67      1    O
ATOM    688  N   VAL A 104     -45.294  32.149-111.256  1.00 96.88      1    N
ATOM    689  CA  VAL A 104     -44.894  30.784-110.931  1.00100.01      1    C
ATOM    690  C   VAL A 104     -43.472  30.784-110.377  1.00101.43      1    C
ATOM    691  O   VAL A 104     -42.500  30.507-111.090  1.00111.90      1    O
ATOM    692  CB  VAL A 104     -45.062  29.847-112.146  1.00 97.48      1    C
ATOM    693  CG1 VAL A 104     -44.414  30.428-113.384  1.00110.05      1    C
ATOM    694  CG2 VAL A 104     -44.549  28.442-111.843  1.00106.28      1    C
ATOM    695  N   SER A 105     -43.336  31.151-109.107  1.00102.08      1    N
ATOM    696  CA  SER A 105     -42.038  31.090-108.457  1.00116.65      1    C
ATOM    697  C   SER A 105     -41.647  29.637-108.195  1.00110.17      1    C
ATOM    698  O   SER A 105     -42.479  28.727-108.223  1.00109.15      1    O
ATOM    699  CB  SER A 105     -42.055  31.874-107.146  1.00120.10      1    C
ATOM    700  OG  SER A 105     -40.939  31.540-106.339  1.00129.10      1    O
ATOM    701  N   GLN A 106     -40.349  29.426-107.956  1.00102.00      1    N
ATOM    702  CA  GLN A 106     -39.854  28.076-107.704  1.00100.02      1    C
ATOM    703  C   GLN A 106     -40.535  27.445-106.495  1.00112.17      1    C
ATOM    704  O   GLN A 106     -40.754  26.228-106.474  1.00116.32      1    O
ATOM    705  CB  GLN A 106     -38.336  28.096-107.519  1.00113.21      1    C
ATOM    706  CG  GLN A 106     -37.711  26.721-107.313  1.00115.15      1    C
ATOM    707  CD  GLN A 106     -37.453  25.993-108.621  1.00101.31      1    C
ATOM    708  OE1 GLN A 106     -38.361  25.401-109.205  1.00102.72      1    O
ATOM    709  NE2 GLN A 106     -36.210  26.032-109.085  1.00101.47      1    N
ATOM    710  N   ASP A 107     -40.886  28.252-105.489  1.00114.63      1    N
ATOM    711  CA  ASP A 107     -41.645  27.741-104.350  1.00117.43      1    C
ATOM    712  C   ASP A 107     -43.007  27.211-104.780  1.00114.66      1    C
ATOM    713  O   ASP A 107     -43.570  26.331-104.119  1.00116.07      1    O
ATOM    714  CB  ASP A 107     -41.788  28.827-103.285  1.00125.53      1    C
ATOM    715  CG  ASP A 107     -40.451  29.255-102.714  1.00148.66      1    C
ATOM    716  OD1 ASP A 107     -39.415  28.981-103.357  1.00138.17      1    O
ATOM    717  OD2 ASP A 107     -40.432  29.859-101.620  1.00166.10      1    O
ATOM    718  N   ASP A 108     -43.579  27.774-105.842  1.00111.13      1    N
ATOM    719  CA  ASP A 108     -44.801  27.210-106.402  1.00 94.48      1    C
ATOM    720  C   ASP A 108     -44.524  25.923-107.172  1.00 90.74      1    C
ATOM    721  O   ASP A 108     -45.383  25.035-107.221  1.00 99.38      1    O
ATOM    722  CB  ASP A 108     -45.484  28.231-107.313  1.00 99.10      1    C
ATOM    723  CG  ASP A 108     -46.078  29.395-106.544  1.00122.99      1    C
ATOM    724  OD1 ASP A 108     -46.116  29.328-105.298  1.00134.19      1    O
ATOM    725  OD2 ASP A 108     -46.505  30.379-107.185  1.00118.17      1    O
ATOM    726  N   MET A 109     -43.343  25.808-107.787  1.00 91.65      1    N
ATOM    727  CA  MET A 109     -43.049  24.645-108.619  1.00 84.79      1    C
ATOM    728  C   MET A 109     -42.782  23.375-107.819  1.00 88.01      1    C
ATOM    729  O   MET A 109     -43.151  22.285-108.270  1.00 86.17      1    O
ATOM    730  CB  MET A 109     -41.851  24.951-109.511  1.00 92.80      1    C
ATOM    731  CG  MET A 109     -42.227  25.389-110.905  1.00 78.63      1    C
ATOM    732  SD  MET A 109     -40.776  25.695-111.920  1.00105.14      1    S
ATOM    733  CE  MET A 109     -41.483  26.793-113.136  1.00 93.83      1    C
ATOM    734  N   ASP A 110     -42.166  23.473-106.639  1.00 89.53      1    N
ATOM    735  CA  ASP A 110     -41.921  22.257-105.870  1.00 93.70      1    C
ATOM    736  C   ASP A 110     -43.172  21.786-105.144  1.00 86.51      1    C
ATOM    737  O   ASP A 110     -43.283  20.595-104.836  1.00 88.04      1    O
ATOM    738  CB  ASP A 110     -40.766  22.438-104.881  1.00109.92      1    C
ATOM    739  CG  ASP A 110     -40.801  23.765-104.185  1.00126.57      1    C
ATOM    740  OD1 ASP A 110     -41.705  24.554-104.501  1.00127.30      1    O
ATOM    741  OD2 ASP A 110     -39.929  24.019-103.327  1.00145.31      1    O
ATOM    742  N   ARG A 111     -44.105  22.697-104.859  1.00 84.84      1    N
ATOM    743  CA  ARG A 111     -45.351  22.303-104.214  1.00 77.00      1    C
ATOM    744  C   ARG A 111     -46.176  21.417-105.137  1.00 74.87      1    C
ATOM    745  O   ARG A 111     -46.738  20.406-104.698  1.00 84.55      1    O
ATOM    746  CB  ARG A 111     -46.153  23.541-103.822  1.00 87.79      1    C
ATOM    747  CG  ARG A 111     -47.281  23.279-102.842  1.00 93.80      1    C
ATOM    748  CD  ARG A 111     -47.422  24.439-101.880  1.00 96.13      1    C
ATOM    749  NE  ARG A 111     -47.033  25.692-102.515  1.00 92.45      1    N
ATOM    750  CZ  ARG A 111     -47.858  26.469-103.203  1.00108.53      1    C
ATOM    751  NH1 ARG A 111     -49.131  26.147-103.370  1.00113.14      1    N
ATOM    752  NH2 ARG A 111     -47.394  27.592-103.743  1.00111.43      1    N
ATOM    753  N   ALA A 112     -46.271  21.790-106.416  1.00 72.64      1    N
ATOM    754  CA  ALA A 112     -47.016  20.975-107.370  1.00 83.11      1    C
ATOM    755  C   ALA A 112     -46.356  19.615-107.552  1.00 80.45      1    C
ATOM    756  O   ALA A 112     -47.041  18.601-107.730  1.00 75.85      1    O
ATOM    757  CB  ALA A 112     -47.132  21.705-108.708  1.00 78.35      1    C
ATOM    758  N   ILE A 113     -45.022  19.574-107.503  1.00 77.07      1    N
ATOM    759  CA  ILE A 113     -44.316  18.305-107.624  1.00 66.91      1    C
ATOM    760  C   ILE A 113     -44.550  17.460-106.381  1.00 66.66      1    C
ATOM    761  O   ILE A 113     -44.745  16.242-106.467  1.00 77.78      1    O
ATOM    762  CB  ILE A 113     -42.815  18.548-107.867  1.00 64.26      1    C
ATOM    763  CG1 ILE A 113     -42.597  19.333-109.162  1.00 78.18      1    C
ATOM    764  CG2 ILE A 113     -42.056  17.232-107.908  1.00 61.98      1    C
ATOM    765  CD1 ILE A 113     -43.057  18.616-110.402  1.00 75.64      1    C
ATOM    766  N   HIS A 114     -44.537  18.096-105.206  1.00 73.88      1    N
ATOM    767  CA  HIS A 114     -44.763  17.379-103.956  1.00 69.42      1    C
ATOM    768  C   HIS A 114     -46.121  16.690-103.956  1.00 73.91      1    C
ATOM    769  O   HIS A 114     -46.257  15.571-103.447  1.00 87.36      1    O
ATOM    770  CB  HIS A 114     -44.647  18.348-102.777  1.00 65.78      1    C
ATOM    771  CG  HIS A 114     -44.568  17.681-101.438  1.00 67.73      1    C
ATOM    772  ND1 HIS A 114     -45.165  16.469-101.168  1.00 87.05      1    N
ATOM    773  CD2 HIS A 114     -43.965  18.065-100.288  1.00 90.87      1    C
ATOM    774  CE1 HIS A 114     -44.931  16.133 -99.912  1.00100.68      1    C
ATOM    775  NE2 HIS A 114     -44.205  17.085 -99.356  1.00108.34      1    N
ATOM    776  N   THR A 115     -47.141  17.345-104.515  1.00 66.65      1    N
ATOM    777  CA  THR A 115     -48.475  16.755-104.538  1.00 70.95      1    C
ATOM    778  C   THR A 115     -48.503  15.495-105.396  1.00 79.74      1    C
ATOM    779  O   THR A 115     -49.029  14.456-104.981  1.00 84.80      1    O
ATOM    780  CB  THR A 115     -49.488  17.781-105.044  1.00 64.05      1    C
ATOM    781  OG1 THR A 115     -49.450  18.941-104.206  1.00 64.69      1    O
ATOM    782  CG2 THR A 115     -50.889  17.200-105.013  1.00 75.46      1    C
ATOM    783  N   ALA A 116     -47.932  15.567-106.601  1.00 73.22      1    N
ATOM    784  CA  ALA A 116     -47.879  14.399-107.473  1.00 70.04      1    C
ATOM    785  C   ALA A 116     -46.959  13.316-106.930  1.00 72.76      1    C
ATOM    786  O   ALA A 116     -47.136  12.140-107.266  1.00 77.98      1    O
ATOM    787  CB  ALA A 116     -47.422  14.808-108.873  1.00 64.30      1    C
ATOM    788  N   LYS A 117     -45.989  13.689-106.096  1.00 73.79      1    N
ATOM    789  CA  LYS A 117     -45.009  12.743-105.577  1.00 69.88      1    C
ATOM    790  C   LYS A 117     -45.538  11.954-104.386  1.00 75.11      1    C
ATOM    791  O   LYS A 117     -45.183  10.781-104.222  1.00 84.46      1    O
ATOM    792  CB  LYS A 117     -43.729  13.500-105.209  1.00 75.84      1    C
ATOM    793  CG  LYS A 117     -42.674  12.709-104.461  1.00 87.65      1    C
ATOM    794  CD  LYS A 117     -42.555  13.213-103.032  1.00 88.59      1    C
ATOM    795  CE  LYS A 117     -41.402  14.199-102.898  1.00 78.47      1    C
ATOM    796  NZ  LYS A 117     -41.108  14.545-101.480  1.00 68.60      1    N
ATOM    797  N   SER A 118     -46.385  12.562-103.561  1.00 72.50      1    N
ATOM    798  CA  SER A 118     -46.890  11.918-102.349  1.00 87.62      1    C
ATOM    799  C   SER A 118     -47.940  10.874-102.718  1.00 85.26      1    C
ATOM    800  O   SER A 118     -49.094  11.206-102.996  1.00 76.41      1    O
ATOM    801  CB  SER A 118     -47.464  12.960-101.397  1.00 79.35      1    C
ATOM    802  OG  SER A 118     -46.490  13.390-100.462  1.00 78.72      1    O
ATOM    803  N   ILE A 119     -47.536   9.601-102.725  1.00 84.65      1    N
ATOM    804  CA  ILE A 119     -48.436   8.480-102.975  1.00 84.99      1    C
ATOM    805  C   ILE A 119     -48.108   7.365-101.988  1.00 99.81      1    C
ATOM    806  O   ILE A 119     -47.147   7.443-101.221  1.00104.88      1    O
ATOM    807  CB  ILE A 119     -48.348   7.951-104.422  1.00 85.80      1    C
ATOM    808  CG1 ILE A 119     -46.905   7.982-104.922  1.00 90.66      1    C
ATOM    809  CG2 ILE A 119     -49.242   8.763-105.341  1.00 80.50      1    C
ATOM    810  CD1 ILE A 119     -46.660   7.065-106.099  1.00100.43      1    C
ATOM    811  N   LYS A 120     -48.929   6.319-102.016  1.00 97.72      1    N
ATOM    812  CA  LYS A 120     -48.731   5.132-101.193  1.00102.48      1    C
ATOM    813  C   LYS A 120     -48.133   4.021-102.049  1.00110.13      1    C
ATOM    814  O   LYS A 120     -48.751   3.594-103.032  1.00110.39      1    O
ATOM    815  CB  LYS A 120     -50.050   4.678-100.567  1.00105.25      1    C
ATOM    816  CG  LYS A 120     -50.426   5.425 -99.298  1.00101.47      1    C
ATOM    817  CD  LYS A 120     -51.446   4.645 -98.483  1.00 97.48      1    C
ATOM    818  CE  LYS A 120     -52.835   4.758 -99.091  1.00 91.85      1    C
ATOM    819  NZ  LYS A 120     -53.832   5.271 -98.112  1.00 98.43      1    N
ATOM    820  N   ILE A 121     -46.936   3.558-101.682  1.00114.08      1    N
ATOM    821  CA  ILE A 121     -46.245   2.546-102.474  1.00124.51      1    C
ATOM    822  C   ILE A 121     -45.933   1.306-101.645  1.00138.94      1    C
ATOM    823  O   ILE A 121     -45.859   0.198-102.185  1.00147.02      1    O
ATOM    824  CB  ILE A 121     -44.959   3.119-103.098  1.00119.74      1    C
ATOM    825  CG1 ILE A 121     -44.271   4.054-102.109  1.00111.55      1    C
ATOM    826  CG2 ILE A 121     -45.283   3.858-104.392  1.00125.20      1    C
ATOM    827  CD1 ILE A 121     -42.927   4.557-102.577  1.00121.59      1    C
ATOM    828  N   GLY A 122     -45.753   1.470-100.339  1.00137.42      1    N
ATOM    829  CA  GLY A 122     -45.323   0.375 -99.495  1.00133.69      1    C
ATOM    830  C   GLY A 122     -43.844   0.455 -99.154  1.00135.03      1    C
ATOM    831  O   GLY A 122     -43.123   1.381 -99.542  1.00145.98      1    O
ATOM    832  N   ASP A 123     -43.400  -0.532 -98.369  1.00126.30      1    N
ATOM    833  CA  ASP A 123     -42.015  -0.537 -97.916  1.00134.50      1    C
ATOM    834  C   ASP A 123     -41.092  -1.251 -98.895  1.00131.16      1    C
ATOM    835  O   ASP A 123     -39.903  -0.922 -98.964  1.00122.26      1    O
ATOM    836  CB  ASP A 123     -41.895  -1.193 -96.540  1.00151.10      1    C
ATOM    837  CG  ASP A 123     -42.611  -0.415 -95.458  1.00158.71      1    C
ATOM    838  OD1 ASP A 123     -42.553   0.836 -95.456  1.00159.47      1    O
ATOM    839  OD2 ASP A 123     -43.196  -1.075 -94.570  1.00159.66      1    O
ATOM    840  N   GLU A 124     -41.601  -2.244 -99.629  1.00130.56      1    N
ATOM    841  CA  GLU A 124     -40.775  -2.950-100.603  1.00120.54      1    C
ATOM    842  C   GLU A 124     -40.300  -2.030-101.714  1.00116.94      1    C
ATOM    843  O   GLU A 124     -39.268  -2.307-102.334  1.00114.71      1    O
ATOM    844  CB  GLU A 124     -41.528  -4.143-101.206  1.00110.38      1    C
ATOM    845  CG  GLU A 124     -42.113  -5.122-100.204  1.00119.86      1    C
ATOM    846  CD  GLU A 124     -43.342  -4.617 -99.490  1.00139.68      1    C
ATOM    847  OE1 GLU A 124     -43.844  -3.527 -99.842  1.00142.49      1    O
ATOM    848  OE2 GLU A 124     -43.794  -5.321 -98.564  1.00146.08      1    O
ATOM    849  N   GLN A 125     -41.011  -0.936-101.967  1.00110.19      1    N
ATOM    850  CA  GLN A 125     -40.648  -0.005-103.021  1.00 94.99      1    C
ATOM    851  C   GLN A 125     -39.928   1.195-102.422  1.00 94.55      1    C
ATOM    852  O   GLN A 125     -40.309   1.703-101.363  1.00103.53      1    O
ATOM    853  CB  GLN A 125     -41.884   0.457-103.793  1.00102.09      1    C
ATOM    854  CG  GLN A 125     -42.563  -0.648-104.584  1.00108.22      1    C
ATOM    855  CD  GLN A 125     -42.013  -0.776-105.992  1.00119.25      1    C
ATOM    856  OE1 GLN A 125     -42.255   0.075-106.849  1.00129.59      1    O
ATOM    857  NE2 GLN A 125     -41.269  -1.847-106.238  1.00116.86      1    N
ATOM    858  N   ARG A 126     -38.887   1.642-103.116  1.00 90.56      1    N
ATOM    859  CA  ARG A 126     -38.067   2.768-102.697  1.00 68.55      1    C
ATOM    860  C   ARG A 126     -38.062   3.795-103.816  1.00 79.16      1    C
ATOM    861  O   ARG A 126     -37.739   3.464-104.962  1.00 78.19      1    O
ATOM    862  CB  ARG A 126     -36.636   2.318-102.389  1.00 66.34      1    C
ATOM    863  CG  ARG A 126     -35.713   3.420-101.892  1.00 73.57      1    C
ATOM    864  CD  ARG A 126     -34.257   3.074-102.175  1.00 81.35      1    C
ATOM    865  NE  ARG A 126     -33.339   3.623-101.183  1.00 78.03      1    N
ATOM    866  CZ  ARG A 126     -33.030   3.028-100.039  1.00 78.06      1    C
ATOM    867  NH1 ARG A 126     -33.551   1.857 -99.706  1.00 76.14      1    N
ATOM    868  NH2 ARG A 126     -32.172   3.617 -99.212  1.00 69.05      1    N
ATOM    869  N   ILE A 127     -38.421   5.037-103.490  1.00 91.39      1    N
ATOM    870  CA  ILE A 127     -38.428   6.076-104.508  1.00 85.65      1    C
ATOM    871  C   ILE A 127     -36.990   6.382-104.908  1.00 75.49      1    C
ATOM    872  O   ILE A 127     -36.082   6.433-104.066  1.00 72.60      1    O
ATOM    873  CB  ILE A 127     -39.182   7.323-104.009  1.00 77.03      1    C
ATOM    874  CG1 ILE A 127     -39.828   8.059-105.184  1.00 79.63      1    C
ATOM    875  CG2 ILE A 127     -38.279   8.258-103.209  1.00 87.91      1    C
ATOM    876  CD1 ILE A 127     -41.056   7.364-105.730  1.00 67.57      1    C
ATOM    877  N   LEU A 128     -36.766   6.534-106.204  1.00 62.04      1    N
ATOM    878  CA  LEU A 128     -35.417   6.720-106.719  1.00 74.13      1    C
ATOM    879  C   LEU A 128     -35.259   8.001-107.517  1.00 81.28      1    C
ATOM    880  O   LEU A 128     -34.254   8.700-107.362  1.00 78.49      1    O
ATOM    881  CB  LEU A 128     -35.021   5.517-107.587  1.00 73.98      1    C
ATOM    882  CG  LEU A 128     -33.565   5.059-107.507  1.00 76.74      1    C
ATOM    883  CD1 LEU A 128     -33.185   4.765-106.066  1.00 63.63      1    C
ATOM    884  CD2 LEU A 128     -33.342   3.834-108.384  1.00 79.51      1    C
ATOM    885  N   HIS A 129     -36.228   8.328-108.368  1.00 86.63      1    N
ATOM    886  CA  HIS A 129     -36.175   9.533-109.179  1.00 77.71      1    C
ATOM    887  C   HIS A 129     -37.574  10.105-109.330  1.00 82.48      1    C
ATOM    888  O   HIS A 129     -38.539   9.365-109.541  1.00 85.29      1    O
ATOM    889  CB  HIS A 129     -35.589   9.251-110.570  1.00 69.46      1    C
ATOM    890  CG  HIS A 129     -34.180   8.752-110.545  1.00 62.87      1    C
ATOM    891  ND1 HIS A 129     -33.246   9.206-109.640  1.00 78.33      1    N
ATOM    892  CD2 HIS A 129     -33.546   7.837-111.314  1.00 62.94      1    C
ATOM    893  CE1 HIS A 129     -32.096   8.592-109.854  1.00 77.18      1    C
ATOM    894  NE2 HIS A 129     -32.251   7.756-110.864  1.00 71.84      1    N
ATOM    895  N   VAL A 130     -37.674  11.423-109.219  1.00 83.34      1    N
ATOM    896  CA  VAL A 130     -38.898  12.160-109.506  1.00 74.39      1    C
ATOM    897  C   VAL A 130     -38.541  13.144-110.614  1.00 61.64      1    C
ATOM    898  O   VAL A 130     -37.869  14.155-110.374  1.00 66.59      1    O
ATOM    899  CB  VAL A 130     -39.466  12.859-108.265  1.00 75.65      1    C
ATOM    900  CG1 VAL A 130     -40.263  11.874-107.438  1.00 63.22      1    C
ATOM    901  CG2 VAL A 130     -38.348  13.391-107.412  1.00 87.30      1    C
ATOM    902  N   ILE A 131     -38.975  12.848-111.835  1.00 55.04      1    N
ATOM    903  CA  ILE A 131     -38.562  13.597-113.014  1.00 60.10      1    C
ATOM    904  C   ILE A 131     -39.790  14.303-113.585  1.00 66.10      1    C
ATOM    905  O   ILE A 131     -40.652  13.651-114.192  1.00 74.22      1    O
ATOM    906  CB  ILE A 131     -37.914  12.683-114.060  1.00 68.00      1    C
ATOM    907  CG1 ILE A 131     -36.677  11.998-113.476  1.00 64.32      1    C
ATOM    908  CG2 ILE A 131     -37.544  13.476-115.305  1.00 78.51      1    C
ATOM    909  CD1 ILE A 131     -36.322  10.698-114.163  1.00 74.52      1    C
ATOM    910  N   PRO A 132     -39.911  15.620-113.424  1.00 60.00      1    N
ATOM    911  CA  PRO A 132     -41.021  16.344-114.056  1.00 67.62      1    C
ATOM    912  C   PRO A 132     -40.903  16.301-115.572  1.00 73.26      1    C
ATOM    913  O   PRO A 132     -39.871  16.666-116.140  1.00 78.43      1    O
ATOM    914  CB  PRO A 132     -40.866  17.771-113.519  1.00 69.67      1    C
ATOM    915  CG  PRO A 132     -40.091  17.614-112.259  1.00 69.01      1    C
ATOM    916  CD  PRO A 132     -39.144  16.480-112.510  1.00 72.29      1    C
ATOM    917  N   GLN A 133     -41.970  15.844-116.224  1.00 75.30      1    N
ATOM    918  CA  GLN A 133     -41.984  15.737-117.677  1.00 77.65      1    C
ATOM    919  C   GLN A 133     -42.412  17.052-118.314  1.00 73.73      1    C
ATOM    920  O   GLN A 133     -41.585  17.944-118.525  1.00 88.82      1    O
ATOM    921  CB  GLN A 133     -42.908  14.602-118.126  1.00 77.32      1    C
ATOM    922  CG  GLN A 133     -42.679  13.283-117.407  1.00 71.54      1    C
ATOM    923  CD  GLN A 133     -43.332  12.111-118.117  1.00 88.81      1    C
ATOM    924  OE1 GLN A 133     -44.526  12.139-118.418  1.00 83.44      1    O
ATOM    925  NE2 GLN A 133     -42.549  11.076-118.394  1.00101.25      1    N
ATOM    926  N   GLU A 134     -43.698  17.185-118.621  1.00 75.35      1    N
ATOM    927  CA  GLU A 134     -44.233  18.382-119.254  1.00 70.58      1    C
ATOM    928  C   GLU A 134     -45.203  19.066-118.298  1.00 85.24      1    C
ATOM    929  O   GLU A 134     -46.107  18.420-117.758  1.00 93.18      1    O
ATOM    930  CB  GLU A 134     -44.920  18.017-120.572  1.00 92.49      1    C
ATOM    931  CG  GLU A 134     -44.010  18.143-121.790  1.00104.16      1    C
ATOM    932  CD  GLU A 134     -44.740  17.909-123.100  1.00119.40      1    C
ATOM    933  OE1 GLU A 134     -45.900  17.448-123.061  1.00131.91      1    O
ATOM    934  OE2 GLU A 134     -44.152  18.182-124.168  1.00107.93      1    O
ATOM    935  N   PHE A 135     -45.010  20.368-118.096  1.00 85.23      1    N
ATOM    936  CA  PHE A 135     -45.860  21.186-117.242  1.00 81.77      1    C
ATOM    937  C   PHE A 135     -47.125  21.616-117.986  1.00 93.79      1    C
ATOM    938  O   PHE A 135     -47.270  21.415-119.195  1.00106.10      1    O
ATOM    939  CB  PHE A 135     -45.095  22.417-116.758  1.00 77.87      1    C
ATOM    940  CG  PHE A 135     -44.346  22.207-115.472  1.00 76.40      1    C
ATOM    941  CD1 PHE A 135     -43.473  21.143-115.329  1.00 77.12      1    C
ATOM    942  CD2 PHE A 135     -44.494  23.092-114.417  1.00 86.30      1    C
ATOM    943  CE1 PHE A 135     -42.777  20.954-114.151  1.00 77.82      1    C
ATOM    944  CE2 PHE A 135     -43.798  22.908-113.237  1.00 81.23      1    C
ATOM    945  CZ  PHE A 135     -42.939  21.839-113.104  1.00 70.30      1    C
ATOM    946  N   THR A 136     -48.053  22.221-117.242  1.00 90.95      1    N
ATOM    947  CA  THR A 136     -49.256  22.797-117.837  1.00 93.36      1    C
ATOM    948  C   THR A 136     -49.751  23.948-116.966  1.00 96.86      1    C
ATOM    949  O   THR A 136     -49.777  23.842-115.736  1.00 89.71      1    O
ATOM    950  CB  THR A 136     -50.349  21.732-118.048  1.00 85.59      1    C
ATOM    951  OG1 THR A 136     -51.256  22.172-119.066  1.00 94.85      1    O
ATOM    952  CG2 THR A 136     -51.128  21.439-116.780  1.00 96.75      1    C
ATOM    953  N   ILE A 137     -50.074  25.071-117.612  1.00 98.16      1    N
ATOM    954  CA  ILE A 137     -50.415  26.313-116.921  1.00 85.76      1    C
ATOM    955  C   ILE A 137     -51.637  26.956-117.577  1.00 86.25      1    C
ATOM    956  O   ILE A 137     -51.497  27.780-118.490  1.00 93.20      1    O
ATOM    957  CB  ILE A 137     -49.205  27.270-116.885  1.00 78.38      1    C
ATOM    958  CG1 ILE A 137     -48.212  26.816-115.816  1.00 88.52      1    C
ATOM    959  CG2 ILE A 137     -49.621  28.683-116.494  1.00 89.88      1    C
ATOM    960  CD1 ILE A 137     -47.151  27.844-115.478  1.00 96.32      1    C
ATOM    961  N   ASP A 138     -52.841  26.510-117.200  1.00 84.46      1    N
ATOM    962  CA  ASP A 138     -54.079  27.116-117.694  1.00 80.80      1    C
ATOM    963  C   ASP A 138     -54.225  26.978-119.204  1.00 95.23      1    C
ATOM    964  O   ASP A 138     -53.958  27.930-119.945  1.00108.17      1    O
ATOM    965  CB  ASP A 138     -54.154  28.598-117.306  1.00100.21      1    C
ATOM    966  CG  ASP A 138     -54.221  28.810-115.810  1.00 99.83      1    C
ATOM    967  OD1 ASP A 138     -54.169  27.813-115.064  1.00103.26      1    O
ATOM    968  OD2 ASP A 138     -54.312  29.981-115.380  1.00 88.28      1    O
ATOM    969  N   TYR A 139     -54.614  25.787-119.663  1.00 89.98      1    N
ATOM    970  CA  TYR A 139     -54.880  25.488-121.069  1.00100.89      1    C
ATOM    971  C   TYR A 139     -53.602  25.474-121.901  1.00112.39      1    C
ATOM    972  O   TYR A 139     -53.631  25.076-123.070  1.00120.03      1    O
ATOM    973  CB  TYR A 139     -55.900  26.458-121.687  1.00 98.96      1    C
ATOM    974  CG  TYR A 139     -57.064  26.847-120.797  1.00103.33      1    C
ATOM    975  CD1 TYR A 139     -58.165  26.011-120.657  1.00 96.69      1    C
ATOM    976  CD2 TYR A 139     -57.085  28.070-120.138  1.00 98.41      1    C
ATOM    977  CE1 TYR A 139     -59.237  26.366-119.858  1.00 93.63      1    C
ATOM    978  CE2 TYR A 139     -58.151  28.434-119.337  1.00 99.44      1    C
ATOM    979  CZ  TYR A 139     -59.225  27.581-119.201  1.00100.84      1    C
ATOM    980  OH  TYR A 139     -60.288  27.945-118.406  1.00 95.84      1    O
ATOM    981  N   GLN A 140     -52.477  25.894-121.323  1.00113.49      1    N
ATOM    982  CA  GLN A 140     -51.185  25.823-121.995  1.00104.78      1    C
ATOM    983  C   GLN A 140     -50.481  24.586-121.457  1.00109.72      1    C
ATOM    984  O   GLN A 140     -50.108  24.543-120.281  1.00163.73      1    O
ATOM    985  CB  GLN A 140     -50.344  27.072-121.739  1.00106.07      1    C
ATOM    986  CG  GLN A 140     -50.841  28.346-122.391  1.00127.98      1    C
ATOM    987  CD  GLN A 140     -49.866  29.497-122.208  1.00128.15      1    C
ATOM    988  OE1 GLN A 140     -48.842  29.572-122.890  1.00128.05      1    O
ATOM    989  NE2 GLN A 140     -50.174  30.392-121.278  1.00112.71      1    N
ATOM    990  N   GLU A 141     -50.292  23.589-122.310  1.00107.09      1    N
ATOM    991  CA  GLU A 141     -49.680  22.338-121.895  1.00104.74      1    C
ATOM    992  C   GLU A 141     -48.299  22.186-122.517  1.00 99.63      1    C
ATOM    993  O   GLU A 141     -47.909  22.925-123.425  1.00105.86      1    O
ATOM    994  CB  GLU A 141     -50.583  21.157-122.270  1.00112.36      1    C
ATOM    995  CG  GLU A 141     -52.064  21.462-122.091  1.00109.96      1    C
ATOM    996  CD  GLU A 141     -52.952  20.259-122.332  1.00115.87      1    C
ATOM    997  OE1 GLU A 141     -52.447  19.232-122.829  1.00121.87      1    O
ATOM    998  OE2 GLU A 141     -54.160  20.344-122.023  1.00123.15      1    O
ATOM    999  N   GLY A 142     -47.559  21.203-122.012  1.00102.73      1    N
ATOM   1000  CA  GLY A 142     -46.245  20.899-122.553  1.00109.31      1    C
ATOM   1001  C   GLY A 142     -45.218  21.998-122.405  1.00104.38      1    C
ATOM   1002  O   GLY A 142     -44.356  22.145-123.278  1.00113.11      1    O
ATOM   1003  N   ILE A 143     -45.272  22.772-121.326  1.00 84.43      1    N
ATOM   1004  CA  ILE A 143     -44.283  23.821-121.109  1.00 97.62      1    C
ATOM   1005  C   ILE A 143     -43.127  23.266-120.291  1.00101.16      1    C
ATOM   1006  O   ILE A 143     -43.321  22.454-119.379  1.00103.73      1    O
ATOM   1007  CB  ILE A 143     -44.922  25.037-120.411  1.00 97.94      1    C
ATOM   1008  CG1 ILE A 143     -46.205  25.459-121.130  1.00105.49      1    C
ATOM   1009  CG2 ILE A 143     -43.947  26.205-120.358  1.00109.03      1    C
ATOM   1010  CD1 ILE A 143     -46.922  26.613-120.459  1.00104.59      1    C
ATOM   1011  N   LYS A 144     -41.916  23.703-120.626  1.00100.31      1    N
ATOM   1012  CA  LYS A 144     -40.697  23.290-119.946  1.00 95.94      1    C
ATOM   1013  C   LYS A 144     -40.079  24.513-119.285  1.00103.13      1    C
ATOM   1014  O   LYS A 144     -39.906  25.548-119.936  1.00108.54      1    O
ATOM   1015  CB  LYS A 144     -39.709  22.633-120.912  1.00110.29      1    C
ATOM   1016  CG  LYS A 144     -40.189  21.300-121.467  1.00109.99      1    C
ATOM   1017  CD  LYS A 144     -39.781  21.116-122.918  1.00118.99      1    C
ATOM   1018  CE  LYS A 144     -40.528  22.076-123.826  1.00129.01      1    C
ATOM   1019  NZ  LYS A 144     -40.008  22.025-125.220  1.00132.24      1    N
ATOM   1020  N   ASN A 145     -39.744  24.386-118.002  1.00112.54      1    N
ATOM   1021  CA  ASN A 145     -39.182  25.469-117.201  1.00115.09      1    C
ATOM   1022  C   ASN A 145     -40.011  26.743-117.344  1.00102.48      1    C
ATOM   1023  O   ASN A 145     -39.558  27.705-117.974  1.00112.06      1    O
ATOM   1024  CB  ASN A 145     -37.732  25.742-117.611  1.00124.23      1    C
ATOM   1025  CG  ASN A 145     -36.837  24.530-117.442  1.00132.13      1    C
ATOM   1026  OD1 ASN A 145     -37.291  23.457-117.047  1.00135.59      1    O
ATOM   1027  ND2 ASN A 145     -35.554  24.697-117.743  1.00135.49      1    N
ATOM   1028  N   PRO A 146     -41.222  26.797-116.776  1.00 98.40      1    N
ATOM   1029  CA  PRO A 146     -42.033  28.018-116.898  1.00109.61      1    C
ATOM   1030  C   PRO A 146     -41.665  29.119-115.909  1.00113.31      1    C
ATOM   1031  O   PRO A 146     -42.454  30.047-115.712  1.00111.78      1    O
ATOM   1032  CB  PRO A 146     -43.464  27.512-116.650  1.00103.76      1    C
ATOM   1033  CG  PRO A 146     -43.390  26.019-116.773  1.00101.03      1    C
ATOM   1034  CD  PRO A 146     -42.025  25.656-116.312  1.00 94.89      1    C
ATOM   1035  N   LEU A 147     -40.477  29.045-115.303  1.00113.03      1    N
ATOM   1036  CA  LEU A 147     -40.034  29.978-114.266  1.00104.32      1    C
ATOM   1037  C   LEU A 147     -40.249  31.450-114.608  1.00105.51      1    C
ATOM   1038  O   LEU A 147     -39.286  32.166-114.902  1.00121.75      1    O
ATOM   1039  CB  LEU A 147     -38.555  29.757-113.929  1.00108.33      1    C
ATOM   1040  CG  LEU A 147     -38.111  28.401-113.371  1.00119.12      1    C
ATOM   1041  CD1 LEU A 147     -37.760  27.421-114.468  1.00118.10      1    C
ATOM   1042  CD2 LEU A 147     -36.939  28.585-112.408  1.00111.69      1    C
ATOM   1043  N   GLY A 148     -41.496  31.913-114.559  1.00100.86      1    N
ATOM   1044  CA  GLY A 148     -41.787  33.308-114.828  1.00102.79      1    C
ATOM   1045  C   GLY A 148     -42.982  33.532-115.730  1.00105.37      1    C
ATOM   1046  O   GLY A 148     -43.107  34.591-116.353  1.00116.13      1    O
ATOM   1047  N   LEU A 149     -43.873  32.549-115.797  1.00 98.57      1    N
ATOM   1048  CA  LEU A 149     -45.053  32.607-116.649  1.00 90.35      1    C
ATOM   1049  C   LEU A 149     -46.274  32.917-115.789  1.00 98.67      1    C
ATOM   1050  O   LEU A 149     -46.608  32.150-114.880  1.00117.86      1    O
ATOM   1051  CB  LEU A 149     -45.236  31.288-117.398  1.00 98.19      1    C
ATOM   1052  CG  LEU A 149     -44.650  31.224-118.808  1.00 94.04      1    C
ATOM   1053  CD1 LEU A 149     -45.145  29.987-119.537  1.00 91.10      1    C
ATOM   1054  CD2 LEU A 149     -44.987  32.484-119.590  1.00 91.23      1    C
ATOM   1055  N   SER A 150     -46.935  34.035-116.076  1.00 99.29      1    N
ATOM   1056  CA  SER A 150     -48.093  34.454-115.294  1.00104.13      1    C
ATOM   1057  C   SER A 150     -49.265  33.510-115.542  1.00103.32      1    C
ATOM   1058  O   SER A 150     -49.693  33.324-116.686  1.00 88.77      1    O
ATOM   1059  CB  SER A 150     -48.473  35.891-115.640  1.00122.85      1    C
ATOM   1060  OG  SER A 150     -48.774  36.025-117.019  1.00139.10      1    O
ATOM   1061  N   GLY A 151     -49.786  32.917-114.468  1.00107.13      1    N
ATOM   1062  CA  GLY A 151     -50.914  32.012-114.536  1.00 92.86      1    C
ATOM   1063  C   GLY A 151     -51.684  32.053-113.233  1.00 89.97      1    C
ATOM   1064  O   GLY A 151     -51.368  32.830-112.330  1.00 92.16      1    O
ATOM   1065  N   VAL A 152     -52.707  31.205-113.136  1.00 88.65      1    N
ATOM   1066  CA  VAL A 152     -53.534  31.136-111.935  1.00 92.41      1    C
ATOM   1067  C   VAL A 152     -53.535  29.756-111.292  1.00 93.03      1    C
ATOM   1068  O   VAL A 152     -53.906  29.642-110.113  1.00 98.58      1    O
ATOM   1069  CB  VAL A 152     -54.988  31.578-112.234  1.00 90.91      1    C
ATOM   1070  CG1 VAL A 152     -55.777  31.817-110.946  1.00 88.48      1    C
ATOM   1071  CG2 VAL A 152     -55.008  32.817-113.115  1.00105.60      1    C
ATOM   1072  N   ARG A 153     -53.073  28.721-111.989  1.00 87.25      1    N
ATOM   1073  CA  ARG A 153     -52.964  27.388-111.411  1.00 88.83      1    C
ATOM   1074  C   ARG A 153     -52.198  26.516-112.393  1.00 90.73      1    C
ATOM   1075  O   ARG A 153     -52.245  26.748-113.602  1.00 90.76      1    O
ATOM   1076  CB  ARG A 153     -54.351  26.792-111.106  1.00 86.89      1    C
ATOM   1077  CG  ARG A 153     -54.355  25.326-110.694  1.00 85.47      1    C
ATOM   1078  CD  ARG A 153     -54.714  24.376-111.832  1.00 76.32      1    C
ATOM   1079  NE  ARG A 153     -56.132  24.378-112.179  1.00 62.11      1    N
ATOM   1080  CZ  ARG A 153     -57.119  24.044-111.355  1.00 72.32      1    C
ATOM   1081  NH1 ARG A 153     -56.891  23.701-110.096  1.00 67.59      1    N
ATOM   1082  NH2 ARG A 153     -58.367  24.026-111.813  1.00 76.85      1    N
ATOM   1083  N   MET A 154     -51.484  25.524-111.869  1.00 89.87      1    N
ATOM   1084  CA  MET A 154     -50.652  24.684-112.715  1.00 94.69      1    C
ATOM   1085  C   MET A 154     -50.712  23.239-112.246  1.00 96.72      1    C
ATOM   1086  O   MET A 154     -50.876  22.956-111.055  1.00 85.04      1    O
ATOM   1087  CB  MET A 154     -49.193  25.153-112.746  1.00 90.41      1    C
ATOM   1088  CG  MET A 154     -48.420  24.857-111.487  1.00 99.25      1    C
ATOM   1089  SD  MET A 154     -46.902  25.811-111.409  1.00112.67      1    S
ATOM   1090  CE  MET A 154     -45.810  24.577-110.724  1.00 84.30      1    C
ATOM   1091  N   GLU A 155     -50.599  22.330-113.209  1.00 95.51      1    N
ATOM   1092  CA  GLU A 155     -50.570  20.897-112.966  1.00 91.35      1    C
ATOM   1093  C   GLU A 155     -49.290  20.329-113.563  1.00 90.78      1    C
ATOM   1094  O   GLU A 155     -48.825  20.792-114.610  1.00 85.57      1    O
ATOM   1095  CB  GLU A 155     -51.792  20.194-113.563  1.00 76.13      1    C
ATOM   1096  CG  GLU A 155     -53.090  20.961-113.406  1.00 75.38      1    C
ATOM   1097  CD  GLU A 155     -54.174  20.459-114.338  1.00101.61      1    C
ATOM   1098  OE1 GLU A 155     -54.014  19.354-114.898  1.00111.54      1    O
ATOM   1099  OE2 GLU A 155     -55.187  21.169-114.509  1.00106.49      1    O
ATOM   1100  N   VAL A 156     -48.716  19.336-112.890  1.00 84.51      1    N
ATOM   1101  CA  VAL A 156     -47.477  18.716-113.331  1.00 65.00      1    C
ATOM   1102  C   VAL A 156     -47.748  17.246-113.612  1.00 68.36      1    C
ATOM   1103  O   VAL A 156     -48.714  16.659-113.120  1.00 81.09      1    O
ATOM   1104  CB  VAL A 156     -46.345  18.870-112.295  1.00 69.06      1    C
ATOM   1105  CG1 VAL A 156     -45.990  20.334-112.113  1.00 78.95      1    C
ATOM   1106  CG2 VAL A 156     -46.751  18.245-110.971  1.00 85.42      1    C
ATOM   1107  N   SER A 157     -46.875  16.652-114.423  1.00 63.71      1    N
ATOM   1108  CA  SER A 157     -46.932  15.227-114.752  1.00 68.73      1    C
ATOM   1109  C   SER A 157     -45.559  14.644-114.441  1.00 67.14      1    C
ATOM   1110  O   SER A 157     -44.686  14.588-115.311  1.00 72.65      1    O
ATOM   1111  CB  SER A 157     -47.327  15.014-116.211  1.00 53.48      1    C
ATOM   1112  OG  SER A 157     -46.904  13.745-116.677  1.00 59.58      1    O
ATOM   1113  N   VAL A 158     -45.371  14.213-113.198  1.00 61.09      1    N
ATOM   1114  CA  VAL A 158     -44.065  13.759-112.743  1.00 56.88      1    C
ATOM   1115  C   VAL A 158     -43.857  12.306-113.145  1.00 64.77      1    C
ATOM   1116  O   VAL A 158     -44.798  11.506-113.201  1.00 64.22      1    O
ATOM   1117  CB  VAL A 158     -43.934  13.946-111.218  1.00 59.10      1    C
ATOM   1118  CG1 VAL A 158     -42.495  13.740-110.769  1.00 64.38      1    C
ATOM   1119  CG2 VAL A 158     -44.431  15.319-110.814  1.00 74.09      1    C
ATOM   1120  N   HIS A 159     -42.604  11.965-113.427  1.00 78.01      1    N
ATOM   1121  CA  HIS A 159     -42.197  10.598-113.712  1.00 74.36      1    C
ATOM   1122  C   HIS A 159     -41.477  10.043-112.491  1.00 72.25      1    C
ATOM   1123  O   HIS A 159     -40.514  10.646-112.006  1.00 77.33      1    O
ATOM   1124  CB  HIS A 159     -41.295  10.547-114.946  1.00 74.97      1    C
ATOM   1125  CG  HIS A 159     -41.006   9.161-115.431  1.00 86.49      1    C
ATOM   1126  ND1 HIS A 159     -40.421   8.199-114.637  1.00 91.65      1    N
ATOM   1127  CD2 HIS A 159     -41.242   8.570-116.626  1.00 90.54      1    C
ATOM   1128  CE1 HIS A 159     -40.295   7.080-115.325  1.00 86.13      1    C
ATOM   1129  NE2 HIS A 159     -40.790   7.276-116.534  1.00 85.40      1    N
ATOM   1130  N   LEU A 160     -41.941   8.899-111.997  1.00 77.03      1    N
ATOM   1131  CA  LEU A 160     -41.421   8.316-110.768  1.00 76.17      1    C
ATOM   1132  C   LEU A 160     -40.677   7.031-111.104  1.00 80.90      1    C
ATOM   1133  O   LEU A 160     -41.246   6.123-111.719  1.00 86.85      1    O
ATOM   1134  CB  LEU A 160     -42.549   8.034-109.776  1.00 65.60      1    C
ATOM   1135  CG  LEU A 160     -42.772   9.083-108.685  1.00 61.63      1    C
ATOM   1136  CD1 LEU A 160     -42.929  10.461-109.300  1.00 71.82      1    C
ATOM   1137  CD2 LEU A 160     -43.976   8.732-107.832  1.00 68.96      1    C
ATOM   1138  N   ILE A 161     -39.412   6.958-110.701  1.00 70.82      1    N
ATOM   1139  CA  ILE A 161     -38.608   5.748-110.824  1.00 73.24      1    C
ATOM   1140  C   ILE A 161     -38.478   5.124-109.443  1.00 79.82      1    C
ATOM   1141  O   ILE A 161     -38.126   5.809-108.475  1.00 79.52      1    O
ATOM   1142  CB  ILE A 161     -37.228   6.043-111.434  1.00 74.34      1    C
ATOM   1143  CG1 ILE A 161     -37.381   6.844-112.731  1.00 79.85      1    C
ATOM   1144  CG2 ILE A 161     -36.467   4.748-111.673  1.00 82.38      1    C
ATOM   1145  CD1 ILE A 161     -36.226   6.687-113.700  1.00 73.49      1    C
ATOM   1146  N   SER A 162     -38.767   3.829-109.351  1.00 76.11      1    N
ATOM   1147  CA  SER A 162     -38.728   3.118-108.084  1.00 72.90      1    C
ATOM   1148  C   SER A 162     -38.066   1.765-108.287  1.00 86.81      1    C
ATOM   1149  O   SER A 162     -38.087   1.202-109.385  1.00 91.07      1    O
ATOM   1150  CB  SER A 162     -40.134   2.939-107.494  1.00 80.75      1    C
ATOM   1151  OG  SER A 162     -40.950   2.157-108.349  1.00 96.98      1    O
ATOM   1152  N   CYS A 163     -37.473   1.250-107.213  1.00 91.67      1    N
ATOM   1153  CA  CYS A 163     -36.782  -0.029-107.238  1.00 81.74      1    C
ATOM   1154  C   CYS A 163     -37.074  -0.767-105.941  1.00 75.20      1    C
ATOM   1155  O   CYS A 163     -37.519  -0.176-104.954  1.00 88.73      1    O
ATOM   1156  CB  CYS A 163     -35.269   0.143-107.424  1.00 80.25      1    C
ATOM   1157  SG  CYS A 163     -34.428   0.872-106.001  1.00 84.28      1    S
ATOM   1158  N   HIS A 164     -36.824  -2.074-105.954  1.00 71.74      1    N
ATOM   1159  CA  HIS A 164     -37.002  -2.870-104.748  1.00 74.63      1    C
ATOM   1160  C   HIS A 164     -36.025  -2.405-103.676  1.00 68.19      1    C
ATOM   1161  O   HIS A 164     -34.828  -2.250-103.932  1.00 70.80      1    O
ATOM   1162  CB  HIS A 164     -36.801  -4.353-105.058  1.00 80.66      1    C
ATOM   1163  CG  HIS A 164     -37.473  -5.269-104.084  1.00 77.09      1    C
ATOM   1164  ND1 HIS A 164     -36.802  -5.876-103.045  1.00 82.05      1    N
ATOM   1165  CD2 HIS A 164     -38.760  -5.680-103.992  1.00 75.51      1    C
ATOM   1166  CE1 HIS A 164     -37.646  -6.622-102.354  1.00 83.71      1    C
ATOM   1167  NE2 HIS A 164     -38.841  -6.520-102.908  1.00 92.19      1    N
ATOM   1168  N   ASN A 165     -36.548  -2.167-102.472  1.00 72.84      1    N
ATOM   1169  CA  ASN A 165     -35.737  -1.580-101.410  1.00 73.56      1    C
ATOM   1170  C   ASN A 165     -34.613  -2.515-100.977  1.00 81.67      1    C
ATOM   1171  O   ASN A 165     -33.456  -2.094-100.864  1.00 89.51      1    O
ATOM   1172  CB  ASN A 165     -36.627  -1.215-100.220  1.00 82.83      1    C
ATOM   1173  CG  ASN A 165     -35.945  -0.274 -99.243  1.00 82.23      1    C
ATOM   1174  OD1 ASN A 165     -34.731  -0.085 -99.284  1.00 78.84      1    O
ATOM   1175  ND2 ASN A 165     -36.732   0.325 -98.357  1.00 98.19      1    N
ATOM   1176  N   ASP A 166     -34.931  -3.792-100.741  1.00 86.12      1    N
ATOM   1177  CA  ASP A 166     -33.931  -4.732-100.235  1.00 82.70      1    C
ATOM   1178  C   ASP A 166     -32.739  -4.851-101.178  1.00 76.20      1    C
ATOM   1179  O   ASP A 166     -31.583  -4.821-100.739  1.00 69.97      1    O
ATOM   1180  CB  ASP A 166     -34.566  -6.101 -99.994  1.00 92.48      1    C
ATOM   1181  CG  ASP A 166     -35.311  -6.171 -98.678  1.00 95.08      1    C
ATOM   1182  OD1 ASP A 166     -34.923  -5.448 -97.736  1.00 97.54      1    O
ATOM   1183  OD2 ASP A 166     -36.271  -6.962 -98.580  1.00 99.71      1    O
ATOM   1184  N   MET A 167     -33.000  -4.988-102.481  1.00 73.51      1    N
ATOM   1185  CA  MET A 167     -31.910  -5.078-103.447  1.00 81.07      1    C
ATOM   1186  C   MET A 167     -31.060  -3.815-103.467  1.00 79.35      1    C
ATOM   1187  O   MET A 167     -29.914  -3.857-103.928  1.00 70.83      1    O
ATOM   1188  CB  MET A 167     -32.463  -5.362-104.844  1.00 72.62      1    C
ATOM   1189  CG  MET A 167     -31.523  -6.157-105.744  1.00 89.91      1    C
ATOM   1190  SD  MET A 167     -31.674  -7.945-105.543  1.00131.72      1    S
ATOM   1191  CE  MET A 167     -30.311  -8.291-104.433  1.00 96.06      1    C
ATOM   1192  N   ALA A 168     -31.595  -2.695-102.977  1.00 80.27      1    N
ATOM   1193  CA  ALA A 168     -30.809  -1.473-102.868  1.00 67.24      1    C
ATOM   1194  C   ALA A 168     -29.983  -1.457-101.587  1.00 70.67      1    C
ATOM   1195  O   ALA A 168     -28.858  -0.946-101.581  1.00 81.61      1    O
ATOM   1196  CB  ALA A 168     -31.724  -0.250-102.929  1.00 56.96      1    C
ATOM   1197  N   ARG A 169     -30.525  -2.006-100.495  1.00 67.44      1    N
ATOM   1198  CA  ARG A 169     -29.777  -2.058 -99.242  1.00 62.95      1    C
ATOM   1199  C   ARG A 169     -28.478  -2.837 -99.403  1.00 71.76      1    C
ATOM   1200  O   ARG A 169     -27.455  -2.481 -98.806  1.00 71.52      1    O
ATOM   1201  CB  ARG A 169     -30.634  -2.677 -98.138  1.00 65.44      1    C
ATOM   1202  CG  ARG A 169     -32.071  -2.195 -98.116  1.00 68.27      1    C
ATOM   1203  CD  ARG A 169     -32.586  -2.053 -96.697  1.00 76.53      1    C
ATOM   1204  NE  ARG A 169     -31.911  -2.964 -95.782  1.00 85.55      1    N
ATOM   1205  CZ  ARG A 169     -31.853  -2.798 -94.468  1.00 95.16      1    C
ATOM   1206  NH1 ARG A 169     -32.432  -1.766 -93.875  1.00 89.86      1    N
ATOM   1207  NH2 ARG A 169     -31.199  -3.691 -93.730  1.00105.53      1    N
ATOM   1208  N   ASN A 170     -28.501  -3.909-100.200  1.00 73.57      1    N
ATOM   1209  CA  ASN A 170     -27.299  -4.714-100.400  1.00 69.47      1    C
ATOM   1210  C   ASN A 170     -26.210  -3.903-101.090  1.00 70.58      1    C
ATOM   1211  O   ASN A 170     -25.042  -3.935-100.683  1.00 73.38      1    O
ATOM   1212  CB  ASN A 170     -27.634  -5.972-101.203  1.00 58.74      1    C
ATOM   1213  CG  ASN A 170     -28.712  -6.812-100.547  1.00 70.13      1    C
ATOM   1214  OD1 ASN A 170     -28.920  -6.738 -99.336  1.00 72.60      1    O
ATOM   1215  ND2 ASN A 170     -29.399  -7.621-101.343  1.00 74.19      1    N
ATOM   1216  N   ILE A 171     -26.574  -3.173-102.145  1.00 67.09      1    N
ATOM   1217  CA  ILE A 171     -25.602  -2.339-102.844  1.00 58.87      1    C
ATOM   1218  C   ILE A 171     -25.067  -1.258-101.915  1.00 68.70      1    C
ATOM   1219  O   ILE A 171     -23.871  -0.942-101.927  1.00 79.87      1    O
ATOM   1220  CB  ILE A 171     -26.235  -1.733-104.109  1.00 59.27      1    C
ATOM   1221  CG1 ILE A 171     -26.675  -2.840-105.066  1.00 60.01      1    C
ATOM   1222  CG2 ILE A 171     -25.265  -0.770-104.786  1.00 70.93      1    C
ATOM   1223  CD1 ILE A 171     -25.652  -3.181-106.111  1.00 54.16      1    C
ATOM   1224  N   ILE A 172     -25.942  -0.680-101.090  1.00 72.00      1    N
ATOM   1225  CA  ILE A 172     -25.498   0.310-100.113  1.00 75.29      1    C
ATOM   1226  C   ILE A 172     -24.574  -0.334 -99.087  1.00 75.31      1    C
ATOM   1227  O   ILE A 172     -23.512   0.209 -98.763  1.00 74.24      1    O
ATOM   1228  CB  ILE A 172     -26.708   0.988 -99.444  1.00 63.97      1    C
ATOM   1229  CG1 ILE A 172     -27.551   1.724-100.486  1.00 53.67      1    C
ATOM   1230  CG2 ILE A 172     -26.251   1.945 -98.354  1.00 65.93      1    C
ATOM   1231  CD1 ILE A 172     -28.971   1.990-100.044  1.00 70.53      1    C
ATOM   1232  N   LYS A 173     -24.956  -1.508 -98.573  1.00 70.41      1    N
ATOM   1233  CA  LYS A 173     -24.120  -2.190 -97.588  1.00 66.64      1    C
ATOM   1234  C   LYS A 173     -22.727  -2.478 -98.135  1.00 66.13      1    C
ATOM   1235  O   LYS A 173     -21.733  -2.355 -97.411  1.00 66.94      1    O
ATOM   1236  CB  LYS A 173     -24.783  -3.488 -97.125  1.00 67.75      1    C
ATOM   1237  CG  LYS A 173     -23.876  -4.304 -96.219  1.00 84.28      1    C
ATOM   1238  CD  LYS A 173     -24.616  -5.308 -95.362  1.00 95.31      1    C
ATOM   1239  CE  LYS A 173     -24.022  -5.320 -93.963  1.00122.02      1    C
ATOM   1240  NZ  LYS A 173     -24.693  -6.287 -93.063  1.00140.93      1    N
ATOM   1241  N   ALA A 174     -22.630  -2.840 -99.416  1.00 60.98      1    N
ATOM   1242  CA  ALA A 174     -21.325  -3.138 -99.999  1.00 64.83      1    C
ATOM   1243  C   ALA A 174     -20.424  -1.910 -99.988  1.00 68.32      1    C
ATOM   1244  O   ALA A 174     -19.255  -1.986 -99.593  1.00 66.67      1    O
ATOM   1245  CB  ALA A 174     -21.496  -3.670-101.422  1.00 56.59      1    C
ATOM   1246  N   VAL A 175     -20.952  -0.765-100.420  1.00 72.47      1    N
ATOM   1247  CA  VAL A 175     -20.147   0.451-100.476  1.00 66.22      1    C
ATOM   1248  C   VAL A 175     -19.828   0.957 -99.071  1.00 74.16      1    C
ATOM   1249  O   VAL A 175     -18.713   1.423 -98.804  1.00 86.53      1    O
ATOM   1250  CB  VAL A 175     -20.869   1.519-101.318  1.00 63.34      1    C
ATOM   1251  CG1 VAL A 175     -20.158   2.859-101.212  1.00 64.79      1    C
ATOM   1252  CG2 VAL A 175     -20.967   1.071-102.769  1.00 55.19      1    C
ATOM   1253  N   GLU A 176     -20.791   0.865 -98.150  1.00 72.72      1    N
ATOM   1254  CA  GLU A 176     -20.574   1.372 -96.797  1.00 70.66      1    C
ATOM   1255  C   GLU A 176     -19.506   0.584 -96.047  1.00 70.44      1    C
ATOM   1256  O   GLU A 176     -18.857   1.131 -95.149  1.00 70.90      1    O
ATOM   1257  CB  GLU A 176     -21.888   1.365 -96.013  1.00 76.07      1    C
ATOM   1258  CG  GLU A 176     -22.963   2.274 -96.595  1.00 82.24      1    C
ATOM   1259  CD  GLU A 176     -23.849   2.894 -95.532  1.00106.29      1    C
ATOM   1260  OE1 GLU A 176     -24.381   2.143 -94.687  1.00 99.50      1    O
ATOM   1261  OE2 GLU A 176     -24.018   4.132 -95.548  1.00112.15      1    O
ATOM   1262  N   ARG A 177     -19.302  -0.688 -96.395  1.00 68.17      1    N
ATOM   1263  CA  ARG A 177     -18.278  -1.481 -95.720  1.00 75.27      1    C
ATOM   1264  C   ARG A 177     -16.863  -1.116 -96.142  1.00 77.62      1    C
ATOM   1265  O   ARG A 177     -15.911  -1.654 -95.566  1.00 79.15      1    O
ATOM   1266  CB  ARG A 177     -18.519  -2.974 -95.957  1.00 71.31      1    C
ATOM   1267  CG  ARG A 177     -19.791  -3.506 -95.319  1.00 89.92      1    C
ATOM   1268  CD  ARG A 177     -19.488  -4.347 -94.091  1.00112.34      1    C
ATOM   1269  NE  ARG A 177     -18.410  -5.297 -94.338  1.00114.48      1    N
ATOM   1270  CZ  ARG A 177     -18.592  -6.590 -94.568  1.00106.11      1    C
ATOM   1271  NH1 ARG A 177     -19.802  -7.124 -94.590  1.00 93.50      1    N
ATOM   1272  NH2 ARG A 177     -17.532  -7.366 -94.783  1.00 97.46      1    N
ATOM   1273  N   CYS A 178     -16.697  -0.225 -97.119  1.00 77.48      1    N
ATOM   1274  CA  CYS A 178     -15.385   0.237 -97.548  1.00 77.13      1    C
ATOM   1275  C   CYS A 178     -15.055   1.623 -97.008  1.00 81.27      1    C
ATOM   1276  O   CYS A 178     -14.128   2.272 -97.505  1.00 85.03      1    O
ATOM   1277  CB  CYS A 178     -15.291   0.230 -99.075  1.00 78.82      1    C
ATOM   1278  SG  CYS A 178     -16.057  -1.198 -99.877  1.00 80.63      1    S
ATOM   1279  N   GLY A 179     -15.788   2.086 -95.996  1.00 85.92      1    N
ATOM   1280  CA  GLY A 179     -15.563   3.407 -95.448  1.00 86.78      1    C
ATOM   1281  C   GLY A 179     -16.168   4.546 -96.234  1.00 80.86      1    C
ATOM   1282  O   GLY A 179     -15.908   5.709 -95.905  1.00 95.74      1    O
ATOM   1283  N   LEU A 180     -16.963   4.257 -97.259  1.00 71.40      1    N
ATOM   1284  CA  LEU A 180     -17.551   5.280 -98.110  1.00 74.12      1    C
ATOM   1285  C   LEU A 180     -18.980   5.589 -97.682  1.00 83.68      1    C
ATOM   1286  O   LEU A 180     -19.663   4.759 -97.076  1.00 84.50      1    O
ATOM   1287  CB  LEU A 180     -17.541   4.844 -99.576  1.00 66.54      1    C
ATOM   1288  CG  LEU A 180     -16.266   4.192-100.107  1.00 75.89      1    C
ATOM   1289  CD1 LEU A 180     -16.424   3.844-101.579  1.00 71.09      1    C
ATOM   1290  CD2 LEU A 180     -15.075   5.111 -99.898  1.00 96.82      1    C
ATOM   1291  N   LYS A 181     -19.422   6.800 -98.007  1.00 84.21      1    N
ATOM   1292  CA  LYS A 181     -20.789   7.244 -97.773  1.00 82.58      1    C
ATOM   1293  C   LYS A 181     -21.483   7.405 -99.116  1.00 81.29      1    C
ATOM   1294  O   LYS A 181     -20.936   8.032-100.029  1.00 80.59      1    O
ATOM   1295  CB  LYS A 181     -20.814   8.573 -97.013  1.00 86.50      1    C
ATOM   1296  CG  LYS A 181     -21.082   8.465 -95.521  1.00104.21      1    C
ATOM   1297  CD  LYS A 181     -20.629   9.732 -94.804  1.00104.77      1    C
ATOM   1298  CE  LYS A 181     -21.767  10.382 -94.029  1.00101.82      1    C
ATOM   1299  NZ  LYS A 181     -22.255   9.525 -92.914  1.00110.48      1    N
ATOM   1300  N   VAL A 182     -22.678   6.839 -99.240  1.00 73.66      1    N
ATOM   1301  CA  VAL A 182     -23.432   6.950-100.483  1.00 68.69      1    C
ATOM   1302  C   VAL A 182     -24.186   8.273-100.490  1.00 75.50      1    C
ATOM   1303  O   VAL A 182     -24.789   8.669 -99.484  1.00 77.58      1    O
ATOM   1304  CB  VAL A 182     -24.378   5.750-100.661  1.00 63.03      1    C
ATOM   1305  CG1 VAL A 182     -23.582   4.458-100.690  1.00 70.02      1    C
ATOM   1306  CG2 VAL A 182     -25.409   5.696 -99.547  1.00 87.54      1    C
ATOM   1307  N   GLU A 183     -24.125   8.980-101.618  1.00 77.55      1    N
ATOM   1308  CA  GLU A 183     -24.840  10.241-101.759  1.00 74.81      1    C
ATOM   1309  C   GLU A 183     -26.258  10.024-102.273  1.00 80.47      1    C
ATOM   1310  O   GLU A 183     -27.224  10.486-101.660  1.00101.64      1    O
ATOM   1311  CB  GLU A 183     -24.076  11.182-102.697  1.00 77.47      1    C
ATOM   1312  CG  GLU A 183     -22.804  11.766-102.101  1.00 81.27      1    C
ATOM   1313  CD  GLU A 183     -23.066  13.015-101.281  1.00106.90      1    C
ATOM   1314  OE1 GLU A 183     -23.908  13.838-101.699  1.00112.85      1    O
ATOM   1315  OE2 GLU A 183     -22.426  13.177-100.220  1.00116.43      1    O
ATOM   1316  N   GLN A 184     -26.393   9.319-103.393  1.00 72.90      1    N
ATOM   1317  CA  GLN A 184     -27.697   9.027-103.964  1.00 77.53      1    C
ATOM   1318  C   GLN A 184     -27.575   7.806-104.860  1.00 61.54      1    C
ATOM   1319  O   GLN A 184     -26.514   7.544-105.433  1.00 62.21      1    O
ATOM   1320  CB  GLN A 184     -28.241  10.218-104.759  1.00 85.34      1    C
ATOM   1321  CG  GLN A 184     -29.747  10.390-104.672  1.00 86.89      1    C
ATOM   1322  CD  GLN A 184     -30.179  11.819-104.929  1.00102.66      1    C
ATOM   1323  OE1 GLN A 184     -30.326  12.238-106.078  1.00 96.71      1    O
ATOM   1324  NE2 GLN A 184     -30.387  12.577-103.857  1.00103.65      1    N
ATOM   1325  N   LEU A 185     -28.670   7.064-104.973  1.00 62.21      1    N
ATOM   1326  CA  LEU A 185     -28.743   5.948-105.902  1.00 54.22      1    C
ATOM   1327  C   LEU A 185     -29.317   6.447-107.218  1.00 58.03      1    C
ATOM   1328  O   LEU A 185     -30.241   7.265-107.234  1.00 78.00      1    O
ATOM   1329  CB  LEU A 185     -29.606   4.814-105.343  1.00 54.38      1    C
ATOM   1330  CG  LEU A 185     -29.000   3.804-104.361  1.00 57.03      1    C
ATOM   1331  CD1 LEU A 185     -28.127   4.461-103.300  1.00 61.56      1    C
ATOM   1332  CD2 LEU A 185     -30.101   2.985-103.708  1.00 67.54      1    C
ATOM   1333  N   VAL A 186     -28.765   5.956-108.322  1.00 51.30      1    N
ATOM   1334  CA  VAL A 186     -29.126   6.425-109.653  1.00 58.03      1    C
ATOM   1335  C   VAL A 186     -29.433   5.219-110.525  1.00 58.88      1    C
ATOM   1336  O   VAL A 186     -28.668   4.248-110.541  1.00 67.08      1    O
ATOM   1337  CB  VAL A 186     -28.007   7.279-110.282  1.00 54.82      1    C
ATOM   1338  CG1 VAL A 186     -28.321   7.590-111.738  1.00 54.45      1    C
ATOM   1339  CG2 VAL A 186     -27.803   8.561-109.489  1.00 48.12      1    C
ATOM   1340  N   PHE A 187     -30.553   5.277-111.240  1.00 58.52      1    N
ATOM   1341  CA  PHE A 187     -30.889   4.228-112.190  1.00 57.67      1    C
ATOM   1342  C   PHE A 187     -29.836   4.182-113.292  1.00 57.53      1    C
ATOM   1343  O   PHE A 187     -29.453   5.216-113.847  1.00 51.54      1    O
ATOM   1344  CB  PHE A 187     -32.285   4.477-112.765  1.00 50.33      1    C
ATOM   1345  CG  PHE A 187     -32.588   3.690-114.007  1.00 52.82      1    C
ATOM   1346  CD1 PHE A 187     -32.444   2.315-114.027  1.00 58.34      1    C
ATOM   1347  CD2 PHE A 187     -33.043   4.325-115.150  1.00 64.20      1    C
ATOM   1348  CE1 PHE A 187     -32.727   1.589-115.164  1.00 65.91      1    C
ATOM   1349  CE2 PHE A 187     -33.330   3.605-116.294  1.00 72.84      1    C
ATOM   1350  CZ  PHE A 187     -33.172   2.233-116.300  1.00 74.01      1    C
ATOM   1351  N   SER A 188     -29.358   2.971-113.590  1.00 57.79      1    N
ATOM   1352  CA  SER A 188     -28.255   2.806-114.532  1.00 58.67      1    C
ATOM   1353  C   SER A 188     -28.593   3.394-115.897  1.00 62.93      1    C
ATOM   1354  O   SER A 188     -27.818   4.179-116.456  1.00 67.55      1    O
ATOM   1355  CB  SER A 188     -27.899   1.325-114.658  1.00 68.79      1    C
ATOM   1356  OG  SER A 188     -26.936   0.948-113.691  1.00 73.79      1    O
ATOM   1357  N   GLY A 189     -29.751   3.028-116.448  1.00 69.24      1    N
ATOM   1358  CA  GLY A 189     -30.120   3.507-117.770  1.00 70.90      1    C
ATOM   1359  C   GLY A 189     -30.288   5.011-117.843  1.00 64.46      1    C
ATOM   1360  O   GLY A 189     -30.134   5.605-118.914  1.00 71.42      1    O
ATOM   1361  N   LEU A 190     -30.607   5.647-116.715  1.00 57.24      1    N
ATOM   1362  CA  LEU A 190     -30.719   7.102-116.694  1.00 67.81      1    C
ATOM   1363  C   LEU A 190     -29.349   7.754-116.838  1.00 70.82      1    C
ATOM   1364  O   LEU A 190     -29.180   8.703-117.614  1.00 69.24      1    O
ATOM   1365  CB  LEU A 190     -31.411   7.549-115.404  1.00 58.93      1    C
ATOM   1366  CG  LEU A 190     -31.603   9.043-115.137  1.00 46.87      1    C
ATOM   1367  CD1 LEU A 190     -32.937   9.273-114.453  1.00 49.33      1    C
ATOM   1368  CD2 LEU A 190     -30.476   9.596-114.279  1.00 60.62      1    C
ATOM   1369  N   ALA A 191     -28.356   7.261-116.094  1.00 69.12      1    N
ATOM   1370  CA  ALA A 191     -26.995   7.756-116.267  1.00 58.62      1    C
ATOM   1371  C   ALA A 191     -26.420   7.325-117.610  1.00 65.18      1    C
ATOM   1372  O   ALA A 191     -25.711   8.099-118.265  1.00 69.27      1    O
ATOM   1373  CB  ALA A 191     -26.109   7.274-115.119  1.00 60.17      1    C
ATOM   1374  N   SER A 192     -26.721   6.094-118.040  1.00 67.36      1    N
ATOM   1375  CA  SER A 192     -26.288   5.624-119.352  1.00 61.62      1    C
ATOM   1376  C   SER A 192     -26.881   6.445-120.487  1.00 64.76      1    C
ATOM   1377  O   SER A 192     -26.400   6.354-121.621  1.00 85.80      1    O
ATOM   1378  CB  SER A 192     -26.653   4.148-119.536  1.00 64.58      1    C
ATOM   1379  OG  SER A 192     -25.657   3.299-118.995  1.00 68.41      1    O
ATOM   1380  N   SER A 193     -27.909   7.244-120.213  1.00 60.12      1    N
ATOM   1381  CA  SER A 193     -28.507   8.103-121.222  1.00 62.90      1    C
ATOM   1382  C   SER A 193     -28.014   9.538-121.135  1.00 73.48      1    C
ATOM   1383  O   SER A 193     -27.923  10.215-122.162  1.00 83.28      1    O
ATOM   1384  CB  SER A 193     -30.034   8.086-121.093  1.00 69.71      1    C
ATOM   1385  OG  SER A 193     -30.656   8.433-122.317  1.00 92.72      1    O
ATOM   1386  N   ASN A 194     -27.686  10.009-119.930  1.00 79.28      1    N
ATOM   1387  CA  ASN A 194     -27.208  11.374-119.747  1.00 83.07      1    C
ATOM   1388  C   ASN A 194     -25.842  11.612-120.378  1.00 77.26      1    C
ATOM   1389  O   ASN A 194     -25.480  12.770-120.615  1.00 75.93      1    O
ATOM   1390  CB  ASN A 194     -27.153  11.711-118.256  1.00 89.38      1    C
ATOM   1391  CG  ASN A 194     -28.367  12.492-117.787  1.00 92.04      1    C
ATOM   1392  OD1 ASN A 194     -29.259  12.812-118.575  1.00 75.16      1    O
ATOM   1393  ND2 ASN A 194     -28.405  12.803-116.496  1.00 96.27      1    N
ATOM   1394  N   ALA A 195     -25.076  10.556-120.652  1.00 73.91      1    N
ATOM   1395  CA  ALA A 195     -23.712  10.698-121.143  1.00 90.63      1    C
ATOM   1396  C   ALA A 195     -23.532  10.231-122.582  1.00 77.71      1    C
ATOM   1397  O   ALA A 195     -22.404  10.245-123.086  1.00 79.16      1    O
ATOM   1398  CB  ALA A 195     -22.743   9.936-120.230  1.00 76.50      1    C
ATOM   1399  N   VAL A 196     -24.606   9.842-123.262  1.00 67.49      1    N
ATOM   1400  CA  VAL A 196     -24.532   9.368-124.640  1.00 73.21      1    C
ATOM   1401  C   VAL A 196     -25.418  10.174-125.577  1.00 77.86      1    C
ATOM   1402  O   VAL A 196     -25.213  10.127-126.800  1.00 85.93      1    O
ATOM   1403  CB  VAL A 196     -24.884   7.864-124.731  1.00 73.16      1    C
ATOM   1404  CG1 VAL A 196     -24.670   7.315-126.134  1.00 72.91      1    C
ATOM   1405  CG2 VAL A 196     -24.069   7.064-123.734  1.00 75.14      1    C
ATOM   1406  N   ILE A 197     -26.353  10.952-125.049  1.00 86.83      1    N
ATOM   1407  CA  ILE A 197     -27.359  11.651-125.835  1.00 89.63      1    C
ATOM   1408  C   ILE A 197     -27.034  13.134-125.934  1.00100.80      1    C
ATOM   1409  O   ILE A 197     -26.463  13.741-125.020  1.00 98.46      1    O
ATOM   1410  CB  ILE A 197     -28.768  11.459-125.236  1.00 98.06      1    C
ATOM   1411  CG1 ILE A 197     -29.831  11.604-126.315  1.00105.58      1    C
ATOM   1412  CG2 ILE A 197     -29.033  12.443-124.103  1.00103.12      1    C
ATOM   1413  CD1 ILE A 197     -31.153  11.142-125.856  1.00102.90      1    C
ATOM   1414  N   THR A 198     -27.361  13.703-127.088  1.00100.27      1    N
ATOM   1415  CA  THR A 198     -27.363  15.144-127.272  1.00103.33      1    C
ATOM   1416  C   THR A 198     -28.767  15.674-127.013  1.00103.62      1    C
ATOM   1417  O   THR A 198     -29.761  14.967-127.205  1.00 97.63      1    O
ATOM   1418  CB  THR A 198     -26.912  15.521-128.684  1.00107.48      1    C
ATOM   1419  OG1 THR A 198     -27.708  14.817-129.647  1.00 94.75      1    O
ATOM   1420  CG2 THR A 198     -25.447  15.167-128.887  1.00112.75      1    C
ATOM   1421  N   GLU A 199     -28.842  16.926-126.551  1.00105.84      1    N
ATOM   1422  CA  GLU A 199     -30.139  17.525-126.247  1.00106.67      1    C
ATOM   1423  C   GLU A 199     -31.070  17.509-127.453  1.00103.81      1    C
ATOM   1424  O   GLU A 199     -32.291  17.401-127.289  1.00 97.03      1    O
ATOM   1425  CB  GLU A 199     -29.955  18.955-125.737  1.00111.27      1    C
ATOM   1426  CG  GLU A 199     -30.898  19.330-124.602  1.00126.66      1    C
ATOM   1427  CD  GLU A 199     -30.570  18.621-123.302  1.00131.22      1    C
ATOM   1428  OE1 GLU A 199     -29.380  18.587-122.925  1.00138.55      1    O
ATOM   1429  OE2 GLU A 199     -31.503  18.095-122.657  1.00111.32      1    O
ATOM   1430  N   ASP A 200     -30.520  17.627-128.664  1.00111.43      1    N
ATOM   1431  CA  ASP A 200     -31.342  17.533-129.866  1.00111.04      1    C
ATOM   1432  C   ASP A 200     -32.043  16.183-129.962  1.00105.33      1    C
ATOM   1433  O   ASP A 200     -33.259  16.120-130.169  1.00 98.58      1    O
ATOM   1434  CB  ASP A 200     -30.488  17.783-131.109  1.00 96.35      1    C
ATOM   1435  CG  ASP A 200     -30.621  19.199-131.631  1.00114.38      1    C
ATOM   1436  OD1 ASP A 200     -31.547  19.912-131.188  1.00119.93      1    O
ATOM   1437  OD2 ASP A 200     -29.805  19.598-132.488  1.00123.08      1    O
ATOM   1438  N   GLU A 201     -31.299  15.090-129.762  1.00104.43      1    N
ATOM   1439  CA  GLU A 201     -31.892  13.759-129.885  1.00 98.72      1    C
ATOM   1440  C   GLU A 201     -33.025  13.565-128.888  1.00 99.79      1    C
ATOM   1441  O   GLU A 201     -34.007  12.872-129.178  1.00 94.60      1    O
ATOM   1442  CB  GLU A 201     -30.822  12.685-129.690  1.00 98.14      1    C
ATOM   1443  CG  GLU A 201     -29.998  12.385-130.930  1.00113.71      1    C
ATOM   1444  CD  GLU A 201     -28.818  11.479-130.638  1.00106.18      1    C
ATOM   1445  OE1 GLU A 201     -28.130  11.707-129.620  1.00107.18      1    O
ATOM   1446  OE2 GLU A 201     -28.578  10.539-131.426  1.00 92.14      1    O
ATOM   1447  N   ARG A 202     -32.893  14.155-127.700  1.00 98.82      1    N
ATOM   1448  CA  ARG A 202     -33.916  14.018-126.670  1.00 95.14      1    C
ATOM   1449  C   ARG A 202     -35.269  14.522-127.164  1.00103.46      1    C
ATOM   1450  O   ARG A 202     -36.297  13.862-126.978  1.00106.02      1    O
ATOM   1451  CB  ARG A 202     -33.481  14.769-125.412  1.00 94.67      1    C
ATOM   1452  CG  ARG A 202     -34.229  14.382-124.153  1.00 93.53      1    C
ATOM   1453  CD  ARG A 202     -33.637  15.073-122.936  1.00110.97      1    C
ATOM   1454  NE  ARG A 202     -32.727  14.210-122.194  1.00113.60      1    N
ATOM   1455  CZ  ARG A 202     -31.404  14.274-122.260  1.00109.06      1    C
ATOM   1456  NH1 ARG A 202     -30.793  15.153-123.037  1.00 97.73      1    N
ATOM   1457  NH2 ARG A 202     -30.677  13.441-121.520  1.00103.32      1    N
ATOM   1458  N   GLU A 203     -35.286  15.699-127.799  1.00104.39      1    N
ATOM   1459  CA  GLU A 203     -36.547  16.302-128.221  1.00 96.58      1    C
ATOM   1460  C   GLU A 203     -37.195  15.559-129.387  1.00 97.69      1    C
ATOM   1461  O   GLU A 203     -38.428  15.491-129.459  1.00106.45      1    O
ATOM   1462  CB  GLU A 203     -36.324  17.768-128.588  1.00101.45      1    C
ATOM   1463  CG  GLU A 203     -35.685  18.585-127.478  1.00112.87      1    C
ATOM   1464  CD  GLU A 203     -36.709  19.274-126.599  1.00129.06      1    C
ATOM   1465  OE1 GLU A 203     -37.709  19.793-127.142  1.00134.04      1    O
ATOM   1466  OE2 GLU A 203     -36.514  19.298-125.366  1.00128.09      1    O
ATOM   1467  N   LEU A 204     -36.401  15.004-130.307  1.00 86.47      1    N
ATOM   1468  CA  LEU A 204     -36.990  14.264-131.423  1.00 88.24      1    C
ATOM   1469  C   LEU A 204     -37.595  12.940-130.968  1.00 87.52      1    C
ATOM   1470  O   LEU A 204     -38.647  12.529-131.472  1.00 91.91      1    O
ATOM   1471  CB  LEU A 204     -35.964  14.032-132.536  1.00 91.34      1    C
ATOM   1472  CG  LEU A 204     -35.580  15.203-133.448  1.00100.74      1    C
ATOM   1473  CD1 LEU A 204     -34.429  16.029-132.921  1.00104.75      1    C
ATOM   1474  CD2 LEU A 204     -35.262  14.686-134.845  1.00106.70      1    C
ATOM   1475  N   GLY A 205     -36.956  12.259-130.022  1.00 80.67      1    N
ATOM   1476  CA  GLY A 205     -37.445  10.967-129.588  1.00 90.45      1    C
ATOM   1477  C   GLY A 205     -36.407   9.880-129.767  1.00 88.09      1    C
ATOM   1478  O   GLY A 205     -36.004   9.572-130.892  1.00 91.96      1    O
ATOM   1479  N   VAL A 206     -35.965   9.289-128.655  1.00 79.64      1    N
ATOM   1480  CA  VAL A 206     -34.868   8.331-128.656  1.00 80.60      1    C
ATOM   1481  C   VAL A 206     -35.206   7.149-127.757  1.00 87.37      1    C
ATOM   1482  O   VAL A 206     -36.063   7.230-126.873  1.00 97.33      1    O
ATOM   1483  CB  VAL A 206     -33.555   8.976-128.175  1.00 84.74      1    C
ATOM   1484  CG1 VAL A 206     -33.523   8.966-126.659  1.00 88.84      1    C
ATOM   1485  CG2 VAL A 206     -32.346   8.260-128.766  1.00 81.46      1    C
ATOM   1486  N   CYS A 207     -34.538   6.027-128.022  1.00 75.07      1    N
ATOM   1487  CA  CYS A 207     -34.539   4.873-127.131  1.00 79.07      1    C
ATOM   1488  C   CYS A 207     -33.099   4.464-126.859  1.00 77.05      1    C
ATOM   1489  O   CYS A 207     -32.369   4.112-127.790  1.00 84.00      1    O
ATOM   1490  CB  CYS A 207     -35.318   3.704-127.739  1.00 84.94      1    C
ATOM   1491  SG  CYS A 207     -34.901   2.091-127.037  1.00104.06      1    S
ATOM   1492  N   VAL A 208     -32.686   4.511-125.595  1.00 78.75      1    N
ATOM   1493  CA  VAL A 208     -31.353   4.069-125.207  1.00 75.59      1    C
ATOM   1494  C   VAL A 208     -31.468   2.725-124.495  1.00 78.77      1    C
ATOM   1495  O   VAL A 208     -32.498   2.390-123.901  1.00 84.30      1    O
ATOM   1496  CB  VAL A 208     -30.622   5.103-124.326  1.00 64.32      1    C
ATOM   1497  CG1 VAL A 208     -30.711   6.485-124.950  1.00 63.32      1    C
ATOM   1498  CG2 VAL A 208     -31.185   5.106-122.917  1.00 66.03      1    C
ATOM   1499  N   VAL A 209     -30.376   1.958-124.538  1.00 69.82      1    N
ATOM   1500  CA  VAL A 209     -30.312   0.632-123.924  1.00 73.59      1    C
ATOM   1501  C   VAL A 209     -28.883   0.311-123.499  1.00 76.01      1    C
ATOM   1502  O   VAL A 209     -27.986   0.176-124.338  1.00 67.51      1    O
ATOM   1503  CB  VAL A 209     -30.846  -0.461-124.873  1.00 64.46      1    C
ATOM   1504  CG1 VAL A 209     -32.360  -0.488-124.894  1.00 72.68      1    C
ATOM   1505  CG2 VAL A 209     -30.337  -0.231-126.270  1.00 61.00      1    C
ATOM   1506  N   ASP A 210     -28.657   0.205-122.190  1.00 77.06      1    N
ATOM   1507  CA  ASP A 210     -27.340  -0.149-121.662  1.00 74.16      1    C
ATOM   1508  C   ASP A 210     -27.208  -1.664-121.740  1.00 77.92      1    C
ATOM   1509  O   ASP A 210     -27.503  -2.391-120.789  1.00 71.65      1    O
ATOM   1510  CB  ASP A 210     -27.162   0.362-120.237  1.00 89.39      1    C
ATOM   1511  CG  ASP A 210     -25.915  -0.195-119.567  1.00 97.94      1    C
ATOM   1512  OD1 ASP A 210     -24.814   0.330-119.838  1.00 89.46      1    O
ATOM   1513  OD2 ASP A 210     -26.037  -1.152-118.770  1.00 90.42      1    O
ATOM   1514  N   ILE A 211     -26.781  -2.150-122.903  1.00 75.97      1    N
ATOM   1515  CA  ILE A 211     -26.525  -3.575-123.069  1.00 59.79      1    C
ATOM   1516  C   ILE A 211     -25.243  -3.918-122.326  1.00 68.55      1    C
ATOM   1517  O   ILE A 211     -24.178  -3.357-122.607  1.00 87.26      1    O
ATOM   1518  CB  ILE A 211     -26.410  -3.939-124.553  1.00 63.59      1    C
ATOM   1519  CG1 ILE A 211     -27.704  -3.600-125.285  1.00 74.16      1    C
ATOM   1520  CG2 ILE A 211     -26.146  -5.417-124.701  1.00 59.56      1    C
ATOM   1521  CD1 ILE A 211     -28.791  -4.579-125.035  1.00 65.85      1    C
ATOM   1522  N   GLY A 212     -25.328  -4.857-121.391  1.00 61.96      1    N
ATOM   1523  CA  GLY A 212     -24.176  -5.118-120.553  1.00 73.32      1    C
ATOM   1524  C   GLY A 212     -23.960  -6.582-120.249  1.00 73.38      1    C
ATOM   1525  O   GLY A 212     -24.281  -7.448-121.067  1.00 76.97      1    O
ATOM   1526  N   ALA A 213     -23.404  -6.870-119.072  1.00 74.57      1    N
ATOM   1527  CA  ALA A 213     -23.149  -8.255-118.698  1.00 76.25      1    C
ATOM   1528  C   ALA A 213     -24.440  -8.968-118.320  1.00 68.32      1    C
ATOM   1529  O   ALA A 213     -24.728 -10.062-118.820  1.00 67.50      1    O
ATOM   1530  CB  ALA A 213     -22.141  -8.313-117.551  1.00 83.59      1    C
ATOM   1531  N   GLY A 214     -25.237  -8.358-117.446  1.00 68.04      1    N
ATOM   1532  CA  GLY A 214     -26.422  -9.011-116.930  1.00 84.13      1    C
ATOM   1533  C   GLY A 214     -27.687  -8.175-116.930  1.00 84.08      1    C
ATOM   1534  O   GLY A 214     -28.736  -8.652-116.487  1.00 92.46      1    O
ATOM   1535  N   THR A 215     -27.619  -6.938-117.419  1.00 76.53      1    N
ATOM   1536  CA  THR A 215     -28.768  -6.046-117.360  1.00 74.97      1    C
ATOM   1537  C   THR A 215     -28.967  -5.335-118.691  1.00 76.29      1    C
ATOM   1538  O   THR A 215     -28.003  -5.021-119.396  1.00 84.66      1    O
ATOM   1539  CB  THR A 215     -28.619  -5.016-116.226  1.00 78.28      1    C
ATOM   1540  OG1 THR A 215     -29.851  -4.309-116.056  1.00 83.17      1    O
ATOM   1541  CG2 THR A 215     -27.517  -4.017-116.532  1.00 78.70      1    C
ATOM   1542  N   MET A 216     -30.234  -5.115-119.037  1.00 68.26      1    N
ATOM   1543  CA  MET A 216     -30.654  -4.411-120.249  1.00 64.72      1    C
ATOM   1544  C   MET A 216     -31.446  -3.180-119.812  1.00 78.46      1    C
ATOM   1545  O   MET A 216     -32.673  -3.228-119.696  1.00 81.29      1    O
ATOM   1546  CB  MET A 216     -31.487  -5.327-121.137  1.00 60.48      1    C
ATOM   1547  CG  MET A 216     -31.430  -5.019-122.619  1.00 51.97      1    C
ATOM   1548  SD  MET A 216     -32.485  -6.163-123.530  1.00 82.21      1    S
ATOM   1549  CE  MET A 216     -31.906  -5.934-125.203  1.00 61.59      1    C
ATOM   1550  N   ASP A 217     -30.742  -2.078-119.564  1.00 77.55      1    N
ATOM   1551  CA  ASP A 217     -31.351  -0.874-119.006  1.00 75.12      1    C
ATOM   1552  C   ASP A 217     -31.915  -0.020-120.138  1.00 79.18      1    C
ATOM   1553  O   ASP A 217     -31.161   0.628-120.870  1.00 79.38      1    O
ATOM   1554  CB  ASP A 217     -30.320  -0.100-118.190  1.00 75.53      1    C
ATOM   1555  CG  ASP A 217     -29.623  -0.971-117.167  1.00 80.84      1    C
ATOM   1556  OD1 ASP A 217     -30.319  -1.758-116.493  1.00 82.82      1    O
ATOM   1557  OD2 ASP A 217     -28.383  -0.878-117.040  1.00 77.45      1    O
ATOM   1558  N   ILE A 218     -33.242  -0.002-120.269  1.00 73.45      1    N
ATOM   1559  CA  ILE A 218     -33.924   0.735-121.329  1.00 68.29      1    C
ATOM   1560  C   ILE A 218     -34.450   2.051-120.774  1.00 73.43      1    C
ATOM   1561  O   ILE A 218     -34.994   2.097-119.664  1.00 79.00      1    O
ATOM   1562  CB  ILE A 218     -35.072  -0.095-121.935  1.00 62.81      1    C
ATOM   1563  CG1 ILE A 218     -34.580  -1.488-122.324  1.00 70.27      1    C
ATOM   1564  CG2 ILE A 218     -35.646   0.603-123.156  1.00 58.00      1    C
ATOM   1565  CD1 ILE A 218     -35.679  -2.399-122.815  1.00 67.42      1    C
ATOM   1566  N   SER A 219     -34.285   3.126-121.545  1.00 76.13      1    N
ATOM   1567  CA  SER A 219     -34.870   4.424-121.224  1.00 69.40      1    C
ATOM   1568  C   SER A 219     -35.428   5.031-122.503  1.00 81.67      1    C
ATOM   1569  O   SER A 219     -34.747   5.040-123.533  1.00 81.11      1    O
ATOM   1570  CB  SER A 219     -33.842   5.365-120.586  1.00 72.08      1    C
ATOM   1571  OG  SER A 219     -33.007   4.667-119.680  1.00 86.02      1    O
ATOM   1572  N   ILE A 220     -36.660   5.532-122.438  1.00 85.19      1    N
ATOM   1573  CA  ILE A 220     -37.365   6.064-123.599  1.00 74.86      1    C
ATOM   1574  C   ILE A 220     -37.600   7.553-123.385  1.00 85.60      1    C
ATOM   1575  O   ILE A 220     -38.118   7.960-122.338  1.00 81.78      1    O
ATOM   1576  CB  ILE A 220     -38.700   5.335-123.835  1.00 68.81      1    C
ATOM   1577  CG1 ILE A 220     -38.458   3.868-124.189  1.00 67.01      1    C
ATOM   1578  CG2 ILE A 220     -39.486   6.016-124.942  1.00 74.14      1    C
ATOM   1579  CD1 ILE A 220     -39.735   3.066-124.334  1.00 67.50      1    C
ATOM   1580  N   TRP A 221     -37.222   8.359-124.376  1.00 84.05      1    N
ATOM   1581  CA  TRP A 221     -37.380   9.807-124.324  1.00 79.93      1    C
ATOM   1582  C   TRP A 221     -38.140  10.274-125.554  1.00 86.25      1    C
ATOM   1583  O   TRP A 221     -37.770   9.929-126.680  1.00 93.32      1    O
ATOM   1584  CB  TRP A 221     -36.025  10.518-124.261  1.00 85.80      1    C
ATOM   1585  CG  TRP A 221     -35.147  10.093-123.132  1.00 82.01      1    C
ATOM   1586  CD1 TRP A 221     -34.484   8.908-123.007  1.00 79.68      1    C
ATOM   1587  CD2 TRP A 221     -34.817  10.862-121.971  1.00 85.15      1    C
ATOM   1588  NE1 TRP A 221     -33.768   8.887-121.835  1.00 77.62      1    N
ATOM   1589  CE2 TRP A 221     -33.955  10.077-121.182  1.00 84.62      1    C
ATOM   1590  CE3 TRP A 221     -35.169  12.138-121.521  1.00 90.96      1    C
ATOM   1591  CZ2 TRP A 221     -33.439  10.526-119.969  1.00100.84      1    C
ATOM   1592  CZ3 TRP A 221     -34.659  12.580-120.315  1.00101.11      1    C
ATOM   1593  CH2 TRP A 221     -33.803  11.777-119.553  1.00109.00      1    C
ATOM   1594  N   THR A 222     -39.205  11.047-125.339  1.00 96.18      1    N
ATOM   1595  CA  THR A 222     -39.890  11.756-126.413  1.00 95.38      1    C
ATOM   1596  C   THR A 222     -40.212  13.165-125.937  1.00 88.50      1    C
ATOM   1597  O   THR A 222     -40.544  13.372-124.766  1.00 84.04      1    O
ATOM   1598  CB  THR A 222     -41.192  11.063-126.859  1.00103.16      1    C
ATOM   1599  OG1 THR A 222     -42.262  11.439-125.983  1.00115.18      1    O
ATOM   1600  CG2 THR A 222     -41.051   9.544-126.862  1.00 87.20      1    C
ATOM   1601  N   GLY A 223     -40.114  14.128-126.850  1.00 89.36      1    N
ATOM   1602  CA  GLY A 223     -40.415  15.510-126.512  1.00102.95      1    C
ATOM   1603  C   GLY A 223     -39.521  16.103-125.446  1.00104.06      1    C
ATOM   1604  O   GLY A 223     -39.942  17.020-124.732  1.00117.81      1    O
ATOM   1605  N   GLY A 224     -38.293  15.606-125.319  1.00 94.06      1    N
ATOM   1606  CA  GLY A 224     -37.368  16.144-124.341  1.00 95.16      1    C
ATOM   1607  C   GLY A 224     -37.651  15.769-122.905  1.00101.79      1    C
ATOM   1608  O   GLY A 224     -37.206  16.474-121.995  1.00103.68      1    O
ATOM   1609  N   ALA A 225     -38.377  14.678-122.668  1.00 93.92      1    N
ATOM   1610  CA  ALA A 225     -38.683  14.234-121.316  1.00 92.25      1    C
ATOM   1611  C   ALA A 225     -38.639  12.715-121.256  1.00 97.56      1    C
ATOM   1612  O   ALA A 225     -39.050  12.037-122.202  1.00106.36      1    O
ATOM   1613  CB  ALA A 225     -40.056  14.738-120.857  1.00 94.65      1    C
ATOM   1614  N   LEU A 226     -38.137  12.188-120.140  1.00 96.66      1    N
ATOM   1615  CA  LEU A 226     -38.081  10.745-119.937  1.00 95.26      1    C
ATOM   1616  C   LEU A 226     -39.489  10.205-119.720  1.00 86.79      1    C
ATOM   1617  O   LEU A 226     -40.175  10.605-118.774  1.00 81.94      1    O
ATOM   1618  CB  LEU A 226     -37.178  10.419-118.748  1.00 93.28      1    C
ATOM   1619  CG  LEU A 226     -36.888   8.955-118.403  1.00 83.21      1    C
ATOM   1620  CD1 LEU A 226     -35.490   8.814-117.831  1.00 80.83      1    C
ATOM   1621  CD2 LEU A 226     -37.897   8.428-117.407  1.00 74.14      1    C
ATOM   1622  N   ARG A 227     -39.926   9.300-120.596  1.00 91.58      1    N
ATOM   1623  CA  ARG A 227     -41.286   8.777-120.545  1.00 95.61      1    C
ATOM   1624  C   ARG A 227     -41.401   7.435-119.833  1.00 96.69      1    C
ATOM   1625  O   ARG A 227     -42.338   7.238-119.053  1.00 96.47      1    O
ATOM   1626  CB  ARG A 227     -41.859   8.654-121.959  1.00 94.44      1    C
ATOM   1627  CG  ARG A 227     -41.722   9.920-122.777  1.00 87.65      1    C
ATOM   1628  CD  ARG A 227     -43.079  10.503-123.114  1.00 92.72      1    C
ATOM   1629  NE  ARG A 227     -42.967  11.879-123.581  1.00 91.51      1    N
ATOM   1630  CZ  ARG A 227     -43.024  12.944-122.794  1.00 96.20      1    C
ATOM   1631  NH1 ARG A 227     -43.189  12.828-121.486  1.00 94.62      1    N
ATOM   1632  NH2 ARG A 227     -42.914  14.155-123.331  1.00105.10      1    N
ATOM   1633  N   HIS A 228     -40.493   6.495-120.090  1.00 88.36      1    N
ATOM   1634  CA  HIS A 228     -40.609   5.171-119.495  1.00 82.01      1    C
ATOM   1635  C   HIS A 228     -39.224   4.578-119.282  1.00 80.17      1    C
ATOM   1636  O   HIS A 228     -38.267   4.931-119.976  1.00 84.53      1    O
ATOM   1637  CB  HIS A 228     -41.452   4.239-120.373  1.00 81.52      1    C
ATOM   1638  CG  HIS A 228     -41.794   2.935-119.721  1.00 83.82      1    C
ATOM   1639  ND1 HIS A 228     -42.480   2.856-118.528  1.00 88.51      1    N
ATOM   1640  CD2 HIS A 228     -41.538   1.659-120.093  1.00 78.74      1    C
ATOM   1641  CE1 HIS A 228     -42.638   1.587-118.196  1.00 90.81      1    C
ATOM   1642  NE2 HIS A 228     -42.074   0.840-119.128  1.00 85.55      1    N
ATOM   1643  N   THR A 229     -39.133   3.667-118.313  1.00 73.02      1    N
ATOM   1644  CA  THR A 229     -37.903   2.950-117.998  1.00 67.16      1    C
ATOM   1645  C   THR A 229     -38.240   1.502-117.679  1.00 76.60      1    C
ATOM   1646  O   THR A 229     -39.142   1.234-116.880  1.00 84.27      1    O
ATOM   1647  CB  THR A 229     -37.154   3.580-116.813  1.00 62.57      1    C
ATOM   1648  OG1 THR A 229     -38.003   3.608-115.660  1.00 75.73      1    O
ATOM   1649  CG2 THR A 229     -36.686   4.990-117.140  1.00 77.00      1    C
ATOM   1650  N   GLU A 230     -37.521   0.574-118.306  1.00 79.27      1    N
ATOM   1651  CA  GLU A 230     -37.725  -0.848-118.076  1.00 78.86      1    C
ATOM   1652  C   GLU A 230     -36.382  -1.550-118.200  1.00 71.35      1    C
ATOM   1653  O   GLU A 230     -35.521  -1.139-118.981  1.00 68.38      1    O
ATOM   1654  CB  GLU A 230     -38.742  -1.461-119.044  1.00 85.74      1    C
ATOM   1655  CG  GLU A 230     -39.408  -2.715-118.493  1.00 80.15      1    C
ATOM   1656  CD  GLU A 230     -40.593  -3.169-119.321  1.00 98.71      1    C
ATOM   1657  OE1 GLU A 230     -40.647  -2.833-120.522  1.00106.48      1    O
ATOM   1658  OE2 GLU A 230     -41.473  -3.860-118.767  1.00114.44      1    O
ATOM   1659  N   VAL A 231     -36.208  -2.610-117.415  1.00 71.93      1    N
ATOM   1660  CA  VAL A 231     -34.949  -3.340-117.351  1.00 70.37      1    C
ATOM   1661  C   VAL A 231     -35.221  -4.829-117.509  1.00 72.46      1    C
ATOM   1662  O   VAL A 231     -36.196  -5.355-116.962  1.00 77.64      1    O
ATOM   1663  CB  VAL A 231     -34.212  -3.064-116.022  1.00 67.81      1    C
ATOM   1664  CG1 VAL A 231     -32.929  -3.859-115.944  1.00 68.10      1    C
ATOM   1665  CG2 VAL A 231     -33.927  -1.582-115.867  1.00 80.04      1    C
ATOM   1666  N   PHE A 232     -34.350  -5.507-118.254  1.00 59.56      1    N
ATOM   1667  CA  PHE A 232     -34.402  -6.949-118.423  1.00 63.30      1    C
ATOM   1668  C   PHE A 232     -33.109  -7.561-117.899  1.00 70.24      1    C
ATOM   1669  O   PHE A 232     -32.066  -6.905-117.840  1.00 78.33      1    O
ATOM   1670  CB  PHE A 232     -34.609  -7.334-119.893  1.00 60.56      1    C
ATOM   1671  CG  PHE A 232     -35.938  -6.915-120.446  1.00 68.21      1    C
ATOM   1672  CD1 PHE A 232     -37.081  -7.642-120.161  1.00 76.20      1    C
ATOM   1673  CD2 PHE A 232     -36.045  -5.798-121.257  1.00 71.37      1    C
ATOM   1674  CE1 PHE A 232     -38.308  -7.260-120.671  1.00 81.57      1    C
ATOM   1675  CE2 PHE A 232     -37.269  -5.412-121.771  1.00 81.14      1    C
ATOM   1676  CZ  PHE A 232     -38.401  -6.144-121.478  1.00 79.70      1    C
ATOM   1677  N   SER A 233     -33.186  -8.836-117.522  1.00 60.69      1    N
ATOM   1678  CA  SER A 233     -32.069  -9.519-116.886  1.00 71.40      1    C
ATOM   1679  C   SER A 233     -31.276 -10.411-117.833  1.00 75.91      1    C
ATOM   1680  O   SER A 233     -30.318 -11.055-117.394  1.00 78.77      1    O
ATOM   1681  CB  SER A 233     -32.576 -10.348-115.703  1.00 81.02      1    C
ATOM   1682  OG  SER A 233     -33.852 -10.895-115.984  1.00 99.32      1    O
ATOM   1683  N   TYR A 234     -31.643 -10.469-119.110  1.00 72.99      1    N
ATOM   1684  CA  TYR A 234     -30.905 -11.242-120.101  1.00 76.07      1    C
ATOM   1685  C   TYR A 234     -30.015 -10.296-120.898  1.00 73.98      1    C
ATOM   1686  O   TYR A 234     -30.515  -9.399-121.585  1.00 75.65      1    O
ATOM   1687  CB  TYR A 234     -31.858 -12.009-121.017  1.00 64.73      1    C
ATOM   1688  CG  TYR A 234     -32.663 -13.062-120.288  1.00 68.96      1    C
ATOM   1689  CD1 TYR A 234     -32.154 -13.694-119.160  1.00 93.38      1    C
ATOM   1690  CD2 TYR A 234     -33.930 -13.425-120.726  1.00 88.06      1    C
ATOM   1691  CE1 TYR A 234     -32.884 -14.655-118.484  1.00 99.80      1    C
ATOM   1692  CE2 TYR A 234     -34.668 -14.387-120.056  1.00113.62      1    C
ATOM   1693  CZ  TYR A 234     -34.140 -14.998-118.937  1.00111.78      1    C
ATOM   1694  OH  TYR A 234     -34.869 -15.955-118.269  1.00 93.39      1    O
ATOM   1695  N   ALA A 235     -28.700 -10.493-120.801  1.00 67.72      1    N
ATOM   1696  CA  ALA A 235     -27.756  -9.590-121.447  1.00 73.04      1    C
ATOM   1697  C   ALA A 235     -26.577 -10.332-122.063  1.00 63.84      1    C
ATOM   1698  O   ALA A 235     -26.730 -11.446-122.575  1.00 60.48      1    O
ATOM   1699  CB  ALA A 235     -27.258  -8.543-120.450  1.00 79.67      1    C
ATOM   1700  N   GLY A 236     -25.397  -9.708-122.021  1.00 65.23      1    N
ATOM   1701  CA  GLY A 236     -24.220 -10.286-122.648  1.00 71.48      1    C
ATOM   1702  C   GLY A 236     -23.819 -11.636-122.086  1.00 78.35      1    C
ATOM   1703  O   GLY A 236     -23.247 -12.463-122.802  1.00 79.33      1    O
ATOM   1704  N   ASN A 237     -24.094 -11.880-120.804  1.00 71.52      1    N
ATOM   1705  CA  ASN A 237     -23.767 -13.181-120.234  1.00 69.66      1    C
ATOM   1706  C   ASN A 237     -24.635 -14.299-120.795  1.00 74.12      1    C
ATOM   1707  O   ASN A 237     -24.295 -15.473-120.617  1.00 80.45      1    O
ATOM   1708  CB  ASN A 237     -23.900 -13.142-118.710  1.00 71.58      1    C
ATOM   1709  CG  ASN A 237     -22.826 -12.299-118.052  1.00 81.79      1    C
ATOM   1710  OD1 ASN A 237     -21.803 -11.989-118.662  1.00 84.79      1    O
ATOM   1711  ND2 ASN A 237     -23.054 -11.922-116.798  1.00 91.35      1    N
ATOM   1712  N   ALA A 238     -25.734 -13.965-121.472  1.00 75.93      1    N
ATOM   1713  CA  ALA A 238     -26.577 -14.987-122.078  1.00 79.32      1    C
ATOM   1714  C   ALA A 238     -25.964 -15.521-123.368  1.00 68.80      1    C
ATOM   1715  O   ALA A 238     -25.925 -16.736-123.587  1.00 78.23      1    O
ATOM   1716  CB  ALA A 238     -27.977 -14.429-122.336  1.00 87.78      1    C
ATOM   1717  N   VAL A 239     -25.475 -14.627-124.231  1.00 60.61      1    N
ATOM   1718  CA  VAL A 239     -24.846 -15.077-125.469  1.00 65.24      1    C
ATOM   1719  C   VAL A 239     -23.501 -15.734-125.180  1.00 72.67      1    C
ATOM   1720  O   VAL A 239     -23.098 -16.673-125.879  1.00 73.71      1    O
ATOM   1721  CB  VAL A 239     -24.716 -13.903-126.460  1.00 62.03      1    C
ATOM   1722  CG1 VAL A 239     -24.094 -12.694-125.789  1.00 67.24      1    C
ATOM   1723  CG2 VAL A 239     -23.908 -14.309-127.685  1.00 69.36      1    C
ATOM   1724  N   THR A 240     -22.795 -15.272-124.145  1.00 68.90      1    N
ATOM   1725  CA  THR A 240     -21.561 -15.937-123.739  1.00 67.90      1    C
ATOM   1726  C   THR A 240     -21.815 -17.396-123.381  1.00 70.22      1    C
ATOM   1727  O   THR A 240     -21.062 -18.286-123.794  1.00 73.22      1    O
ATOM   1728  CB  THR A 240     -20.930 -15.203-122.555  1.00 69.71      1    C
ATOM   1729  OG1 THR A 240     -20.654 -13.845-122.918  1.00 73.50      1    O
ATOM   1730  CG2 THR A 240     -19.634 -15.882-122.138  1.00 59.26      1    C
ATOM   1731  N   SER A 241     -22.878 -17.660-122.618  1.00 68.20      1    N
ATOM   1732  CA  SER A 241     -23.218 -19.033-122.259  1.00 64.82      1    C
ATOM   1733  C   SER A 241     -23.651 -19.842-123.477  1.00 63.57      1    C
ATOM   1734  O   SER A 241     -23.335 -21.033-123.578  1.00 68.01      1    O
ATOM   1735  CB  SER A 241     -24.312 -19.038-121.192  1.00 67.57      1    C
ATOM   1736  OG  SER A 241     -24.809 -20.348-120.982  1.00 82.72      1    O
ATOM   1737  N   ASP A 242     -24.385 -19.219-124.404  1.00 61.49      1    N
ATOM   1738  CA  ASP A 242     -24.831 -19.933-125.598  1.00 70.61      1    C
ATOM   1739  C   ASP A 242     -23.651 -20.456-126.405  1.00 68.58      1    C
ATOM   1740  O   ASP A 242     -23.706 -21.565-126.950  1.00 69.20      1    O
ATOM   1741  CB  ASP A 242     -25.718 -19.032-126.455  1.00 80.43      1    C
ATOM   1742  CG  ASP A 242     -27.176 -19.102-126.049  1.00 82.89      1    C
ATOM   1743  OD1 ASP A 242     -27.869 -20.043-126.490  1.00 87.96      1    O
ATOM   1744  OD2 ASP A 242     -27.628 -18.229-125.280  1.00 83.63      1    O
ATOM   1745  N   ILE A 243     -22.577 -19.671-126.502  1.00 62.78      1    N
ATOM   1746  CA  ILE A 243     -21.388 -20.136-127.209  1.00 75.27      1    C
ATOM   1747  C   ILE A 243     -20.784 -21.333-126.487  1.00 71.99      1    C
ATOM   1748  O   ILE A 243     -20.410 -22.333-127.113  1.00 79.57      1    O
ATOM   1749  CB  ILE A 243     -20.374 -18.988-127.369  1.00 68.96      1    C
ATOM   1750  CG1 ILE A 243     -20.877 -17.980-128.403  1.00 72.04      1    C
ATOM   1751  CG2 ILE A 243     -19.009 -19.525-127.769  1.00 60.80      1    C
ATOM   1752  CD1 ILE A 243     -20.141 -16.660-128.382  1.00 70.38      1    C
ATOM   1753  N   ALA A 244     -20.683 -21.252-125.159  1.00 63.23      1    N
ATOM   1754  CA  ALA A 244     -20.107 -22.347-124.385  1.00 63.39      1    C
ATOM   1755  C   ALA A 244     -20.971 -23.600-124.470  1.00 64.51      1    C
ATOM   1756  O   ALA A 244     -20.461 -24.706-124.684  1.00 62.84      1    O
ATOM   1757  CB  ALA A 244     -19.926 -21.915-122.930  1.00 65.85      1    C
ATOM   1758  N   PHE A 245     -22.286 -23.445-124.304  1.00 64.17      1    N
ATOM   1759  CA  PHE A 245     -23.183 -24.591-124.233  1.00 74.60      1    C
ATOM   1760  C   PHE A 245     -23.426 -25.247-125.586  1.00 73.87      1    C
ATOM   1761  O   PHE A 245     -23.933 -26.374-125.623  1.00 78.40      1    O
ATOM   1762  CB  PHE A 245     -24.520 -24.169-123.621  1.00 75.53      1    C
ATOM   1763  CG  PHE A 245     -24.567 -24.287-122.124  1.00 68.71      1    C
ATOM   1764  CD1 PHE A 245     -23.410 -24.190-121.370  1.00 68.57      1    C
ATOM   1765  CD2 PHE A 245     -25.771 -24.490-121.470  1.00 91.92      1    C
ATOM   1766  CE1 PHE A 245     -23.452 -24.297-119.992  1.00 71.88      1    C
ATOM   1767  CE2 PHE A 245     -25.819 -24.597-120.093  1.00107.11      1    C
ATOM   1768  CZ  PHE A 245     -24.658 -24.500-119.353  1.00 89.53      1    C
ATOM   1769  N   ALA A 246     -23.077 -24.587-126.689  1.00 74.33      1    N
ATOM   1770  CA  ALA A 246     -23.310 -25.148-128.012  1.00 75.41      1    C
ATOM   1771  C   ALA A 246     -22.067 -25.761-128.637  1.00 77.98      1    C
ATOM   1772  O   ALA A 246     -22.193 -26.535-129.591  1.00 91.53      1    O
ATOM   1773  CB  ALA A 246     -23.863 -24.074-128.956  1.00 77.06      1    C
ATOM   1774  N   PHE A 247     -20.879 -25.442-128.126  1.00 73.84      1    N
ATOM   1775  CA  PHE A 247     -19.637 -25.948-128.688  1.00 73.25      1    C
ATOM   1776  C   PHE A 247     -18.846 -26.809-127.715  1.00 83.40      1    C
ATOM   1777  O   PHE A 247     -17.796 -27.339-128.096  1.00 99.26      1    O
ATOM   1778  CB  PHE A 247     -18.758 -24.785-129.168  1.00 73.81      1    C
ATOM   1779  CG  PHE A 247     -19.290 -24.087-130.386  1.00 77.73      1    C
ATOM   1780  CD1 PHE A 247     -20.138 -24.743-131.262  1.00 84.13      1    C
ATOM   1781  CD2 PHE A 247     -18.946 -22.773-130.652  1.00 80.02      1    C
ATOM   1782  CE1 PHE A 247     -20.630 -24.103-132.383  1.00 88.33      1    C
ATOM   1783  CE2 PHE A 247     -19.435 -22.127-131.771  1.00 75.24      1    C
ATOM   1784  CZ  PHE A 247     -20.278 -22.793-132.637  1.00 75.31      1    C
ATOM   1785  N   GLY A 248     -19.311 -26.966-126.482  1.00 72.22      1    N
ATOM   1786  CA  GLY A 248     -18.569 -27.732-125.497  1.00 76.33      1    C
ATOM   1787  C   GLY A 248     -17.263 -27.089-125.084  1.00 77.39      1    C
ATOM   1788  O   GLY A 248     -16.262 -27.793-124.895  1.00 87.63      1    O
ATOM   1789  N   THR A 249     -17.247 -25.766-124.937  1.00 70.69      1    N
ATOM   1790  CA  THR A 249     -16.060 -25.013-124.582  1.00 66.21      1    C
ATOM   1791  C   THR A 249     -16.260 -24.348-123.225  1.00 58.80      1    C
ATOM   1792  O   THR A 249     -17.368 -23.896-122.920  1.00 63.65      1    O
ATOM   1793  CB  THR A 249     -15.730 -23.949-125.643  1.00 70.99      1    C
ATOM   1794  OG1 THR A 249     -14.767 -23.027-125.119  1.00 72.37      1    O
ATOM   1795  CG2 THR A 249     -16.984 -23.198-126.067  1.00 69.94      1    C
ATOM   1796  N   PRO A 250     -15.221 -24.274-122.395  1.00 57.55      1    N
ATOM   1797  CA  PRO A 250     -15.371 -23.626-121.086  1.00 62.53      1    C
ATOM   1798  C   PRO A 250     -15.814 -22.176-121.213  1.00 69.64      1    C
ATOM   1799  O   PRO A 250     -15.544 -21.503-122.210  1.00 76.24      1    O
ATOM   1800  CB  PRO A 250     -13.970 -23.729-120.471  1.00 71.19      1    C
ATOM   1801  CG  PRO A 250     -13.299 -24.836-121.213  1.00 87.24      1    C
ATOM   1802  CD  PRO A 250     -13.872 -24.830-122.595  1.00 75.86      1    C
ATOM   1803  N   LEU A 251     -16.519 -21.707-120.179  1.00 70.56      1    N
ATOM   1804  CA  LEU A 251     -17.012 -20.332-120.165  1.00 72.52      1    C
ATOM   1805  C   LEU A 251     -15.871 -19.331-120.288  1.00 71.86      1    C
ATOM   1806  O   LEU A 251     -16.004 -18.308-120.971  1.00 67.51      1    O
ATOM   1807  CB  LEU A 251     -17.809 -20.075-118.886  1.00 81.51      1    C
ATOM   1808  CG  LEU A 251     -19.332 -20.167-118.984  1.00 79.47      1    C
ATOM   1809  CD1 LEU A 251     -19.766 -21.597-119.259  1.00 74.66      1    C
ATOM   1810  CD2 LEU A 251     -19.980 -19.640-117.714  1.00 97.64      1    C
ATOM   1811  N   SER A 252     -14.745 -19.604-119.624  1.00 70.41      1    N
ATOM   1812  CA  SER A 252     -13.595 -18.710-119.712  1.00 65.16      1    C
ATOM   1813  C   SER A 252     -13.144 -18.535-121.156  1.00 58.81      1    C
ATOM   1814  O   SER A 252     -12.817 -17.422-121.583  1.00 69.27      1    O
ATOM   1815  CB  SER A 252     -12.449 -19.246-118.851  1.00 75.84      1    C
ATOM   1816  OG  SER A 252     -11.459 -18.255-118.639  1.00 88.06      1    O
ATOM   1817  N   ASP A 253     -13.129 -19.623-121.925  1.00 60.94      1    N
ATOM   1818  CA  ASP A 253     -12.706 -19.546-123.316  1.00 72.76      1    C
ATOM   1819  C   ASP A 253     -13.824 -19.057-124.227  1.00 68.99      1    C
ATOM   1820  O   ASP A 253     -13.554 -18.370-125.218  1.00 69.65      1    O
ATOM   1821  CB  ASP A 253     -12.201 -20.910-123.786  1.00 68.87      1    C
ATOM   1822  CG  ASP A 253     -10.869 -21.282-123.167  1.00 79.39      1    C
ATOM   1823  OD1 ASP A 253      -9.963 -20.421-123.144  1.00 95.12      1    O
ATOM   1824  OD2 ASP A 253     -10.729 -22.430-122.696  1.00 83.19      1    O
ATOM   1825  N   ALA A 254     -15.077 -19.397-123.913  1.00 62.79      1    N
ATOM   1826  CA  ALA A 254     -16.190 -18.963-124.750  1.00 62.29      1    C
ATOM   1827  C   ALA A 254     -16.343 -17.449-124.746  1.00 71.16      1    C
ATOM   1828  O   ALA A 254     -16.780 -16.868-125.746  1.00 79.83      1    O
ATOM   1829  CB  ALA A 254     -17.486 -19.626-124.290  1.00 72.83      1    C
ATOM   1830  N   GLU A 255     -15.997 -16.794-123.635  1.00 73.51      1    N
ATOM   1831  CA  GLU A 255     -16.057 -15.337-123.593  1.00 67.87      1    C
ATOM   1832  C   GLU A 255     -15.043 -14.714-124.544  1.00 68.34      1    C
ATOM   1833  O   GLU A 255     -15.360 -13.752-125.254  1.00 68.02      1    O
ATOM   1834  CB  GLU A 255     -15.829 -14.842-122.164  1.00 63.78      1    C
ATOM   1835  CG  GLU A 255     -15.542 -13.353-122.064  1.00 81.96      1    C
ATOM   1836  CD  GLU A 255     -16.799 -12.523-121.880  1.00 88.13      1    C
ATOM   1837  OE1 GLU A 255     -17.882 -12.972-122.311  1.00 81.05      1    O
ATOM   1838  OE2 GLU A 255     -16.702 -11.416-121.308  1.00 96.09      1    O
ATOM   1839  N   GLU A 256     -13.821 -15.253-124.577  1.00 68.85      1    N
ATOM   1840  CA  GLU A 256     -12.789 -14.704-125.452  1.00 67.78      1    C
ATOM   1841  C   GLU A 256     -13.170 -14.859-126.918  1.00 57.16      1    C
ATOM   1842  O   GLU A 256     -12.921 -13.961-127.731  1.00 60.60      1    O
ATOM   1843  CB  GLU A 256     -11.445 -15.377-125.174  1.00 67.62      1    C
ATOM   1844  CG  GLU A 256     -10.387 -14.434-124.624  1.00102.38      1    C
ATOM   1845  CD  GLU A 256      -9.042 -15.108-124.439  1.00124.27      1    C
ATOM   1846  OE1 GLU A 256      -8.305 -15.250-125.439  1.00104.46      1    O
ATOM   1847  OE2 GLU A 256      -8.721 -15.495-123.295  1.00142.07      1    O
ATOM   1848  N   ILE A 257     -13.771 -15.996-127.275  1.00 54.54      1    N
ATOM   1849  CA  ILE A 257     -14.202 -16.211-128.653  1.00 58.62      1    C
ATOM   1850  C   ILE A 257     -15.289 -15.218-129.030  1.00 57.21      1    C
ATOM   1851  O   ILE A 257     -15.366 -14.768-130.180  1.00 60.48      1    O
ATOM   1852  CB  ILE A 257     -14.682 -17.666-128.824  1.00 65.11      1    C
ATOM   1853  CG1 ILE A 257     -13.599 -18.635-128.353  1.00 72.67      1    C
ATOM   1854  CG2 ILE A 257     -15.060 -17.947-130.270  1.00 61.33      1    C
ATOM   1855  CD1 ILE A 257     -13.883 -20.076-128.676  1.00 88.37      1    C
ATOM   1856  N   LYS A 258     -16.137 -14.850-128.069  1.00 59.65      1    N
ATOM   1857  CA  LYS A 258     -17.188 -13.873-128.325  1.00 62.66      1    C
ATOM   1858  C   LYS A 258     -16.604 -12.493-128.600  1.00 65.71      1    C
ATOM   1859  O   LYS A 258     -16.990 -11.824-129.566  1.00 63.79      1    O
ATOM   1860  CB  LYS A 258     -18.153 -13.842-127.136  1.00 55.72      1    C
ATOM   1861  CG  LYS A 258     -19.041 -12.615-127.033  1.00 53.89      1    C
ATOM   1862  CD  LYS A 258     -19.898 -12.702-125.776  1.00 60.36      1    C
ATOM   1863  CE  LYS A 258     -20.299 -11.334-125.246  1.00 76.47      1    C
ATOM   1864  NZ  LYS A 258     -19.575 -10.974-123.987  1.00 87.08      1    N
ATOM   1865  N   VAL A 259     -15.665 -12.052-127.761  1.00 64.67      1    N
ATOM   1866  CA  VAL A 259     -15.140 -10.695-127.873  1.00 54.20      1    C
ATOM   1867  C   VAL A 259     -14.225 -10.547-129.084  1.00 59.39      1    C
ATOM   1868  O   VAL A 259     -14.160  -9.471-129.693  1.00 72.55      1    O
ATOM   1869  CB  VAL A 259     -14.422 -10.312-126.565  1.00 52.68      1    C
ATOM   1870  CG1 VAL A 259     -13.737  -8.958-126.692  1.00 78.95      1    C
ATOM   1871  CG2 VAL A 259     -15.403 -10.311-125.403  1.00 58.58      1    C
ATOM   1872  N   LYS A 260     -13.536 -11.616-129.484  1.00 60.29      1    N
ATOM   1873  CA  LYS A 260     -12.534 -11.516-130.539  1.00 61.26      1    C
ATOM   1874  C   LYS A 260     -13.056 -11.873-131.924  1.00 67.36      1    C
ATOM   1875  O   LYS A 260     -12.555 -11.334-132.915  1.00 75.30      1    O
ATOM   1876  CB  LYS A 260     -11.333 -12.412-130.220  1.00 54.37      1    C
ATOM   1877  CG  LYS A 260     -10.191 -11.701-129.512  1.00 60.66      1    C
ATOM   1878  CD  LYS A 260      -8.968 -12.601-129.409  1.00 92.57      1    C
ATOM   1879  CE  LYS A 260      -7.967 -12.072-128.395  1.00102.75      1    C
ATOM   1880  NZ  LYS A 260      -6.776 -12.960-128.279  1.00 87.71      1    N
ATOM   1881  N   TYR A 261     -14.042 -12.766-132.027  1.00 72.94      1    N
ATOM   1882  CA  TYR A 261     -14.531 -13.207-133.328  1.00 69.17      1    C
ATOM   1883  C   TYR A 261     -16.051 -13.190-133.428  1.00 74.81      1    C
ATOM   1884  O   TYR A 261     -16.600 -13.730-134.396  1.00 73.82      1    O
ATOM   1885  CB  TYR A 261     -14.016 -14.613-133.654  1.00 67.72      1    C
ATOM   1886  CG  TYR A 261     -12.569 -14.849-133.287  1.00 74.39      1    C
ATOM   1887  CD1 TYR A 261     -11.549 -14.564-134.186  1.00 94.32      1    C
ATOM   1888  CD2 TYR A 261     -12.222 -15.376-132.050  1.00 68.43      1    C
ATOM   1889  CE1 TYR A 261     -10.224 -14.784-133.858  1.00107.41      1    C
ATOM   1890  CE2 TYR A 261     -10.900 -15.600-131.713  1.00 84.43      1    C
ATOM   1891  CZ  TYR A 261      -9.905 -15.302-132.620  1.00 99.64      1    C
ATOM   1892  OH  TYR A 261      -8.588 -15.524-132.289  1.00105.97      1    O
ATOM   1893  N   GLY A 262     -16.746 -12.586-132.468  1.00 74.98      1    N
ATOM   1894  CA  GLY A 262     -18.198 -12.614-132.482  1.00 75.73      1    C
ATOM   1895  C   GLY A 262     -18.776 -11.619-133.476  1.00 72.00      1    C
ATOM   1896  O   GLY A 262     -18.251 -10.523-133.675  1.00 77.74      1    O
ATOM   1897  N   CYS A 263     -19.874 -12.023-134.110  1.00 69.93      1    N
ATOM   1898  CA  CYS A 263     -20.607 -11.177-135.040  1.00 78.87      1    C
ATOM   1899  C   CYS A 263     -22.097 -11.356-134.797  1.00 76.11      1    C
ATOM   1900  O   CYS A 263     -22.571 -12.480-134.608  1.00 79.39      1    O
ATOM   1901  CB  CYS A 263     -20.262 -11.505-136.497  1.00 90.19      1    C
ATOM   1902  SG  CYS A 263     -20.817 -10.263-137.689  1.00 75.31      1    S
ATOM   1903  N   ALA A 264     -22.832 -10.247-134.801  1.00 81.67      1    N
ATOM   1904  CA  ALA A 264     -24.264 -10.282-134.534  1.00 81.88      1    C
ATOM   1905  C   ALA A 264     -25.098 -10.642-135.756  1.00 84.11      1    C
ATOM   1906  O   ALA A 264     -26.325 -10.722-135.641  1.00 84.65      1    O
ATOM   1907  CB  ALA A 264     -24.728  -8.933-133.980  1.00 83.15      1    C
ATOM   1908  N   LEU A 265     -24.476 -10.866-136.912  1.00 85.95      1    N
ATOM   1909  CA  LEU A 265     -25.205 -11.230-138.120  1.00 87.56      1    C
ATOM   1910  C   LEU A 265     -24.425 -12.293-138.875  1.00 88.23      1    C
ATOM   1911  O   LEU A 265     -23.242 -12.105-139.175  1.00 90.96      1    O
ATOM   1912  CB  LEU A 265     -25.448 -10.008-139.013  1.00 97.83      1    C
ATOM   1913  CG  LEU A 265     -26.690 -10.075-139.903  1.00 99.16      1    C
ATOM   1914  CD1 LEU A 265     -27.954 -10.003-139.060  1.00 80.11      1    C
ATOM   1915  CD2 LEU A 265     -26.672  -8.961-140.936  1.00109.40      1    C
ATOM   1916  N   SER A 266     -25.092 -13.407-139.181  1.00 95.16      1    N
ATOM   1917  CA  SER A 266     -24.432 -14.570-139.763  1.00 98.27      1    C
ATOM   1918  C   SER A 266     -24.245 -14.424-141.269  1.00104.40      1    C
ATOM   1919  O   SER A 266     -24.171 -15.426-141.988  1.00119.38      1    O
ATOM   1920  CB  SER A 266     -25.226 -15.842-139.453  1.00 98.85      1    C
ATOM   1921  OG  SER A 266     -26.492 -15.824-140.091  1.00113.85      1    O
ATOM   1922  N   GLU A 267     -24.167 -13.186-141.760  1.00 93.56      1    N
ATOM   1923  CA  GLU A 267     -23.916 -12.937-143.171  1.00 97.12      1    C
ATOM   1924  C   GLU A 267     -22.813 -11.923-143.426  1.00 99.69      1    C
ATOM   1925  O   GLU A 267     -22.391 -11.782-144.579  1.00110.18      1    O
ATOM   1926  CB  GLU A 267     -25.194 -12.452-143.877  1.00102.82      1    C
ATOM   1927  CG  GLU A 267     -26.487 -13.062-143.357  1.00106.64      1    C
ATOM   1928  CD  GLU A 267     -27.717 -12.337-143.869  1.00120.04      1    C
ATOM   1929  OE1 GLU A 267     -27.584 -11.174-144.306  1.00110.88      1    O
ATOM   1930  OE2 GLU A 267     -28.816 -12.930-143.837  1.00130.83      1    O
ATOM   1931  N   LEU A 268     -22.336 -11.214-142.403  1.00 94.04      1    N
ATOM   1932  CA  LEU A 268     -21.211 -10.303-142.568  1.00104.31      1    C
ATOM   1933  C   LEU A 268     -19.863 -11.007-142.503  1.00111.17      1    C
ATOM   1934  O   LEU A 268     -18.847 -10.396-142.852  1.00114.93      1    O
ATOM   1935  CB  LEU A 268     -21.262  -9.193-141.512  1.00108.95      1    C
ATOM   1936  CG  LEU A 268     -22.108  -7.942-141.786  1.00113.24      1    C
ATOM   1937  CD1 LEU A 268     -23.428  -8.262-142.476  1.00105.77      1    C
ATOM   1938  CD2 LEU A 268     -22.351  -7.174-140.496  1.00120.36      1    C
ATOM   1939  N   VAL A 269     -19.827 -12.264-142.069  1.00108.41      1    N
ATOM   1940  CA  VAL A 269     -18.593 -13.037-141.984  1.00111.11      1    C
ATOM   1941  C   VAL A 269     -18.466 -13.916-143.220  1.00112.37      1    C
ATOM   1942  O   VAL A 269     -19.463 -14.439-143.736  1.00114.37      1    O
ATOM   1943  CB  VAL A 269     -18.550 -13.875-140.691  1.00100.98      1    C
ATOM   1944  CG1 VAL A 269     -18.654 -12.969-139.477  1.00 95.48      1    C
ATOM   1945  CG2 VAL A 269     -19.677 -14.890-140.679  1.00102.75      1    C
ATOM   1946  N   SER A 270     -17.239 -14.062-143.709  1.00107.31      1    N
ATOM   1947  CA  SER A 270     -16.977 -14.887-144.878  1.00105.63      1    C
ATOM   1948  C   SER A 270     -16.876 -16.356-144.489  1.00108.71      1    C
ATOM   1949  O   SER A 270     -16.554 -16.700-143.348  1.00111.50      1    O
ATOM   1950  CB  SER A 270     -15.690 -14.442-145.572  1.00109.64      1    C
ATOM   1951  OG  SER A 270     -15.331 -15.341-146.606  1.00111.89      1    O
ATOM   1952  N   LYS A 271     -17.162 -17.229-145.458  1.00111.13      1    N
ATOM   1953  CA  LYS A 271     -17.062 -18.663-145.219  1.00112.41      1    C
ATOM   1954  C   LYS A 271     -15.619 -19.111-145.023  1.00114.18      1    C
ATOM   1955  O   LYS A 271     -15.382 -20.134-144.371  1.00115.78      1    O
ATOM   1956  CB  LYS A 271     -17.705 -19.430-146.378  1.00108.55      1    C
ATOM   1957  CG  LYS A 271     -17.819 -20.933-146.163  1.00112.92      1    C
ATOM   1958  CD  LYS A 271     -19.262 -21.357-145.933  1.00124.21      1    C
ATOM   1959  CE  LYS A 271     -19.352 -22.827-145.548  1.00127.19      1    C
ATOM   1960  NZ  LYS A 271     -20.757 -23.263-145.313  1.00107.31      1    N
ATOM   1961  N   ASP A 272     -14.650 -18.361-145.554  1.00113.68      1    N
ATOM   1962  CA  ASP A 272     -13.238 -18.702-145.429  1.00116.78      1    C
ATOM   1963  C   ASP A 272     -12.607 -18.138-144.161  1.00122.83      1    C
ATOM   1964  O   ASP A 272     -11.392 -17.900-144.128  1.00130.91      1    O
ATOM   1965  CB  ASP A 272     -12.471 -18.223-146.663  1.00132.25      1    C
ATOM   1966  CG  ASP A 272     -12.924 -18.914-147.935  1.00134.75      1    C
ATOM   1967  OD1 ASP A 272     -13.247 -20.120-147.876  1.00121.86      1    O
ATOM   1968  OD2 ASP A 272     -12.955 -18.252-148.994  1.00141.85      1    O
ATOM   1969  N   ASP A 273     -13.399 -17.922-143.115  1.00112.24      1    N
ATOM   1970  CA  ASP A 273     -12.903 -17.476-141.822  1.00104.70      1    C
ATOM   1971  C   ASP A 273     -13.095 -18.593-140.807  1.00 96.15      1    C
ATOM   1972  O   ASP A 273     -14.156 -19.224-140.757  1.00 91.37      1    O
ATOM   1973  CB  ASP A 273     -13.620 -16.206-141.355  1.00109.28      1    C
ATOM   1974  CG  ASP A 273     -13.387 -15.027-142.280  1.00113.08      1    C
ATOM   1975  OD1 ASP A 273     -13.340 -15.233-143.510  1.00111.01      1    O
ATOM   1976  OD2 ASP A 273     -13.254 -13.893-141.774  1.00119.23      1    O
ATOM   1977  N   THR A 274     -12.066 -18.832-140.001  1.00 93.54      1    N
ATOM   1978  CA  THR A 274     -12.074 -19.926-139.044  1.00 83.01      1    C
ATOM   1979  C   THR A 274     -11.537 -19.444-137.707  1.00 88.74      1    C
ATOM   1980  O   THR A 274     -10.735 -18.508-137.640  1.00 84.15      1    O
ATOM   1981  CB  THR A 274     -11.245 -21.118-139.543  1.00 84.59      1    C
ATOM   1982  OG1 THR A 274     -10.998 -22.020-138.458  1.00105.80      1    O
ATOM   1983  CG2 THR A 274      -9.917 -20.642-140.117  1.00 85.69      1    C
ATOM   1984  N   VAL A 275     -11.994 -20.095-136.639  1.00 93.28      1    N
ATOM   1985  CA  VAL A 275     -11.590 -19.765-135.280  1.00 85.33      1    C
ATOM   1986  C   VAL A 275     -11.195 -21.049-134.569  1.00 80.41      1    C
ATOM   1987  O   VAL A 275     -11.690 -22.136-134.884  1.00 84.07      1    O
ATOM   1988  CB  VAL A 275     -12.710 -19.039-134.504  1.00 73.47      1    C
ATOM   1989  CG1 VAL A 275     -13.010 -17.699-135.144  1.00 91.26      1    C
ATOM   1990  CG2 VAL A 275     -13.963 -19.896-134.447  1.00 82.67      1    C
ATOM   1991  N   ASN A 276     -10.290 -20.919-133.606  1.00 76.97      1    N
ATOM   1992  CA  ASN A 276      -9.809 -22.054-132.822  1.00 80.91      1    C
ATOM   1993  C   ASN A 276     -10.609 -22.101-131.527  1.00 84.96      1    C
ATOM   1994  O   ASN A 276     -10.315 -21.373-130.575  1.00 89.84      1    O
ATOM   1995  CB  ASN A 276      -8.313 -21.940-132.551  1.00 89.20      1    C
ATOM   1996  CG  ASN A 276      -7.476 -22.657-133.592  1.00113.32      1    C
ATOM   1997  OD1 ASN A 276      -7.565 -22.368-134.785  1.00115.79      1    O
ATOM   1998  ND2 ASN A 276      -6.658 -23.603-133.142  1.00120.10      1    N
ATOM   1999  N   VAL A 277     -11.623 -22.959-131.494  1.00 79.70      1    N
ATOM   2000  CA  VAL A 277     -12.417 -23.150-130.285  1.00 67.65      1    C
ATOM   2001  C   VAL A 277     -11.836 -24.347-129.538  1.00 79.28      1    C
ATOM   2002  O   VAL A 277     -11.598 -25.405-130.139  1.00 91.74      1    O
ATOM   2003  CB  VAL A 277     -13.914 -23.312-130.612  1.00 66.56      1    C
ATOM   2004  CG1 VAL A 277     -14.383 -22.171-131.499  1.00 80.08      1    C
ATOM   2005  CG2 VAL A 277     -14.206 -24.632-131.301  1.00 89.74      1    C
ATOM   2006  N   PRO A 278     -11.531 -24.211-128.255  1.00 74.39      1    N
ATOM   2007  CA  PRO A 278     -10.938 -25.320-127.503  1.00 82.84      1    C
ATOM   2008  C   PRO A 278     -12.007 -26.338-127.119  1.00 82.68      1    C
ATOM   2009  O   PRO A 278     -13.191 -26.179-127.408  1.00 83.33      1    O
ATOM   2010  CB  PRO A 278     -10.345 -24.635-126.268  1.00 77.33      1    C
ATOM   2011  CG  PRO A 278     -11.120 -23.379-126.121  1.00 74.30      1    C
ATOM   2012  CD  PRO A 278     -11.513 -22.948-127.499  1.00 73.03      1    C
ATOM   2013  N   SER A 279     -11.564 -27.398-126.449  1.00 87.16      1    N
ATOM   2014  CA  SER A 279     -12.449 -28.447-125.971  1.00 90.39      1    C
ATOM   2015  C   SER A 279     -12.141 -28.722-124.504  1.00 98.79      1    C
ATOM   2016  O   SER A 279     -11.243 -28.118-123.908  1.00100.68      1    O
ATOM   2017  CB  SER A 279     -12.302 -29.720-126.816  1.00 81.00      1    C
ATOM   2018  OG  SER A 279     -13.089 -29.643-127.992  1.00 85.37      1    O
ATOM   2019  N   VAL A 280     -12.899 -29.646-123.920  1.00 84.77      1    N
ATOM   2020  CA  VAL A 280     -12.763 -30.000-122.516  1.00 79.54      1    C
ATOM   2021  C   VAL A 280     -12.524 -31.502-122.452  1.00 91.75      1    C
ATOM   2022  O   VAL A 280     -12.855 -32.242-123.381  1.00 92.66      1    O
ATOM   2023  CB  VAL A 280     -14.011 -29.582-121.701  1.00 81.91      1    C
ATOM   2024  CG1 VAL A 280     -15.275 -30.246-122.257  1.00 76.81      1    C
ATOM   2025  CG2 VAL A 280     -13.828 -29.810-120.201  1.00 96.28      1    C
ATOM   2026  N   GLY A 281     -11.942 -31.954-121.338  1.00100.03      1    N
ATOM   2027  CA  GLY A 281     -11.635 -33.349-121.141  1.00 98.41      1    C
ATOM   2028  C   GLY A 281     -10.197 -33.725-121.434  1.00100.31      1    C
ATOM   2029  O   GLY A 281      -9.710 -34.726-120.894  1.00 98.64      1    O
ATOM   2030  N   GLY A 282      -9.501 -32.944-122.257  1.00 90.25      1    N
ATOM   2031  CA  GLY A 282      -8.189 -33.321-122.739  1.00 84.86      1    C
ATOM   2032  C   GLY A 282      -8.226 -33.663-124.211  1.00 88.80      1    C
ATOM   2033  O   GLY A 282      -7.484 -34.527-124.693  1.00109.68      1    O
ATOM   2034  N   ARG A 283      -9.106 -32.980-124.925  1.00 75.65      1    N
ATOM   2035  CA  ARG A 283      -9.323 -33.137-126.349  1.00 76.03      1    C
ATOM   2036  C   ARG A 283      -8.582 -32.053-127.121  1.00 77.13      1    C
ATOM   2037  O   ARG A 283      -8.279 -30.985-126.580  1.00 79.41      1    O
ATOM   2038  CB  ARG A 283     -10.821 -33.048-126.648  1.00 67.41      1    C
ATOM   2039  CG  ARG A 283     -11.640 -34.115-125.966  1.00 63.11      1    C
ATOM   2040  CD  ARG A 283     -12.887 -34.440-126.754  1.00 66.19      1    C
ATOM   2041  NE  ARG A 283     -13.503 -35.678-126.295  1.00 77.01      1    N
ATOM   2042  CZ  ARG A 283     -14.656 -35.746-125.642  1.00 69.80      1    C
ATOM   2043  NH1 ARG A 283     -15.353 -34.660-125.350  1.00 73.74      1    N
ATOM   2044  NH2 ARG A 283     -15.109 -36.932-125.252  1.00 76.15      1    N
ATOM   2045  N   PRO A 284      -8.259 -32.294-128.389  1.00 76.42      1    N
ATOM   2046  CA  PRO A 284      -7.554 -31.272-129.166  1.00 78.65      1    C
ATOM   2047  C   PRO A 284      -8.491 -30.141-129.554  1.00 84.21      1    C
ATOM   2048  O   PRO A 284      -9.685 -30.343-129.793  1.00 85.99      1    O
ATOM   2049  CB  PRO A 284      -7.061 -32.043-130.395  1.00 97.27      1    C
ATOM   2050  CG  PRO A 284      -8.079 -33.121-130.572  1.00 99.64      1    C
ATOM   2051  CD  PRO A 284      -8.557 -33.493-129.194  1.00 90.13      1    C
ATOM   2052  N   SER A 285      -7.935 -28.934-129.609  1.00 88.62      1    N
ATOM   2053  CA  SER A 285      -8.725 -27.764-129.966  1.00 81.95      1    C
ATOM   2054  C   SER A 285      -9.070 -27.808-131.449  1.00 88.51      1    C
ATOM   2055  O   SER A 285      -8.179 -27.787-132.304  1.00107.84      1    O
ATOM   2056  CB  SER A 285      -7.962 -26.487-129.624  1.00 85.94      1    C
ATOM   2057  OG  SER A 285      -6.576 -26.631-129.884  1.00114.71      1    O
ATOM   2058  N   ARG A 286     -10.362 -27.866-131.751  1.00 83.82      1    N
ATOM   2059  CA  ARG A 286     -10.820 -27.939-133.130  1.00 86.44      1    C
ATOM   2060  C   ARG A 286     -10.884 -26.549-133.749  1.00 87.20      1    C
ATOM   2061  O   ARG A 286     -11.194 -25.559-133.081  1.00 91.33      1    O
ATOM   2062  CB  ARG A 286     -12.189 -28.617-133.210  1.00 94.95      1    C
ATOM   2063  CG  ARG A 286     -13.288 -27.875-132.482  1.00 89.19      1    C
ATOM   2064  CD  ARG A 286     -14.248 -28.831-131.802  1.00 95.10      1    C
ATOM   2065  NE  ARG A 286     -14.695 -28.307-130.518  1.00 90.90      1    N
ATOM   2066  CZ  ARG A 286     -15.520 -28.939-129.695  1.00103.59      1    C
ATOM   2067  NH1 ARG A 286     -16.012 -30.131-129.990  1.00123.89      1    N
ATOM   2068  NH2 ARG A 286     -15.851 -28.364-128.543  1.00 86.50      1    N
ATOM   2069  N   SER A 287     -10.580 -26.483-135.042  1.00 96.18      1    N
ATOM   2070  CA  SER A 287     -10.729 -25.255-135.810  1.00 92.95      1    C
ATOM   2071  C   SER A 287     -12.137 -25.222-136.391  1.00 88.54      1    C
ATOM   2072  O   SER A 287     -12.510 -26.099-137.177  1.00 92.51      1    O
ATOM   2073  CB  SER A 287      -9.680 -25.173-136.918  1.00 95.41      1    C
ATOM   2074  OG  SER A 287      -8.500 -24.535-136.457  1.00105.76      1    O
ATOM   2075  N   LEU A 288     -12.909 -24.209-136.011  1.00 83.14      1    N
ATOM   2076  CA  LEU A 288     -14.327 -24.147-136.320  1.00 76.71      1    C
ATOM   2077  C   LEU A 288     -14.627 -22.925-137.174  1.00 78.12      1    C
ATOM   2078  O   LEU A 288     -13.943 -21.900-137.089  1.00 82.27      1    O
ATOM   2079  CB  LEU A 288     -15.169 -24.109-135.038  1.00 76.96      1    C
ATOM   2080  CG  LEU A 288     -16.625 -24.560-135.159  1.00 89.65      1    C
ATOM   2081  CD1 LEU A 288     -16.724 -25.849-135.961  1.00 81.64      1    C
ATOM   2082  CD2 LEU A 288     -17.245 -24.734-133.782  1.00 90.04      1    C
ATOM   2083  N   GLN A 289     -15.665 -23.051-137.998  1.00 80.42      1    N
ATOM   2084  CA  GLN A 289     -16.056 -21.978-138.901  1.00 84.36      1    C
ATOM   2085  C   GLN A 289     -16.492 -20.742-138.125  1.00 80.89      1    C
ATOM   2086  O   GLN A 289     -17.292 -20.827-137.189  1.00 84.01      1    O
ATOM   2087  CB  GLN A 289     -17.185 -22.455-139.813  1.00 84.05      1    C
ATOM   2088  CG  GLN A 289     -16.708 -23.127-141.090  1.00 97.41      1    C
ATOM   2089  CD  GLN A 289     -17.564 -22.778-142.289  1.00115.31      1    C
ATOM   2090  OE1 GLN A 289     -17.057 -22.338-143.319  1.00119.78      1    O
ATOM   2091  NE2 GLN A 289     -18.873 -22.973-142.161  1.00119.88      1    N
ATOM   2092  N   ARG A 290     -15.946 -19.587-138.516  1.00 80.26      1    N
ATOM   2093  CA  ARG A 290     -16.343 -18.327-137.898  1.00 74.90      1    C
ATOM   2094  C   ARG A 290     -17.806 -18.008-138.175  1.00 80.49      1    C
ATOM   2095  O   ARG A 290     -18.468 -17.356-137.358  1.00 85.09      1    O
ATOM   2096  CB  ARG A 290     -15.434 -17.204-138.404  1.00 90.01      1    C
ATOM   2097  CG  ARG A 290     -16.023 -15.804-138.345  1.00 85.20      1    C
ATOM   2098  CD  ARG A 290     -15.489 -15.034-137.151  1.00 77.83      1    C
ATOM   2099  NE  ARG A 290     -15.902 -13.636-137.173  1.00 86.82      1    N
ATOM   2100  CZ  ARG A 290     -15.388 -12.713-137.974  1.00102.17      1    C
ATOM   2101  NH1 ARG A 290     -14.430 -13.004-138.841  1.00103.88      1    N
ATOM   2102  NH2 ARG A 290     -15.844 -11.465-137.904  1.00102.71      1    N
ATOM   2103  N   GLN A 291     -18.336 -18.485-139.305  1.00 85.59      1    N
ATOM   2104  CA  GLN A 291     -19.755 -18.302-139.593  1.00 92.01      1    C
ATOM   2105  C   GLN A 291     -20.622 -19.040-138.582  1.00 79.70      1    C
ATOM   2106  O   GLN A 291     -21.637 -18.508-138.118  1.00 77.29      1    O
ATOM   2107  CB  GLN A 291     -20.067 -18.778-141.012  1.00102.61      1    C
ATOM   2108  CG  GLN A 291     -21.553 -18.856-141.331  1.00 89.61      1    C
ATOM   2109  CD  GLN A 291     -21.847 -18.619-142.798  1.00106.89      1    C
ATOM   2110  OE1 GLN A 291     -21.499 -17.577-143.353  1.00119.41      1    O
ATOM   2111  NE2 GLN A 291     -22.492 -19.590-143.436  1.00110.17      1    N
ATOM   2112  N   THR A 292     -20.232 -20.267-138.225  1.00 85.73      1    N
ATOM   2113  CA  THR A 292     -20.997 -21.042-137.254  1.00 74.84      1    C
ATOM   2114  C   THR A 292     -21.084 -20.320-135.914  1.00 73.67      1    C
ATOM   2115  O   THR A 292     -22.123 -20.364-135.243  1.00 80.82      1    O
ATOM   2116  CB  THR A 292     -20.364 -22.424-137.081  1.00 74.83      1    C
ATOM   2117  OG1 THR A 292     -20.370 -23.114-138.337  1.00 84.07      1    O
ATOM   2118  CG2 THR A 292     -21.136 -23.248-136.063  1.00 94.95      1    C
ATOM   2119  N   LEU A 293     -20.009 -19.640-135.512  1.00 75.87      1    N
ATOM   2120  CA  LEU A 293     -20.036 -18.880-134.267  1.00 75.43      1    C
ATOM   2121  C   LEU A 293     -21.068 -17.761-134.328  1.00 69.47      1    C
ATOM   2122  O   LEU A 293     -21.845 -17.563-133.386  1.00 69.48      1    O
ATOM   2123  CB  LEU A 293     -18.648 -18.315-133.965  1.00 70.87      1    C
ATOM   2124  CG  LEU A 293     -18.587 -17.331-132.796  1.00 69.01      1    C
ATOM   2125  CD1 LEU A 293     -18.687 -18.072-131.473  1.00 68.54      1    C
ATOM   2126  CD2 LEU A 293     -17.317 -16.502-132.856  1.00 80.31      1    C
ATOM   2127  N   ALA A 294     -21.086 -17.010-135.431  1.00 77.25      1    N
ATOM   2128  CA  ALA A 294     -22.065 -15.939-135.585  1.00 83.45      1    C
ATOM   2129  C   ALA A 294     -23.487 -16.476-135.703  1.00 71.35      1    C
ATOM   2130  O   ALA A 294     -24.442 -15.769-135.362  1.00 64.32      1    O
ATOM   2131  CB  ALA A 294     -21.719 -15.082-136.802  1.00 79.56      1    C
ATOM   2132  N   GLU A 295     -23.651 -17.717-136.168  1.00 68.20      1    N
ATOM   2133  CA  GLU A 295     -24.982 -18.303-136.279  1.00 68.82      1    C
ATOM   2134  C   GLU A 295     -25.608 -18.587-134.920  1.00 64.97      1    C
ATOM   2135  O   GLU A 295     -26.823 -18.799-134.844  1.00 58.98      1    O
ATOM   2136  CB  GLU A 295     -24.923 -19.588-137.107  1.00101.33      1    C
ATOM   2137  CG  GLU A 295     -24.587 -19.370-138.576  1.00107.08      1    C
ATOM   2138  CD  GLU A 295     -25.566 -20.047-139.512  1.00126.82      1    C
ATOM   2139  OE1 GLU A 295     -25.602 -21.297-139.533  1.00135.56      1    O
ATOM   2140  OE2 GLU A 295     -26.298 -19.330-140.228  1.00123.71      1    O
ATOM   2141  N   VAL A 296     -24.812 -18.615-133.854  1.00 68.58      1    N
ATOM   2142  CA  VAL A 296     -25.357 -18.754-132.509  1.00 61.48      1    C
ATOM   2143  C   VAL A 296     -25.601 -17.392-131.862  1.00 63.68      1    C
ATOM   2144  O   VAL A 296     -26.569 -17.228-131.111  1.00 71.71      1    O
ATOM   2145  CB  VAL A 296     -24.423 -19.623-131.648  1.00 56.87      1    C
ATOM   2146  CG1 VAL A 296     -24.796 -19.536-130.176  1.00 59.06      1    C
ATOM   2147  CG2 VAL A 296     -24.460 -21.065-132.122  1.00 68.28      1    C
ATOM   2148  N   ILE A 297     -24.761 -16.399-132.161  1.00 61.99      1    N
ATOM   2149  CA  ILE A 297     -24.917 -15.082-131.552  1.00 61.85      1    C
ATOM   2150  C   ILE A 297     -26.094 -14.333-132.166  1.00 74.99      1    C
ATOM   2151  O   ILE A 297     -26.770 -13.557-131.478  1.00 80.56      1    O
ATOM   2152  CB  ILE A 297     -23.605 -14.286-131.683  1.00 57.56      1    C
ATOM   2153  CG1 ILE A 297     -22.456 -15.054-131.028  1.00 62.59      1    C
ATOM   2154  CG2 ILE A 297     -23.739 -12.904-131.059  1.00 51.61      1    C
ATOM   2155  CD1 ILE A 297     -21.094 -14.481-131.325  1.00 75.89      1    C
ATOM   2156  N   GLU A 298     -26.373 -14.560-133.451  1.00 74.06      1    N
ATOM   2157  CA  GLU A 298     -27.449 -13.828-134.119  1.00 72.30      1    C
ATOM   2158  C   GLU A 298     -28.818 -14.055-133.487  1.00 69.50      1    C
ATOM   2159  O   GLU A 298     -29.525 -13.062-133.237  1.00 79.52      1    O
ATOM   2160  CB  GLU A 298     -27.465 -14.173-135.613  1.00 72.49      1    C
ATOM   2161  CG  GLU A 298     -28.439 -13.324-136.420  1.00 80.41      1    C
ATOM   2162  CD  GLU A 298     -28.525 -13.743-137.875  1.00105.74      1    C
ATOM   2163  OE1 GLU A 298     -27.616 -13.387-138.654  1.00111.37      1    O
ATOM   2164  OE2 GLU A 298     -29.505 -14.426-138.240  1.00120.17      1    O
ATOM   2165  N   PRO A 299     -29.269 -15.289-133.221  1.00 66.06      1    N
ATOM   2166  CA  PRO A 299     -30.631 -15.445-132.680  1.00 75.76      1    C
ATOM   2167  C   PRO A 299     -30.829 -14.793-131.322  1.00 76.18      1    C
ATOM   2168  O   PRO A 299     -31.915 -14.267-131.049  1.00 85.34      1    O
ATOM   2169  CB  PRO A 299     -30.812 -16.970-132.609  1.00 84.55      1    C
ATOM   2170  CG  PRO A 299     -29.776 -17.533-133.515  1.00 79.52      1    C
ATOM   2171  CD  PRO A 299     -28.623 -16.594-133.441  1.00 68.10      1    C
ATOM   2172  N   ARG A 300     -29.816 -14.820-130.453  1.00 66.07      1    N
ATOM   2173  CA  ARG A 300     -29.969 -14.210-129.136  1.00 67.18      1    C
ATOM   2174  C   ARG A 300     -30.110 -12.696-129.227  1.00 74.61      1    C
ATOM   2175  O   ARG A 300     -30.966 -12.108-128.556  1.00 92.73      1    O
ATOM   2176  CB  ARG A 300     -28.799 -14.580-128.230  1.00 59.81      1    C
ATOM   2177  CG  ARG A 300     -29.067 -14.238-126.778  1.00 59.14      1    C
ATOM   2178  CD  ARG A 300     -28.562 -15.320-125.853  1.00 81.70      1    C
ATOM   2179  NE  ARG A 300     -29.469 -16.462-125.836  1.00 93.17      1    N
ATOM   2180  CZ  ARG A 300     -30.390 -16.677-124.907  1.00 84.47      1    C
ATOM   2181  NH1 ARG A 300     -30.562 -15.841-123.897  1.00 84.96      1    N
ATOM   2182  NH2 ARG A 300     -31.163 -17.756-124.997  1.00 72.05      1    N
ATOM   2183  N   TYR A 301     -29.278 -12.046-130.044  1.00 67.61      1    N
ATOM   2184  CA  TYR A 301     -29.356 -10.593-130.166  1.00 62.99      1    C
ATOM   2185  C   TYR A 301     -30.695 -10.158-130.749  1.00 74.02      1    C
ATOM   2186  O   TYR A 301     -31.251  -9.133-130.339  1.00 78.25      1    O
ATOM   2187  CB  TYR A 301     -28.196 -10.072-131.013  1.00 69.20      1    C
ATOM   2188  CG  TYR A 301     -26.981  -9.671-130.202  1.00 66.50      1    C
ATOM   2189  CD1 TYR A 301     -26.228 -10.622-129.526  1.00 72.07      1    C
ATOM   2190  CD2 TYR A 301     -26.588  -8.342-130.112  1.00 65.41      1    C
ATOM   2191  CE1 TYR A 301     -25.118 -10.262-128.784  1.00 64.17      1    C
ATOM   2192  CE2 TYR A 301     -25.479  -7.973-129.372  1.00 64.16      1    C
ATOM   2193  CZ  TYR A 301     -24.748  -8.937-128.710  1.00 60.01      1    C
ATOM   2194  OH  TYR A 301     -23.644  -8.577-127.973  1.00 60.94      1    O
ATOM   2195  N   THR A 302     -31.232 -10.924-131.703  1.00 79.63      1    N
ATOM   2196  CA  THR A 302     -32.551 -10.605-132.246  1.00 83.82      1    C
ATOM   2197  C   THR A 302     -33.619 -10.691-131.163  1.00 84.52      1    C
ATOM   2198  O   THR A 302     -34.474  -9.806-131.044  1.00 82.04      1    O
ATOM   2199  CB  THR A 302     -32.899 -11.549-133.398  1.00 88.45      1    C
ATOM   2200  OG1 THR A 302     -32.684 -12.906-132.989  1.00101.06      1    O
ATOM   2201  CG2 THR A 302     -32.061 -11.250-134.624  1.00 66.53      1    C
ATOM   2202  N   GLU A 303     -33.583 -11.760-130.363  1.00 84.74      1    N
ATOM   2203  CA  GLU A 303     -34.535 -11.899-129.266  1.00 92.28      1    C
ATOM   2204  C   GLU A 303     -34.361 -10.791-128.235  1.00 80.52      1    C
ATOM   2205  O   GLU A 303     -35.348 -10.254-127.717  1.00 81.98      1    O
ATOM   2206  CB  GLU A 303     -34.382 -13.273-128.613  1.00 86.59      1    C
ATOM   2207  CG  GLU A 303     -34.568 -13.274-127.104  1.00103.26      1    C
ATOM   2208  CD  GLU A 303     -34.299 -14.628-126.481  1.00112.25      1    C
ATOM   2209  OE1 GLU A 303     -34.151 -15.611-127.237  1.00109.91      1    O
ATOM   2210  OE2 GLU A 303     -34.243 -14.709-125.236  1.00117.04      1    O
ATOM   2211  N   LEU A 304     -33.113 -10.430-127.926  1.00 71.63      1    N
ATOM   2212  CA  LEU A 304     -32.873  -9.360-126.964  1.00 71.37      1    C
ATOM   2213  C   LEU A 304     -33.455  -8.043-127.458  1.00 73.65      1    C
ATOM   2214  O   LEU A 304     -34.200  -7.369-126.737  1.00 72.70      1    O
ATOM   2215  CB  LEU A 304     -31.375  -9.221-126.693  1.00 72.37      1    C
ATOM   2216  CG  LEU A 304     -30.760 -10.308-125.812  1.00 72.26      1    C
ATOM   2217  CD1 LEU A 304     -29.276 -10.053-125.597  1.00 71.28      1    C
ATOM   2218  CD2 LEU A 304     -31.498 -10.401-124.487  1.00 68.58      1    C
ATOM   2219  N   MET A 305     -33.141  -7.669-128.699  1.00 73.26      1    N
ATOM   2220  CA  MET A 305     -33.720  -6.454-129.257  1.00 80.13      1    C
ATOM   2221  C   MET A 305     -35.221  -6.599-129.458  1.00 81.00      1    C
ATOM   2222  O   MET A 305     -35.949  -5.602-129.415  1.00 81.56      1    O
ATOM   2223  CB  MET A 305     -33.033  -6.099-130.572  1.00 70.09      1    C
ATOM   2224  CG  MET A 305     -31.520  -6.027-130.491  1.00 62.27      1    C
ATOM   2225  SD  MET A 305     -30.942  -5.003-129.127  1.00 82.88      1    S
ATOM   2226  CE  MET A 305     -30.581  -3.476-129.991  1.00 81.98      1    C
ATOM   2227  N   GLY A 306     -35.704  -7.826-129.659  1.00 73.46      1    N
ATOM   2228  CA  GLY A 306     -37.139  -8.039-129.722  1.00 86.79      1    C
ATOM   2229  C   GLY A 306     -37.846  -7.613-128.452  1.00 84.61      1    C
ATOM   2230  O   GLY A 306     -38.980  -7.128-128.500  1.00 87.26      1    O
ATOM   2231  N   LEU A 307     -37.191  -7.785-127.301  1.00 79.18      1    N
ATOM   2232  CA  LEU A 307     -37.759  -7.300-126.048  1.00 70.68      1    C
ATOM   2233  C   LEU A 307     -37.841  -5.779-126.035  1.00 79.74      1    C
ATOM   2234  O   LEU A 307     -38.825  -5.211-125.548  1.00 96.29      1    O
ATOM   2235  CB  LEU A 307     -36.932  -7.801-124.864  1.00 66.51      1    C
ATOM   2236  CG  LEU A 307     -36.734  -9.312-124.724  1.00 69.50      1    C
ATOM   2237  CD1 LEU A 307     -36.293  -9.658-123.312  1.00 54.52      1    C
ATOM   2238  CD2 LEU A 307     -38.006 -10.063-125.084  1.00 78.48      1    C
ATOM   2239  N   VAL A 308     -36.818  -5.101-126.560  1.00 73.63      1    N
ATOM   2240  CA  VAL A 308     -36.863  -3.644-126.627  1.00 80.52      1    C
ATOM   2241  C   VAL A 308     -37.900  -3.188-127.644  1.00 89.81      1    C
ATOM   2242  O   VAL A 308     -38.604  -2.195-127.426  1.00 85.16      1    O
ATOM   2243  CB  VAL A 308     -35.471  -3.075-126.949  1.00 78.26      1    C
ATOM   2244  CG1 VAL A 308     -35.482  -1.557-126.848  1.00 85.00      1    C
ATOM   2245  CG2 VAL A 308     -34.437  -3.661-126.017  1.00 80.33      1    C
ATOM   2246  N   ASN A 309     -38.032  -3.915-128.756  1.00 91.14      1    N
ATOM   2247  CA  ASN A 309     -39.040  -3.563-129.751  1.00 93.53      1    C
ATOM   2248  C   ASN A 309     -40.437  -3.714-129.170  1.00 97.07      1    C
ATOM   2249  O   ASN A 309     -41.295  -2.840-129.341  1.00 98.16      1    O
ATOM   2250  CB  ASN A 309     -38.878  -4.427-131.002  1.00 91.21      1    C
ATOM   2251  CG  ASN A 309     -39.730  -3.941-132.159  1.00104.33      1    C
ATOM   2252  OD1 ASN A 309     -39.754  -2.750-132.470  1.00 99.67      1    O
ATOM   2253  ND2 ASN A 309     -40.435  -4.864-132.803  1.00117.31      1    N
ATOM   2254  N   GLN A 310     -40.682  -4.828-128.477  1.00 95.87      1    N
ATOM   2255  CA  GLN A 310     -41.972  -5.033-127.832  1.00 95.74      1    C
ATOM   2256  C   GLN A 310     -42.221  -3.976-126.765  1.00 87.92      1    C
ATOM   2257  O   GLN A 310     -43.365  -3.553-126.561  1.00 98.95      1    O
ATOM   2258  CB  GLN A 310     -42.026  -6.443-127.239  1.00 89.92      1    C
ATOM   2259  CG  GLN A 310     -43.015  -6.637-126.107  1.00101.33      1    C
ATOM   2260  CD  GLN A 310     -43.579  -8.044-126.072  1.00126.85      1    C
ATOM   2261  OE1 GLN A 310     -44.035  -8.567-127.088  1.00134.54      1    O
ATOM   2262  NE2 GLN A 310     -43.546  -8.666-124.899  1.00130.86      1    N
ATOM   2263  N   THR A 311     -41.161  -3.522-126.090  1.00 79.16      1    N
ATOM   2264  CA  THR A 311     -41.313  -2.466-125.096  1.00 82.04      1    C
ATOM   2265  C   THR A 311     -41.635  -1.130-125.755  1.00 85.28      1    C
ATOM   2266  O   THR A 311     -42.512  -0.397-125.283  1.00 92.25      1    O
ATOM   2267  CB  THR A 311     -40.045  -2.355-124.249  1.00 76.39      1    C
ATOM   2268  OG1 THR A 311     -39.860  -3.564-123.503  1.00 85.30      1    O
ATOM   2269  CG2 THR A 311     -40.140  -1.181-123.286  1.00 67.21      1    C
ATOM   2270  N   ILE A 312     -40.948  -0.802-126.852  1.00 83.17      1    N
ATOM   2271  CA  ILE A 312     -41.228   0.447-127.557  1.00 90.47      1    C
ATOM   2272  C   ILE A 312     -42.664   0.464-128.064  1.00 97.65      1    C
ATOM   2273  O   ILE A 312     -43.387   1.452-127.894  1.00103.61      1    O
ATOM   2274  CB  ILE A 312     -40.225   0.656-128.707  1.00 97.38      1    C
ATOM   2275  CG1 ILE A 312     -38.797   0.738-128.168  1.00 91.94      1    C
ATOM   2276  CG2 ILE A 312     -40.568   1.907-129.499  1.00 93.82      1    C
ATOM   2277  CD1 ILE A 312     -38.478   2.051-127.517  1.00 93.65      1    C
ATOM   2278  N   ASP A 313     -43.103  -0.638-128.677  1.00101.06      1    N
ATOM   2279  CA  ASP A 313     -44.457  -0.698-129.223  1.00105.05      1    C
ATOM   2280  C   ASP A 313     -45.511  -0.539-128.133  1.00104.17      1    C
ATOM   2281  O   ASP A 313     -46.500   0.181-128.317  1.00104.86      1    O
ATOM   2282  CB  ASP A 313     -44.660  -2.008-129.985  1.00111.14      1    C
ATOM   2283  CG  ASP A 313     -43.973  -2.007-131.338  1.00133.58      1    C
ATOM   2284  OD1 ASP A 313     -43.260  -1.028-131.642  1.00144.92      1    O
ATOM   2285  OD2 ASP A 313     -44.147  -2.983-132.100  1.00128.15      1    O
ATOM   2286  N   ASN A 314     -45.319  -1.201-126.988  1.00 98.49      1    N
ATOM   2287  CA  ASN A 314     -46.284  -1.071-125.901  1.00 93.74      1    C
ATOM   2288  C   ASN A 314     -46.266   0.328-125.299  1.00 80.28      1    C
ATOM   2289  O   ASN A 314     -47.316   0.839-124.895  1.00 89.94      1    O
ATOM   2290  CB  ASN A 314     -46.010  -2.120-124.823  1.00 94.55      1    C
ATOM   2291  CG  ASN A 314     -46.236  -3.536-125.318  1.00107.99      1    C
ATOM   2292  OD1 ASN A 314     -46.434  -3.765-126.512  1.00115.38      1    O
ATOM   2293  ND2 ASN A 314     -46.209  -4.496-124.400  1.00112.24      1    N
ATOM   2294  N   VAL A 315     -45.094   0.960-125.232  1.00 79.71      1    N
ATOM   2295  CA  VAL A 315     -45.029   2.337-124.753  1.00 82.58      1    C
ATOM   2296  C   VAL A 315     -45.548   3.292-125.821  1.00 92.90      1    C
ATOM   2297  O   VAL A 315     -46.257   4.258-125.516  1.00 90.68      1    O
ATOM   2298  CB  VAL A 315     -43.595   2.688-124.317  1.00 79.29      1    C
ATOM   2299  CG1 VAL A 315     -43.504   4.149-123.910  1.00 78.59      1    C
ATOM   2300  CG2 VAL A 315     -43.167   1.802-123.162  1.00 80.71      1    C
ATOM   2301  N   GLN A 316     -45.210   3.033-127.087  1.00101.52      1    N
ATOM   2302  CA  GLN A 316     -45.689   3.877-128.179  1.00 99.71      1    C
ATOM   2303  C   GLN A 316     -47.211   3.875-128.263  1.00107.53      1    C
ATOM   2304  O   GLN A 316     -47.828   4.922-128.493  1.00111.01      1    O
ATOM   2305  CB  GLN A 316     -45.086   3.404-129.501  1.00102.14      1    C
ATOM   2306  CG  GLN A 316     -45.236   4.368-130.657  1.00119.09      1    C
ATOM   2307  CD  GLN A 316     -44.034   4.337-131.579  1.00127.85      1    C
ATOM   2308  OE1 GLN A 316     -43.161   5.202-131.509  1.00106.47      1    O
ATOM   2309  NE2 GLN A 316     -43.978   3.330-132.443  1.00143.31      1    N
ATOM   2310  N   ALA A 317     -47.835   2.708-128.086  1.00109.25      1    N
ATOM   2311  CA  ALA A 317     -49.292   2.625-128.138  1.00105.67      1    C
ATOM   2312  C   ALA A 317     -49.927   3.443-127.020  1.00102.41      1    C
ATOM   2313  O   ALA A 317     -50.766   4.317-127.268  1.00108.97      1    O
ATOM   2314  CB  ALA A 317     -49.736   1.163-128.059  1.00 97.47      1    C
ATOM   2315  N   LYS A 318     -49.534   3.171-125.777  1.00 99.14      1    N
ATOM   2316  CA  LYS A 318     -50.063   3.878-124.616  1.00 97.05      1    C
ATOM   2317  C   LYS A 318     -49.623   5.336-124.558  1.00 99.03      1    C
ATOM   2318  O   LYS A 318     -50.076   6.066-123.670  1.00116.66      1    O
ATOM   2319  CB  LYS A 318     -49.663   3.150-123.330  1.00 93.74      1    C
ATOM   2320  CG  LYS A 318     -50.132   1.691-123.241  1.00104.82      1    C
ATOM   2321  CD  LYS A 318     -51.429   1.442-124.011  1.00100.28      1    C
ATOM   2322  CE  LYS A 318     -51.889  -0.004-123.892  1.00104.19      1    C
ATOM   2323  NZ  LYS A 318     -53.319  -0.163-124.279  1.00109.96      1    N
ATOM   2324  N   LEU A 319     -48.757   5.776-125.470  1.00 85.69      1    N
ATOM   2325  CA  LEU A 319     -48.301   7.159-125.500  1.00 97.42      1    C
ATOM   2326  C   LEU A 319     -49.202   8.008-126.390  1.00 99.83      1    C
ATOM   2327  O   LEU A 319     -49.680   9.067-125.969  1.00104.68      1    O
ATOM   2328  CB  LEU A 319     -46.853   7.225-125.993  1.00107.62      1    C
ATOM   2329  CG  LEU A 319     -45.928   8.256-125.345  1.00100.84      1    C
ATOM   2330  CD1 LEU A 319     -46.252   8.395-123.864  1.00103.29      1    C
ATOM   2331  CD2 LEU A 319     -44.467   7.880-125.549  1.00 93.79      1    C
ATOM   2332  N   ARG A 320     -49.435   7.556-127.627  1.00107.13      1    N
ATOM   2333  CA  ARG A 320     -50.335   8.267-128.528  1.00115.18      1    C
ATOM   2334  C   ARG A 320     -51.772   8.227-128.022  1.00113.96      1    C
ATOM   2335  O   ARG A 320     -52.545   9.156-128.279  1.00119.41      1    O
ATOM   2336  CB  ARG A 320     -50.244   7.682-129.940  1.00122.17      1    C
ATOM   2337  CG  ARG A 320     -50.932   6.333-130.119  1.00128.93      1    C
ATOM   2338  CD  ARG A 320     -51.228   6.043-131.584  1.00133.98      1    C
ATOM   2339  NE  ARG A 320     -52.111   4.892-131.744  1.00138.38      1    N
ATOM   2340  CZ  ARG A 320     -51.733   3.719-132.233  1.00130.48      1    C
ATOM   2341  NH1 ARG A 320     -50.489   3.501-132.626  1.00139.73      1    N
ATOM   2342  NH2 ARG A 320     -52.627   2.739-132.331  1.00114.55      1    N
ATOM   2343  N   GLU A 321     -52.145   7.165-127.305  1.00104.16      1    N
ATOM   2344  CA  GLU A 321     -53.484   7.016-126.748  1.00103.27      1    C
ATOM   2345  C   GLU A 321     -53.763   7.992-125.609  1.00102.45      1    C
ATOM   2346  O   GLU A 321     -54.877   7.992-125.074  1.00114.80      1    O
ATOM   2347  CB  GLU A 321     -53.677   5.573-126.270  1.00115.65      1    C
ATOM   2348  CG  GLU A 321     -55.124   5.131-126.096  1.00131.36      1    C
ATOM   2349  CD  GLU A 321     -55.238   3.727-125.534  1.00139.20      1    C
ATOM   2350  OE1 GLU A 321     -55.238   3.582-124.293  1.00144.90      1    O
ATOM   2351  OE2 GLU A 321     -55.328   2.770-126.332  1.00131.17      1    O
ATOM   2352  N   ASN A 322     -52.795   8.829-125.233  1.00 98.14      1    N
ATOM   2353  CA  ASN A 322     -52.994   9.815-124.182  1.00103.48      1    C
ATOM   2354  C   ASN A 322     -52.735  11.246-124.628  1.00103.02      1    C
ATOM   2355  O   ASN A 322     -53.025  12.172-123.861  1.00119.23      1    O
ATOM   2356  CB  ASN A 322     -52.095   9.500-122.976  1.00110.88      1    C
ATOM   2357  CG  ASN A 322     -52.735   9.886-121.657  1.00119.37      1    C
ATOM   2358  OD1 ASN A 322     -53.347   9.056-120.985  1.00129.93      1    O
ATOM   2359  ND2 ASN A 322     -52.599  11.152-121.282  1.00107.78      1    N
ATOM   2360  N   GLY A 323     -52.199  11.459-125.826  1.00 89.63      1    N
ATOM   2361  CA  GLY A 323     -52.049  12.796-126.365  1.00 98.44      1    C
ATOM   2362  C   GLY A 323     -50.715  13.439-126.047  1.00 99.90      1    C
ATOM   2363  O   GLY A 323     -50.657  14.476-125.381  1.00111.85      1    O
ATOM   2364  N   VAL A 324     -49.633  12.825-126.519  1.00107.32      1    N
ATOM   2365  CA  VAL A 324     -48.289  13.368-126.362  1.00119.04      1    C
ATOM   2366  C   VAL A 324     -47.439  12.802-127.493  1.00125.15      1    C
ATOM   2367  O   VAL A 324     -47.872  11.880-128.194  1.00124.59      1    O
ATOM   2368  CB  VAL A 324     -47.708  13.031-124.975  1.00107.61      1    C
ATOM   2369  CG1 VAL A 324     -47.340  11.566-124.900  1.00 88.52      1    C
ATOM   2370  CG2 VAL A 324     -46.519  13.934-124.637  1.00116.76      1    C
ATOM   2371  N   LYS A 325     -46.243  13.356-127.695  1.00114.01      1    N
ATOM   2372  CA  LYS A 325     -45.350  12.844-128.726  1.00103.35      1    C
ATOM   2373  C   LYS A 325     -45.104  11.357-128.515  1.00105.23      1    C
ATOM   2374  O   LYS A 325     -44.715  10.928-127.425  1.00109.50      1    O
ATOM   2375  CB  LYS A 325     -44.020  13.599-128.699  1.00108.02      1    C
ATOM   2376  CG  LYS A 325     -44.043  14.976-129.336  1.00112.86      1    C
ATOM   2377  CD  LYS A 325     -42.700  15.292-129.981  1.00111.77      1    C
ATOM   2378  CE  LYS A 325     -42.483  16.790-130.116  1.00114.79      1    C
ATOM   2379  NZ  LYS A 325     -43.290  17.558-129.129  1.00110.05      1    N
ATOM   2380  N   HIS A 326     -45.338  10.569-129.560  1.00101.77      1    N
ATOM   2381  CA  HIS A 326     -45.271   9.116-129.466  1.00101.05      1    C
ATOM   2382  C   HIS A 326     -44.138   8.508-130.275  1.00102.90      1    C
ATOM   2383  O   HIS A 326     -43.447   7.617-129.777  1.00 99.07      1    O
ATOM   2384  CB  HIS A 326     -46.612   8.496-129.890  1.00109.33      1    C
ATOM   2385  CG  HIS A 326     -46.899   8.592-131.356  1.00113.43      1    C
ATOM   2386  ND1 HIS A 326     -46.728   9.756-132.074  1.00123.01      1    N
ATOM   2387  CD2 HIS A 326     -47.352   7.670-132.238  1.00115.52      1    C
ATOM   2388  CE1 HIS A 326     -47.060   9.546-133.336  1.00135.30      1    C
ATOM   2389  NE2 HIS A 326     -47.442   8.288-133.462  1.00139.14      1    N
ATOM   2390  N   HIS A 327     -43.924   8.954-131.509  1.00113.01      1    N
ATOM   2391  CA  HIS A 327     -42.894   8.361-132.349  1.00121.23      1    C
ATOM   2392  C   HIS A 327     -41.529   8.902-131.944  1.00104.37      1    C
ATOM   2393  O   HIS A 327     -41.327  10.120-131.879  1.00 84.45      1    O
ATOM   2394  CB  HIS A 327     -43.168   8.649-133.825  1.00128.22      1    C
ATOM   2395  CG  HIS A 327     -42.680   7.575-134.749  1.00140.64      1    C
ATOM   2396  ND1 HIS A 327     -42.915   6.236-134.524  1.00137.59      1    N
ATOM   2397  CD2 HIS A 327     -41.963   7.643-135.896  1.00141.65      1    C
ATOM   2398  CE1 HIS A 327     -42.369   5.525-135.494  1.00140.40      1    C
ATOM   2399  NE2 HIS A 327     -41.784   6.354-136.339  1.00147.26      1    N
ATOM   2400  N   LEU A 328     -40.595   7.997-131.664  1.00107.85      1    N
ATOM   2401  CA  LEU A 328     -39.213   8.375-131.389  1.00101.76      1    C
ATOM   2402  C   LEU A 328     -38.483   8.566-132.716  1.00 94.77      1    C
ATOM   2403  O   LEU A 328     -38.267   7.608-133.465  1.00 96.54      1    O
ATOM   2404  CB  LEU A 328     -38.556   7.343-130.473  1.00 94.76      1    C
ATOM   2405  CG  LEU A 328     -38.502   5.843-130.768  1.00 78.44      1    C
ATOM   2406  CD1 LEU A 328     -37.228   5.456-131.485  1.00 95.03      1    C
ATOM   2407  CD2 LEU A 328     -38.654   5.058-129.480  1.00 79.30      1    C
ATOM   2408  N   ALA A 329     -38.134   9.818-133.020  1.00 86.77      1    N
ATOM   2409  CA  ALA A 329     -37.557  10.169-134.314  1.00 93.23      1    C
ATOM   2410  C   ALA A 329     -36.079   9.804-134.409  1.00 94.44      1    C
ATOM   2411  O   ALA A 329     -35.656   9.155-135.372  1.00 95.48      1    O
ATOM   2412  CB  ALA A 329     -37.756  11.661-134.586  1.00 95.29      1    C
ATOM   2413  N   ALA A 330     -35.278  10.211-133.421  1.00101.89      1    N
ATOM   2414  CA  ALA A 330     -33.837   9.985-133.471  1.00 91.59      1    C
ATOM   2415  C   ALA A 330     -33.465   8.511-133.422  1.00 87.62      1    C
ATOM   2416  O   ALA A 330     -32.310   8.172-133.700  1.00 91.46      1    O
ATOM   2417  CB  ALA A 330     -33.147  10.727-132.324  1.00 90.74      1    C
ATOM   2418  N   GLY A 331     -34.403   7.639-133.073  1.00 89.82      1    N
ATOM   2419  CA  GLY A 331     -34.193   6.209-133.153  1.00 92.32      1    C
ATOM   2420  C   GLY A 331     -33.690   5.572-131.877  1.00 87.83      1    C
ATOM   2421  O   GLY A 331     -34.012   6.026-130.775  1.00 92.78      1    O
ATOM   2422  N   VAL A 332     -32.892   4.520-132.015  1.00 82.99      1    N
ATOM   2423  CA  VAL A 332     -32.413   3.745-130.880  1.00 79.68      1    C
ATOM   2424  C   VAL A 332     -30.911   3.954-130.753  1.00 77.01      1    C
ATOM   2425  O   VAL A 332     -30.187   3.953-131.755  1.00 78.25      1    O
ATOM   2426  CB  VAL A 332     -32.766   2.254-131.043  1.00 70.05      1    C
ATOM   2427  CG1 VAL A 332     -32.224   1.448-129.883  1.00 79.75      1    C
ATOM   2428  CG2 VAL A 332     -34.272   2.077-131.164  1.00 78.97      1    C
ATOM   2429  N   VAL A 333     -30.439   4.124-129.522  1.00 77.12      1    N
ATOM   2430  CA  VAL A 333     -29.022   4.333-129.249  1.00 59.08      1    C
ATOM   2431  C   VAL A 333     -28.552   3.194-128.358  1.00 69.17      1    C
ATOM   2432  O   VAL A 333     -29.080   2.999-127.256  1.00 70.84      1    O
ATOM   2433  CB  VAL A 333     -28.761   5.695-128.587  1.00 61.01      1    C
ATOM   2434  CG1 VAL A 333     -27.362   5.736-128.002  1.00 64.09      1    C
ATOM   2435  CG2 VAL A 333     -28.963   6.816-129.588  1.00 66.03      1    C
ATOM   2436  N   LEU A 334     -27.566   2.445-128.837  1.00 69.82      1    N
ATOM   2437  CA  LEU A 334     -27.020   1.299-128.126  1.00 60.71      1    C
ATOM   2438  C   LEU A 334     -25.762   1.699-127.368  1.00 65.51      1    C
ATOM   2439  O   LEU A 334     -24.956   2.493-127.860  1.00 74.85      1    O
ATOM   2440  CB  LEU A 334     -26.714   0.173-129.114  1.00 57.95      1    C
ATOM   2441  CG  LEU A 334     -27.838  -0.813-129.442  1.00 46.60      1    C
ATOM   2442  CD1 LEU A 334     -29.169  -0.138-129.517  1.00 65.79      1    C
ATOM   2443  CD2 LEU A 334     -27.565  -1.383-130.786  1.00 62.47      1    C
ATOM   2444  N   THR A 335     -25.590   1.137-126.173  1.00 62.43      1    N
ATOM   2445  CA  THR A 335     -24.420   1.431-125.357  1.00 77.18      1    C
ATOM   2446  C   THR A 335     -24.108   0.228-124.476  1.00 83.03      1    C
ATOM   2447  O   THR A 335     -24.807  -0.788-124.501  1.00 86.53      1    O
ATOM   2448  CB  THR A 335     -24.627   2.695-124.517  1.00 80.69      1    C
ATOM   2449  OG1 THR A 335     -23.419   3.003-123.810  1.00 82.69      1    O
ATOM   2450  CG2 THR A 335     -25.757   2.494-123.522  1.00 76.34      1    C
ATOM   2451  N   GLY A 336     -23.043   0.357-123.688  1.00 82.69      1    N
ATOM   2452  CA  GLY A 336     -22.600  -0.716-122.822  1.00 75.02      1    C
ATOM   2453  C   GLY A 336     -21.611  -1.643-123.500  1.00 72.51      1    C
ATOM   2454  O   GLY A 336     -21.251  -1.496-124.671  1.00 79.31      1    O
ATOM   2455  N   GLY A 337     -21.170  -2.638-122.728  1.00 62.89      1    N
ATOM   2456  CA  GLY A 337     -20.128  -3.532-123.209  1.00 63.53      1    C
ATOM   2457  C   GLY A 337     -20.571  -4.426-124.352  1.00 66.48      1    C
ATOM   2458  O   GLY A 337     -19.931  -4.462-125.406  1.00 69.28      1    O
ATOM   2459  N   ALA A 338     -21.664  -5.166-124.159  1.00 59.28      1    N
ATOM   2460  CA  ALA A 338     -22.095  -6.134-125.161  1.00 62.08      1    C
ATOM   2461  C   ALA A 338     -22.651  -5.483-126.419  1.00 55.03      1    C
ATOM   2462  O   ALA A 338     -23.004  -6.199-127.364  1.00 62.54      1    O
ATOM   2463  CB  ALA A 338     -23.124  -7.092-124.564  1.00 73.56      1    C
ATOM   2464  N   ALA A 339     -22.756  -4.156-126.454  1.00 49.24      1    N
ATOM   2465  CA  ALA A 339     -23.120  -3.454-127.675  1.00 57.61      1    C
ATOM   2466  C   ALA A 339     -21.939  -3.286-128.620  1.00 62.07      1    C
ATOM   2467  O   ALA A 339     -22.124  -2.792-129.737  1.00 66.53      1    O
ATOM   2468  CB  ALA A 339     -23.710  -2.084-127.336  1.00 59.04      1    C
ATOM   2469  N   GLN A 340     -20.740  -3.687-128.199  1.00 58.60      1    N
ATOM   2470  CA  GLN A 340     -19.519  -3.485-128.967  1.00 64.79      1    C
ATOM   2471  C   GLN A 340     -19.250  -4.570-130.004  1.00 77.48      1    C
ATOM   2472  O   GLN A 340     -18.287  -4.436-130.767  1.00 97.73      1    O
ATOM   2473  CB  GLN A 340     -18.326  -3.390-128.013  1.00 64.25      1    C
ATOM   2474  CG  GLN A 340     -18.159  -2.025-127.376  1.00 67.08      1    C
ATOM   2475  CD  GLN A 340     -16.940  -1.940-126.480  1.00 80.67      1    C
ATOM   2476  OE1 GLN A 340     -16.251  -0.920-126.444  1.00 85.84      1    O
ATOM   2477  NE2 GLN A 340     -16.672  -3.012-125.743  1.00 78.81      1    N
ATOM   2478  N   ILE A 341     -20.054  -5.634-130.058  1.00 71.95      1    N
ATOM   2479  CA  ILE A 341     -19.782  -6.712-131.004  1.00 72.44      1    C
ATOM   2480  C   ILE A 341     -20.000  -6.211-132.429  1.00 74.67      1    C
ATOM   2481  O   ILE A 341     -20.787  -5.289-132.680  1.00 79.46      1    O
ATOM   2482  CB  ILE A 341     -20.639  -7.956-130.697  1.00 70.89      1    C
ATOM   2483  CG1 ILE A 341     -19.960  -9.220-131.221  1.00 77.85      1    C
ATOM   2484  CG2 ILE A 341     -22.011  -7.858-131.316  1.00 60.23      1    C
ATOM   2485  CD1 ILE A 341     -20.657 -10.496-130.803  1.00 74.67      1    C
ATOM   2486  N   GLU A 342     -19.249  -6.782-133.367  1.00 78.40      1    N
ATOM   2487  CA  GLU A 342     -19.321  -6.351-134.758  1.00 78.49      1    C
ATOM   2488  C   GLU A 342     -20.667  -6.735-135.364  1.00 79.96      1    C
ATOM   2489  O   GLU A 342     -21.034  -7.915-135.381  1.00 80.20      1    O
ATOM   2490  CB  GLU A 342     -18.174  -6.971-135.554  1.00 82.05      1    C
ATOM   2491  CG  GLU A 342     -17.859  -6.286-136.879  1.00 98.81      1    C
ATOM   2492  CD  GLU A 342     -18.786  -6.709-138.006  1.00104.98      1    C
ATOM   2493  OE1 GLU A 342     -18.475  -7.705-138.695  1.00 90.04      1    O
ATOM   2494  OE2 GLU A 342     -19.817  -6.036-138.214  1.00116.48      1    O
ATOM   2495  N   GLY A 343     -21.404  -5.742-135.850  1.00 75.77      1    N
ATOM   2496  CA  GLY A 343     -22.657  -5.982-136.531  1.00 75.63      1    C
ATOM   2497  C   GLY A 343     -23.917  -5.778-135.720  1.00 78.19      1    C
ATOM   2498  O   GLY A 343     -24.969  -6.291-136.118  1.00 75.61      1    O
ATOM   2499  N   VAL A 344     -23.851  -5.063-134.595  1.00 84.34      1    N
ATOM   2500  CA  VAL A 344     -25.065  -4.805-133.828  1.00 78.59      1    C
ATOM   2501  C   VAL A 344     -26.022  -3.927-134.623  1.00 80.71      1    C
ATOM   2502  O   VAL A 344     -27.230  -4.186-134.669  1.00 89.81      1    O
ATOM   2503  CB  VAL A 344     -24.740  -4.170-132.466  1.00 63.11      1    C
ATOM   2504  CG1 VAL A 344     -25.982  -4.150-131.625  1.00 67.93      1    C
ATOM   2505  CG2 VAL A 344     -23.657  -4.922-131.760  1.00 81.36      1    C
ATOM   2506  N   VAL A 345     -25.498  -2.876-135.263  1.00 75.25      1    N
ATOM   2507  CA  VAL A 345     -26.345  -1.934-135.992  1.00 77.44      1    C
ATOM   2508  C   VAL A 345     -27.076  -2.636-137.127  1.00 80.78      1    C
ATOM   2509  O   VAL A 345     -28.162  -2.208-137.537  1.00 86.12      1    O
ATOM   2510  CB  VAL A 345     -25.497  -0.753-136.507  1.00 76.24      1    C
ATOM   2511  CG1 VAL A 345     -26.382   0.319-137.134  1.00 96.79      1    C
ATOM   2512  CG2 VAL A 345     -24.659  -0.171-135.380  1.00 78.65      1    C
ATOM   2513  N   GLU A 346     -26.513  -3.730-137.637  1.00 80.19      1    N
ATOM   2514  CA  GLU A 346     -27.148  -4.452-138.731  1.00 86.44      1    C
ATOM   2515  C   GLU A 346     -28.279  -5.332-138.214  1.00 89.41      1    C
ATOM   2516  O   GLU A 346     -29.383  -5.328-138.770  1.00 99.80      1    O
ATOM   2517  CB  GLU A 346     -26.110  -5.291-139.480  1.00 97.27      1    C
ATOM   2518  CG  GLU A 346     -25.288  -4.507-140.492  1.00108.68      1    C
ATOM   2519  CD  GLU A 346     -24.058  -3.859-139.882  1.00103.48      1    C
ATOM   2520  OE1 GLU A 346     -23.984  -3.757-138.638  1.00 94.91      1    O
ATOM   2521  OE2 GLU A 346     -23.163  -3.448-140.651  1.00 95.78      1    O
ATOM   2522  N   CYS A 347     -28.019  -6.092-137.147  1.00 84.61      1    N
ATOM   2523  CA  CYS A 347     -29.057  -6.943-136.576  1.00 83.40      1    C
ATOM   2524  C   CYS A 347     -30.126  -6.131-135.858  1.00 78.85      1    C
ATOM   2525  O   CYS A 347     -31.267  -6.588-135.734  1.00 88.77      1    O
ATOM   2526  CB  CYS A 347     -28.431  -7.956-135.618  1.00 89.00      1    C
ATOM   2527  SG  CYS A 347     -29.298  -9.532-135.547  1.00 76.21      1    S
ATOM   2528  N   ALA A 348     -29.781  -4.933-135.384  1.00 78.53      1    N
ATOM   2529  CA  ALA A 348     -30.776  -4.061-134.766  1.00 79.30      1    C
ATOM   2530  C   ALA A 348     -31.710  -3.469-135.813  1.00 77.83      1    C
ATOM   2531  O   ALA A 348     -32.935  -3.470-135.641  1.00 78.04      1    O
ATOM   2532  CB  ALA A 348     -30.089  -2.955-133.966  1.00 74.78      1    C
ATOM   2533  N   GLU A 349     -31.147  -2.949-136.907  1.00 80.45      1    N
ATOM   2534  CA  GLU A 349     -31.954  -2.394-137.988  1.00 86.16      1    C
ATOM   2535  C   GLU A 349     -32.879  -3.421-138.634  1.00 83.85      1    C
ATOM   2536  O   GLU A 349     -33.725  -3.037-139.449  1.00 94.79      1    O
ATOM   2537  CB  GLU A 349     -31.040  -1.779-139.049  1.00 89.07      1    C
ATOM   2538  CG  GLU A 349     -30.818  -0.285-138.878  1.00 95.23      1    C
ATOM   2539  CD  GLU A 349     -29.935   0.301-139.961  1.00110.25      1    C
ATOM   2540  OE1 GLU A 349     -29.430  -0.473-140.802  1.00106.96      1    O
ATOM   2541  OE2 GLU A 349     -29.744   1.535-139.971  1.00122.30      1    O
ATOM   2542  N   ARG A 350     -32.741  -4.704-138.304  1.00 82.78      1    N
ATOM   2543  CA  ARG A 350     -33.643  -5.724-138.824  1.00 94.76      1    C
ATOM   2544  C   ARG A 350     -34.857  -5.871-137.916  1.00 95.27      1    C
ATOM   2545  O   ARG A 350     -36.000  -5.871-138.383  1.00 99.49      1    O
ATOM   2546  CB  ARG A 350     -32.911  -7.064-138.942  1.00101.80      1    C
ATOM   2547  CG  ARG A 350     -31.791  -7.093-139.966  1.00 91.88      1    C
ATOM   2548  CD  ARG A 350     -32.203  -7.798-141.244  1.00105.25      1    C
ATOM   2549  NE  ARG A 350     -31.056  -8.393-141.919  1.00105.26      1    N
ATOM   2550  CZ  ARG A 350     -30.186  -7.720-142.660  1.00107.42      1    C
ATOM   2551  NH1 ARG A 350     -30.301  -6.415-142.849  1.00105.84      1    N
ATOM   2552  NH2 ARG A 350     -29.181  -8.374-143.234  1.00110.83      1    N
ATOM   2553  N   VAL A 351     -34.606  -5.995-136.613  1.00 86.60      1    N
ATOM   2554  CA  VAL A 351     -35.664  -6.139-135.620  1.00 79.71      1    C
ATOM   2555  C   VAL A 351     -36.340  -4.798-135.356  1.00 83.96      1    C
ATOM   2556  O   VAL A 351     -37.569  -4.721-135.250  1.00 82.51      1    O
ATOM   2557  CB  VAL A 351     -35.098  -6.772-134.337  1.00 75.36      1    C
ATOM   2558  CG1 VAL A 351     -33.863  -6.031-133.888  1.00 80.46      1    C
ATOM   2559  CG2 VAL A 351     -36.148  -6.781-133.235  1.00 90.43      1    C
ATOM   2560  N   PHE A 352     -35.558  -3.726-135.250  1.00 87.07      1    N
ATOM   2561  CA  PHE A 352     -36.125  -2.391-135.165  1.00 82.13      1    C
ATOM   2562  C   PHE A 352     -36.215  -1.779-136.555  1.00 91.50      1    C
ATOM   2563  O   PHE A 352     -35.618  -2.261-137.520  1.00103.57      1    O
ATOM   2564  CB  PHE A 352     -35.240  -1.463-134.328  1.00 68.19      1    C
ATOM   2565  CG  PHE A 352     -35.039  -1.889-132.910  1.00 76.53      1    C
ATOM   2566  CD1 PHE A 352     -35.905  -2.764-132.288  1.00 92.73      1    C
ATOM   2567  CD2 PHE A 352     -33.950  -1.409-132.197  1.00 68.58      1    C
ATOM   2568  CE1 PHE A 352     -35.695  -3.140-130.980  1.00 91.77      1    C
ATOM   2569  CE2 PHE A 352     -33.735  -1.785-130.891  1.00 71.34      1    C
ATOM   2570  CZ  PHE A 352     -34.608  -2.654-130.282  1.00 85.06      1    C
ATOM   2571  N   ARG A 353     -36.983  -0.703-136.654  1.00 85.00      1    N
ATOM   2572  CA  ARG A 353     -37.035   0.096-137.868  1.00 87.54      1    C
ATOM   2573  C   ARG A 353     -36.872   1.566-137.502  1.00105.15      1    C
ATOM   2574  O   ARG A 353     -37.628   2.439-137.934  1.00114.99      1    O
ATOM   2575  CB  ARG A 353     -38.329  -0.183-138.628  1.00 96.70      1    C
ATOM   2576  CG  ARG A 353     -38.407  -1.618-139.151  1.00 88.59      1    C
ATOM   2577  CD  ARG A 353     -39.739  -1.927-139.814  1.00107.53      1    C
ATOM   2578  NE  ARG A 353     -39.620  -2.100-141.258  1.00106.66      1    N
ATOM   2579  CZ  ARG A 353     -39.167  -3.200-141.844  1.00106.13      1    C
ATOM   2580  NH1 ARG A 353     -38.786  -4.254-141.139  1.00109.47      1    N
ATOM   2581  NH2 ARG A 353     -39.098  -3.247-143.172  1.00102.98      1    N
ATOM   2582  N   ASN A 354     -35.860   1.849-136.681  1.00107.89      1    N
ATOM   2583  CA  ASN A 354     -35.521   3.206-136.284  1.00106.10      1    C
ATOM   2584  C   ASN A 354     -34.002   3.341-136.307  1.00109.92      1    C
ATOM   2585  O   ASN A 354     -33.273   2.348-136.390  1.00102.75      1    O
ATOM   2586  CB  ASN A 354     -36.131   3.564-134.929  1.00107.28      1    C
ATOM   2587  CG  ASN A 354     -36.839   4.904-134.958  1.00108.63      1    C
ATOM   2588  OD1 ASN A 354     -36.300   5.892-135.456  1.00108.94      1    O
ATOM   2589  ND2 ASN A 354     -38.076   4.929-134.477  1.00116.89      1    N
ATOM   2590  N   GLN A 355     -33.523   4.583-136.248  1.00114.19      1    N
ATOM   2591  CA  GLN A 355     -32.096   4.858-136.405  1.00108.16      1    C
ATOM   2592  C   GLN A 355     -31.293   4.253-135.261  1.00107.23      1    C
ATOM   2593  O   GLN A 355     -31.455   4.651-134.103  1.00118.16      1    O
ATOM   2594  CB  GLN A 355     -31.861   6.366-136.466  1.00110.79      1    C
ATOM   2595  CG  GLN A 355     -32.501   7.063-137.652  1.00121.93      1    C
ATOM   2596  CD  GLN A 355     -32.051   8.504-137.791  1.00123.67      1    C
ATOM   2597  OE1 GLN A 355     -31.008   8.895-137.269  1.00121.18      1    O
ATOM   2598  NE2 GLN A 355     -32.846   9.306-138.491  1.00124.32      1    N
ATOM   2599  N   VAL A 356     -30.426   3.293-135.584  1.00 82.23      1    N
ATOM   2600  CA  VAL A 356     -29.604   2.610-134.592  1.00 77.35      1    C
ATOM   2601  C   VAL A 356     -28.165   3.096-134.708  1.00 78.58      1    C
ATOM   2602  O   VAL A 356     -27.630   3.233-135.814  1.00 81.50      1    O
ATOM   2603  CB  VAL A 356     -29.673   1.081-134.768  1.00 80.10      1    C
ATOM   2604  CG1 VAL A 356     -28.822   0.388-133.720  1.00 83.64      1    C
ATOM   2605  CG2 VAL A 356     -31.112   0.603-134.698  1.00 96.26      1    C
ATOM   2606  N   ARG A 357     -27.537   3.337-133.558  1.00 89.54      1    N
ATOM   2607  CA  ARG A 357     -26.127   3.693-133.483  1.00 78.13      1    C
ATOM   2608  C   ARG A 357     -25.552   3.076-132.216  1.00 80.41      1    C
ATOM   2609  O   ARG A 357     -26.277   2.510-131.395  1.00 86.78      1    O
ATOM   2610  CB  ARG A 357     -25.921   5.214-133.528  1.00 66.21      1    C
ATOM   2611  CG  ARG A 357     -26.447   5.978-132.324  1.00 77.43      1    C
ATOM   2612  CD  ARG A 357     -26.198   7.474-132.491  1.00 88.99      1    C
ATOM   2613  NE  ARG A 357     -26.603   8.245-131.322  1.00 87.26      1    N
ATOM   2614  CZ  ARG A 357     -25.766   8.739-130.420  1.00 81.15      1    C
ATOM   2615  NH1 ARG A 357     -24.458   8.568-130.524  1.00 85.51      1    N
ATOM   2616  NH2 ARG A 357     -26.253   9.420-129.387  1.00 78.75      1    N
ATOM   2617  N   VAL A 358     -24.236   3.195-132.054  1.00 70.92      1    N
ATOM   2618  CA  VAL A 358     -23.556   2.585-130.916  1.00 65.31      1    C
ATOM   2619  C   VAL A 358     -22.839   3.689-130.140  1.00 69.77      1    C
ATOM   2620  O   VAL A 358     -21.623   3.642-129.916  1.00 84.44      1    O
ATOM   2621  CB  VAL A 358     -22.616   1.450-131.383  1.00 66.39      1    C
ATOM   2622  CG1 VAL A 358     -21.578   1.947-132.404  1.00 78.06      1    C
ATOM   2623  CG2 VAL A 358     -21.983   0.703-130.198  1.00 66.13      1    C
ATOM   2624  N   GLY A 359     -23.601   4.705-129.739  1.00 63.97      1    N
ATOM   2625  CA  GLY A 359     -23.078   5.887-129.076  1.00 83.50      1    C
ATOM   2626  C   GLY A 359     -22.139   5.670-127.904  1.00 73.84      1    C
ATOM   2627  O   GLY A 359     -22.392   4.827-127.038  1.00 70.21      1    O
ATOM   2628  N   LYS A 360     -21.055   6.429-127.869  1.00 78.76      1    N
ATOM   2629  CA  LYS A 360     -20.091   6.428-126.781  1.00 70.83      1    C
ATOM   2630  C   LYS A 360     -20.320   7.638-125.885  1.00 69.24      1    C
ATOM   2631  O   LYS A 360     -21.158   8.494-126.182  1.00 72.45      1    O
ATOM   2632  CB  LYS A 360     -18.667   6.437-127.351  1.00 84.65      1    C
ATOM   2633  CG  LYS A 360     -18.348   5.277-128.281  1.00 91.63      1    C
ATOM   2634  CD  LYS A 360     -17.356   5.694-129.360  1.00 90.99      1    C
ATOM   2635  CE  LYS A 360     -17.661   5.017-130.687  1.00107.19      1    C
ATOM   2636  NZ  LYS A 360     -17.263   3.582-130.672  1.00 96.11      1    N
ATOM   2637  N   PRO A 361     -19.606   7.740-124.757  1.00 71.16      1    N
ATOM   2638  CA  PRO A 361     -19.689   8.968-123.956  1.00 68.66      1    C
ATOM   2639  C   PRO A 361     -19.250  10.181-124.760  1.00 73.70      1    C
ATOM   2640  O   PRO A 361     -18.405  10.091-125.652  1.00 93.87      1    O
ATOM   2641  CB  PRO A 361     -18.739   8.697-122.787  1.00 66.66      1    C
ATOM   2642  CG  PRO A 361     -18.779   7.226-122.622  1.00 84.72      1    C
ATOM   2643  CD  PRO A 361     -18.952   6.650-124.007  1.00 82.32      1    C
ATOM   2644  N   LEU A 362     -19.836  11.331-124.434  1.00 86.38      1    N
ATOM   2645  CA  LEU A 362     -19.638  12.544-125.212  1.00 95.32      1    C
ATOM   2646  C   LEU A 362     -19.003  13.639-124.366  1.00108.68      1    C
ATOM   2647  O   LEU A 362     -19.201  13.704-123.149  1.00103.45      1    O
ATOM   2648  CB  LEU A 362     -20.970  13.060-125.771  1.00 87.25      1    C
ATOM   2649  CG  LEU A 362     -21.717  12.193-126.785  1.00 82.11      1    C
ATOM   2650  CD1 LEU A 362     -22.929  12.940-127.320  1.00 77.70      1    C
ATOM   2651  CD2 LEU A 362     -20.799  11.773-127.920  1.00 98.17      1    C
ATOM   2652  N   GLU A 363     -18.257  14.512-125.046  1.00110.55      1    N
ATOM   2653  CA  GLU A 363     -17.647  15.701-124.446  1.00125.67      1    C
ATOM   2654  C   GLU A 363     -16.914  15.391-123.142  1.00122.36      1    C
ATOM   2655  O   GLU A 363     -16.959  16.162-122.181  1.00126.82      1    O
ATOM   2656  CB  GLU A 363     -18.691  16.798-124.242  1.00123.17      1    C
ATOM   2657  CG  GLU A 363     -18.964  17.602-125.502  1.00125.43      1    C
ATOM   2658  CD  GLU A 363     -20.360  18.180-125.539  1.00149.77      1    C
ATOM   2659  OE1 GLU A 363     -21.161  17.858-124.636  1.00141.58      1    O
ATOM   2660  OE2 GLU A 363     -20.658  18.955-126.471  1.00183.83      1    O
ATOM   2661  N   VAL A 364     -16.235  14.246-123.105  1.00108.85      1    N
ATOM   2662  CA  VAL A 364     -15.397  13.917-121.959  1.00105.81      1    C
ATOM   2663  C   VAL A 364     -14.164  14.811-121.979  1.00110.52      1    C
ATOM   2664  O   VAL A 364     -13.502  14.964-123.015  1.00114.22      1    O
ATOM   2665  CB  VAL A 364     -15.035  12.424-121.968  1.00100.84      1    C
ATOM   2666  CG1 VAL A 364     -14.529  12.007-123.337  1.00100.52      1    C
ATOM   2667  CG2 VAL A 364     -14.002  12.118-120.897  1.00104.84      1    C
ATOM   2668  N   SER A 365     -13.853  15.416-120.835  1.00 93.33      1    N
ATOM   2669  CA  SER A 365     -12.792  16.412-120.729  1.00 96.83      1    C
ATOM   2670  C   SER A 365     -11.640  15.867-119.896  1.00 97.71      1    C
ATOM   2671  O   SER A 365     -11.821  15.545-118.717  1.00 83.37      1    O
ATOM   2672  CB  SER A 365     -13.330  17.702-120.109  1.00 98.59      1    C
ATOM   2673  OG  SER A 365     -12.312  18.680-120.007  1.00120.15      1    O
ATOM   2674  N   GLY A 366     -10.462  15.769-120.512  1.00100.81      1    N
ATOM   2675  CA  GLY A 366      -9.263  15.334-119.822  1.00 85.86      1    C
ATOM   2676  C   GLY A 366      -9.277  13.856-119.494  1.00101.86      1    C
ATOM   2677  O   GLY A 366     -10.318  13.322-119.100  1.00 90.82      1    O
ATOM   2678  N   LEU A 367      -8.130  13.188-119.634  1.00117.43      1    N
ATOM   2679  CA  LEU A 367      -8.025  11.763-119.337  1.00105.28      1    C
ATOM   2680  C   LEU A 367      -9.074  10.991-120.143  1.00 99.51      1    C
ATOM   2681  O   LEU A 367      -9.824  10.158-119.628  1.00 94.64      1    O
ATOM   2682  CB  LEU A 367      -8.144  11.537-117.823  1.00 86.76      1    C
ATOM   2683  CG  LEU A 367      -7.633  10.311-117.069  1.00 83.68      1    C
ATOM   2684  CD1 LEU A 367      -7.240  10.744-115.677  1.00 84.10      1    C
ATOM   2685  CD2 LEU A 367      -8.728   9.289-116.936  1.00100.94      1    C
ATOM   2686  N   THR A 368      -9.122  11.304-121.440  1.00 98.44      1    N
ATOM   2687  CA  THR A 368     -10.126  10.804-122.370  1.00 90.90      1    C
ATOM   2688  C   THR A 368      -9.872   9.370-122.831  1.00109.74      1    C
ATOM   2689  O   THR A 368     -10.769   8.752-123.416  1.00123.28      1    O
ATOM   2690  CB  THR A 368     -10.169  11.755-123.580  1.00 86.47      1    C
ATOM   2691  OG1 THR A 368     -10.396  13.093-123.120  1.00 90.43      1    O
ATOM   2692  CG2 THR A 368     -11.270  11.393-124.564  1.00 97.40      1    C
ATOM   2693  N   ASP A 369      -8.712   8.792-122.523  1.00111.81      1    N
ATOM   2694  CA  ASP A 369      -8.400   7.454-123.012  1.00111.47      1    C
ATOM   2695  C   ASP A 369      -9.051   6.347-122.195  1.00106.09      1    C
ATOM   2696  O   ASP A 369      -9.067   5.198-122.644  1.00113.30      1    O
ATOM   2697  CB  ASP A 369      -6.886   7.241-123.056  1.00114.51      1    C
ATOM   2698  CG  ASP A 369      -6.289   7.607-124.401  1.00121.51      1    C
ATOM   2699  OD1 ASP A 369      -7.058   7.998-125.305  1.00114.38      1    O
ATOM   2700  OD2 ASP A 369      -5.055   7.500-124.556  1.00133.11      1    O
ATOM   2701  N   TYR A 370      -9.594   6.661-121.022  1.00101.68      1    N
ATOM   2702  CA  TYR A 370     -10.275   5.676-120.197  1.00107.24      1    C
ATOM   2703  C   TYR A 370     -11.791   5.794-120.251  1.00114.04      1    C
ATOM   2704  O   TYR A 370     -12.479   4.952-119.668  1.00119.66      1    O
ATOM   2705  CB  TYR A 370      -9.803   5.784-118.740  1.00103.94      1    C
ATOM   2706  CG  TYR A 370      -8.297   5.756-118.569  1.00113.19      1    C
ATOM   2707  CD1 TYR A 370      -7.518   6.870-118.853  1.00102.97      1    C
ATOM   2708  CD2 TYR A 370      -7.657   4.616-118.100  1.00123.94      1    C
ATOM   2709  CE1 TYR A 370      -6.149   6.849-118.691  1.00108.20      1    C
ATOM   2710  CE2 TYR A 370      -6.285   4.585-117.932  1.00114.99      1    C
ATOM   2711  CZ  TYR A 370      -5.536   5.704-118.230  1.00105.70      1    C
ATOM   2712  OH  TYR A 370      -4.171   5.679-118.065  1.00104.40      1    O
ATOM   2713  N   VAL A 371     -12.324   6.827-120.900  1.00105.31      1    N
ATOM   2714  CA  VAL A 371     -13.765   7.037-120.983  1.00 88.37      1    C
ATOM   2715  C   VAL A 371     -14.114   7.190-122.462  1.00 86.09      1    C
ATOM   2716  O   VAL A 371     -14.874   8.083-122.855  1.00 84.37      1    O
ATOM   2717  CB  VAL A 371     -14.207   8.249-120.141  1.00 86.68      1    C
ATOM   2718  CG1 VAL A 371     -15.734   8.319-120.024  1.00 93.55      1    C
ATOM   2719  CG2 VAL A 371     -13.578   8.177-118.760  1.00 75.77      1    C
ATOM   2720  N   LYS A 372     -13.530   6.336-123.300  1.00100.50      1    N
ATOM   2721  CA  LYS A 372     -13.766   6.366-124.739  1.00 96.12      1    C
ATOM   2722  C   LYS A 372     -14.801   5.346-125.195  1.00101.49      1    C
ATOM   2723  O   LYS A 372     -15.605   5.644-126.083  1.00 97.94      1    O
ATOM   2724  CB  LYS A 372     -12.443   6.127-125.480  1.00 89.00      1    C
ATOM   2725  CG  LYS A 372     -12.397   6.614-126.926  1.00112.70      1    C
ATOM   2726  CD  LYS A 372     -12.897   5.556-127.901  1.00107.78      1    C
ATOM   2727  CE  LYS A 372     -12.365   5.796-129.304  1.00 88.68      1    C
ATOM   2728  NZ  LYS A 372     -13.394   5.521-130.344  1.00 76.88      1    N
ATOM   2729  N   GLU A 373     -14.800   4.145-124.610  1.00 95.95      1    N
ATOM   2730  CA  GLU A 373     -15.650   3.049-125.048  1.00 80.54      1    C
ATOM   2731  C   GLU A 373     -17.019   3.112-124.373  1.00 74.58      1    C
ATOM   2732  O   GLU A 373     -17.151   3.659-123.274  1.00 66.95      1    O
ATOM   2733  CB  GLU A 373     -14.981   1.710-124.754  1.00 86.18      1    C
ATOM   2734  CG  GLU A 373     -13.538   1.627-125.226  1.00 96.12      1    C
ATOM   2735  CD  GLU A 373     -13.427   1.248-126.695  1.00106.02      1    C
ATOM   2736  OE1 GLU A 373     -13.992   1.968-127.547  1.00108.35      1    O
ATOM   2737  OE2 GLU A 373     -12.776   0.227-126.998  1.00106.96      1    O
ATOM   2738  N   PRO A 374     -18.054   2.567-125.021  1.00 70.87      1    N
ATOM   2739  CA  PRO A 374     -19.416   2.707-124.478  1.00 64.83      1    C
ATOM   2740  C   PRO A 374     -19.624   2.051-123.124  1.00 62.20      1    C
ATOM   2741  O   PRO A 374     -20.542   2.457-122.401  1.00 76.30      1    O
ATOM   2742  CB  PRO A 374     -20.292   2.052-125.555  1.00 58.86      1    C
ATOM   2743  CG  PRO A 374     -19.373   1.143-126.284  1.00 68.09      1    C
ATOM   2744  CD  PRO A 374     -18.059   1.859-126.312  1.00 72.24      1    C
ATOM   2745  N   TYR A 375     -18.814   1.059-122.747  1.00 61.39      1    N
ATOM   2746  CA  TYR A 375     -19.013   0.440-121.439  1.00 67.72      1    C
ATOM   2747  C   TYR A 375     -18.631   1.359-120.283  1.00 66.47      1    C
ATOM   2748  O   TYR A 375     -18.719   0.939-119.124  1.00 79.82      1    O
ATOM   2749  CB  TYR A 375     -18.249  -0.887-121.347  1.00 73.31      1    C
ATOM   2750  CG  TYR A 375     -16.750  -0.811-121.548  1.00 78.07      1    C
ATOM   2751  CD1 TYR A 375     -15.910  -0.371-120.534  1.00 83.17      1    C
ATOM   2752  CD2 TYR A 375     -16.172  -1.214-122.746  1.00 83.46      1    C
ATOM   2753  CE1 TYR A 375     -14.541  -0.316-120.713  1.00 90.68      1    C
ATOM   2754  CE2 TYR A 375     -14.803  -1.163-122.933  1.00 91.68      1    C
ATOM   2755  CZ  TYR A 375     -13.993  -0.710-121.914  1.00102.63      1    C
ATOM   2756  OH  TYR A 375     -12.630  -0.654-122.094  1.00125.58      1    O
ATOM   2757  N   HIS A 376     -18.208   2.587-120.572  1.00 65.62      1    N
ATOM   2758  CA  HIS A 376     -17.932   3.594-119.560  1.00 64.01      1    C
ATOM   2759  C   HIS A 376     -19.058   4.607-119.420  1.00 64.36      1    C
ATOM   2760  O   HIS A 376     -18.998   5.455-118.524  1.00 76.45      1    O
ATOM   2761  CB  HIS A 376     -16.632   4.334-119.893  1.00 82.50      1    C
ATOM   2762  CG  HIS A 376     -15.393   3.556-119.580  1.00 86.42      1    C
ATOM   2763  ND1 HIS A 376     -15.006   3.256-118.292  1.00 88.05      1    N
ATOM   2764  CD2 HIS A 376     -14.460   3.005-120.392  1.00 84.66      1    C
ATOM   2765  CE1 HIS A 376     -13.881   2.563-118.323  1.00106.59      1    C
ATOM   2766  NE2 HIS A 376     -13.527   2.400-119.586  1.00 96.69      1    N
ATOM   2767  N   SER A 377     -20.072   4.540-120.288  1.00 64.48      1    N
ATOM   2768  CA  SER A 377     -21.132   5.546-120.307  1.00 63.42      1    C
ATOM   2769  C   SER A 377     -21.850   5.636-118.965  1.00 65.03      1    C
ATOM   2770  O   SER A 377     -22.085   6.734-118.447  1.00 60.83      1    O
ATOM   2771  CB  SER A 377     -22.122   5.232-121.427  1.00 58.38      1    C
ATOM   2772  OG  SER A 377     -22.718   3.960-121.235  1.00 73.89      1    O
ATOM   2773  N   THR A 378     -22.231   4.490-118.399  1.00 67.49      1    N
ATOM   2774  CA  THR A 378     -22.933   4.494-117.119  1.00 63.84      1    C
ATOM   2775  C   THR A 378     -22.097   5.151-116.027  1.00 62.61      1    C
ATOM   2776  O   THR A 378     -22.636   5.822-115.139  1.00 62.49      1    O
ATOM   2777  CB  THR A 378     -23.307   3.067-116.718  1.00 72.41      1    C
ATOM   2778  OG1 THR A 378     -23.721   2.337-117.879  1.00 77.97      1    O
ATOM   2779  CG2 THR A 378     -24.442   3.079-115.704  1.00 57.57      1    C
ATOM   2780  N   ALA A 379     -20.775   4.975-116.079  1.00 68.51      1    N
ATOM   2781  CA  ALA A 379     -19.908   5.551-115.056  1.00 56.68      1    C
ATOM   2782  C   ALA A 379     -19.837   7.068-115.179  1.00 50.59      1    C
ATOM   2783  O   ALA A 379     -19.998   7.788-114.187  1.00 61.31      1    O
ATOM   2784  CB  ALA A 379     -18.512   4.935-115.144  1.00 77.21      1    C
ATOM   2785  N   VAL A 380     -19.592   7.576-116.390  1.00 60.63      1    N
ATOM   2786  CA  VAL A 380     -19.502   9.022-116.566  1.00 67.86      1    C
ATOM   2787  C   VAL A 380     -20.877   9.662-116.415  1.00 58.14      1    C
ATOM   2788  O   VAL A 380     -20.989  10.824-116.005  1.00 53.24      1    O
ATOM   2789  CB  VAL A 380     -18.856   9.356-117.928  1.00 61.95      1    C
ATOM   2790  CG1 VAL A 380     -19.500   8.553-119.042  1.00 64.94      1    C
ATOM   2791  CG2 VAL A 380     -18.928  10.849-118.227  1.00 49.77      1    C
ATOM   2792  N   GLY A 381     -21.943   8.912-116.700  1.00 65.87      1    N
ATOM   2793  CA  GLY A 381     -23.281   9.427-116.466  1.00 67.12      1    C
ATOM   2794  C   GLY A 381     -23.557   9.708-115.003  1.00 58.75      1    C
ATOM   2795  O   GLY A 381     -24.317  10.622-114.676  1.00 64.49      1    O
ATOM   2796  N   LEU A 382     -22.953   8.926-114.105  1.00 57.44      1    N
ATOM   2797  CA  LEU A 382     -23.058   9.222-112.681  1.00 49.97      1    C
ATOM   2798  C   LEU A 382     -22.419  10.561-112.348  1.00 60.18      1    C
ATOM   2799  O   LEU A 382     -22.870  11.253-111.429  1.00 71.76      1    O
ATOM   2800  CB  LEU A 382     -22.409   8.107-111.860  1.00 51.61      1    C
ATOM   2801  CG  LEU A 382     -23.149   6.770-111.824  1.00 58.87      1    C
ATOM   2802  CD1 LEU A 382     -22.318   5.716-111.113  1.00 60.11      1    C
ATOM   2803  CD2 LEU A 382     -24.502   6.927-111.155  1.00 64.83      1    C
ATOM   2804  N   LEU A 383     -21.374  10.944-113.085  1.00 61.82      1    N
ATOM   2805  CA  LEU A 383     -20.754  12.246-112.870  1.00 67.04      1    C
ATOM   2806  C   LEU A 383     -21.663  13.368-113.354  1.00 70.25      1    C
ATOM   2807  O   LEU A 383     -21.781  14.407-112.693  1.00 68.52      1    O
ATOM   2808  CB  LEU A 383     -19.398  12.305-113.575  1.00 66.56      1    C
ATOM   2809  CG  LEU A 383     -18.315  11.337-113.093  1.00 63.39      1    C
ATOM   2810  CD1 LEU A 383     -16.933  11.852-113.466  1.00 66.45      1    C
ATOM   2811  CD2 LEU A 383     -18.413  11.100-111.591  1.00 70.82      1    C
ATOM   2812  N   HIS A 384     -22.313  13.175-114.505  1.00 75.63      1    N
ATOM   2813  CA  HIS A 384     -23.246  14.177-115.010  1.00 69.16      1    C
ATOM   2814  C   HIS A 384     -24.399  14.387-114.039  1.00 65.78      1    C
ATOM   2815  O   HIS A 384     -24.815  15.525-113.795  1.00 73.69      1    O
ATOM   2816  CB  HIS A 384     -23.770  13.766-116.386  1.00 73.01      1    C
ATOM   2817  CG  HIS A 384     -22.800  14.012-117.500  1.00 73.26      1    C
ATOM   2818  ND1 HIS A 384     -23.107  13.768-118.822  1.00 72.94      1    N
ATOM   2819  CD2 HIS A 384     -21.530  14.480-117.490  1.00 66.88      1    C
ATOM   2820  CE1 HIS A 384     -22.068  14.075-119.577  1.00 75.90      1    C
ATOM   2821  NE2 HIS A 384     -21.097  14.509-118.793  1.00 84.90      1    N
ATOM   2822  N   TYR A 385     -24.935  13.299-113.478  1.00 62.83      1    N
ATOM   2823  CA  TYR A 385     -26.009  13.440-112.504  1.00 66.95      1    C
ATOM   2824  C   TYR A 385     -25.504  14.134-111.247  1.00 68.80      1    C
ATOM   2825  O   TYR A 385     -26.184  15.007-110.696  1.00 75.73      1    O
ATOM   2826  CB  TYR A 385     -26.599  12.070-112.165  1.00 58.76      1    C
ATOM   2827  CG  TYR A 385     -27.726  12.104-111.151  1.00 56.53      1    C
ATOM   2828  CD1 TYR A 385     -27.465  12.136-109.785  1.00 59.82      1    C
ATOM   2829  CD2 TYR A 385     -29.052  12.097-111.562  1.00 70.05      1    C
ATOM   2830  CE1 TYR A 385     -28.493  12.167-108.859  1.00 70.02      1    C
ATOM   2831  CE2 TYR A 385     -30.087  12.126-110.642  1.00 74.87      1    C
ATOM   2832  CZ  TYR A 385     -29.801  12.161-109.293  1.00 68.13      1    C
ATOM   2833  OH  TYR A 385     -30.826  12.189-108.376  1.00 56.12      1    O
ATOM   2834  N   ALA A 386     -24.312  13.755-110.778  1.00 73.28      1    N
ATOM   2835  CA  ALA A 386     -23.791  14.347-109.553  1.00 76.65      1    C
ATOM   2836  C   ALA A 386     -23.403  15.802-109.765  1.00 82.54      1    C
ATOM   2837  O   ALA A 386     -23.372  16.580-108.804  1.00 94.93      1    O
ATOM   2838  CB  ALA A 386     -22.590  13.546-109.049  1.00 74.72      1    C
ATOM   2839  N   ARG A 387     -23.093  16.184-111.008  1.00 74.08      1    N
ATOM   2840  CA  ARG A 387     -22.751  17.570-111.303  1.00 83.42      1    C
ATOM   2841  C   ARG A 387     -23.914  18.516-111.041  1.00 82.53      1    C
ATOM   2842  O   ARG A 387     -23.701  19.724-110.893  1.00 85.87      1    O
ATOM   2843  CB  ARG A 387     -22.294  17.689-112.760  1.00 80.82      1    C
ATOM   2844  CG  ARG A 387     -21.691  19.031-113.132  1.00 70.45      1    C
ATOM   2845  CD  ARG A 387     -21.575  19.178-114.637  1.00 80.12      1    C
ATOM   2846  NE  ARG A 387     -22.830  18.880-115.317  1.00 83.20      1    N
ATOM   2847  CZ  ARG A 387     -22.919  18.430-116.561  1.00 89.36      1    C
ATOM   2848  NH1 ARG A 387     -21.840  18.220-117.299  1.00 84.79      1    N
ATOM   2849  NH2 ARG A 387     -24.119  18.187-117.080  1.00 81.06      1    N
ATOM   2850  N   ASP A 388     -25.131  17.993-110.947  1.00 75.39      1    N
ATOM   2851  CA  ASP A 388     -26.323  18.809-110.782  1.00 72.53      1    C
ATOM   2852  C   ASP A 388     -26.782  18.727-109.334  1.00 73.81      1    C
ATOM   2853  O   ASP A 388     -26.898  17.631-108.776  1.00 65.49      1    O
ATOM   2854  CB  ASP A 388     -27.431  18.346-111.729  1.00 65.73      1    C
ATOM   2855  CG  ASP A 388     -26.975  18.294-113.177  1.00 76.14      1    C
ATOM   2856  OD1 ASP A 388     -25.825  18.696-113.455  1.00 73.67      1    O
ATOM   2857  OD2 ASP A 388     -27.762  17.850-114.038  1.00 86.07      1    O
ATOM   2858  N   SER A 389     -27.045  19.881-108.732  1.00 99.18      1    N
ATOM   2859  CA  SER A 389     -27.470  19.930-107.340  1.00122.14      1    C
ATOM   2860  C   SER A 389     -28.215  21.228-107.045  1.00131.82      1    C
ATOM   2861  O   SER A 389     -27.858  22.290-107.558  1.00112.77      1    O
ATOM   2862  CB  SER A 389     -26.265  19.780-106.409  1.00110.33      1    C
ATOM   2863  OG  SER A 389     -25.807  18.438-106.390  1.00101.29      1    O
TER
HETATM 2864  C1' ATP A 501     -19.402  -7.977-123.434  1.00 62.26      1    C
HETATM 2865  C2  ATP A 501     -19.022  -8.595-127.743  1.00 60.35      1    C
HETATM 2866  C2' ATP A 501     -18.901  -9.018-122.437  1.00 64.31      1    C
HETATM 2867  C3' ATP A 501     -19.813  -8.769-121.227  1.00 72.51      1    C
HETATM 2868  C4  ATP A 501     -18.419  -7.833-125.765  1.00 64.67      1    C
HETATM 2869  C4' ATP A 501     -20.259  -7.311-121.389  1.00 71.30      1    C
HETATM 2870  C5  ATP A 501     -17.280  -7.236-126.280  1.00 62.98      1    C
HETATM 2871  C5' ATP A 501     -19.808  -6.365-120.305  1.00 76.76      1    C
HETATM 2872  C6  ATP A 501     -17.060  -7.375-127.664  1.00 63.22      1    C
HETATM 2873  C8  ATP A 501     -17.276  -6.824-124.198  1.00 70.23      1    C
HETATM 2874  N1  ATP A 501     -17.970  -8.073-128.378  1.00 61.26      1    N
HETATM 2875  N3  ATP A 501     -19.335  -8.527-126.448  1.00 61.47      1    N
HETATM 2876  N6  ATP A 501     -16.008  -6.857-128.306  1.00 77.60      1    N
HETATM 2877  N7  ATP A 501     -16.564  -6.600-125.277  1.00 69.07      1    N
HETATM 2878  N9  ATP A 501     -18.409  -7.563-124.419  1.00 63.28      1    N
HETATM 2879  O1A ATP A 501     -20.891  -2.714-120.062  1.00 73.83      1    O
HETATM 2880  O1B ATP A 501     -20.739  -2.383-116.407  1.00 68.30      1    O
HETATM 2881  O1G ATP A 501     -24.158  -3.211-117.639  1.00 77.46      1    O
HETATM 2882  O2' ATP A 501     -19.088 -10.323-122.975  1.00 86.19      1    O
HETATM 2883  O2A ATP A 501     -18.885  -3.926-119.097  1.00 56.39      1    O
HETATM 2884  O2B ATP A 501     -20.051  -4.780-115.885  1.00 79.27      1    O
HETATM 2885  O2G ATP A 501     -24.662  -3.375-115.164  1.00 87.49      1    O
HETATM 2886  O3' ATP A 501     -20.934  -9.645-121.220  1.00 76.96      1    O
HETATM 2887  O3A ATP A 501     -21.150  -4.261-118.079  1.00 60.09      1    O
HETATM 2888  O3B ATP A 501     -22.482  -4.192-116.002  1.00 79.21      1    O
HETATM 2889  O3G ATP A 501     -24.538  -5.460-116.534  1.00 61.26      1    O
HETATM 2890  O4' ATP A 501     -19.756  -6.855-122.663  1.00 69.70      1    O
HETATM 2891  O5' ATP A 501     -20.671  -5.208-120.330  1.00 64.31      1    O
HETATM 2892  PA  ATP A 501     -20.378  -3.945-119.429  1.00 60.15      1    P
HETATM 2893  PB  ATP A 501     -21.039  -3.825-116.553  1.00 81.24      1    P
HETATM 2894  PG  ATP A 501     -24.019  -4.025-116.396  1.00 86.83      1    P
HETATM 2895 MG    MG A 502     -23.588  -1.011-116.315  1.00 41.62      1   Mg
ATOM   2896  N   ASP B   7       2.821 -35.813 -90.529  1.00130.27      1    N
ATOM   2897  CA  ASP B   7       2.383 -37.200 -90.648  1.00152.03      1    C
ATOM   2898  C   ASP B   7       0.863 -37.309 -90.667  1.00144.76      1    C
ATOM   2899  O   ASP B   7       0.258 -37.800 -89.714  1.00141.12      1    O
ATOM   2900  CB  ASP B   7       2.949 -38.043 -89.501  1.00164.37      1    C
ATOM   2901  CG  ASP B   7       3.072 -39.515 -89.862  1.00152.33      1    C
ATOM   2902  OD1 ASP B   7       3.066 -39.837 -91.069  1.00143.00      1    O
ATOM   2903  OD2 ASP B   7       3.172 -40.350 -88.938  1.00127.80      1    O
ATOM   2904  N   ASN B   8       0.245 -36.848 -91.754  1.00140.05      1    N
ATOM   2905  CA  ASN B   8      -1.194 -36.982 -91.953  1.00153.72      1    C
ATOM   2906  C   ASN B   8      -1.420 -37.863 -93.174  1.00141.68      1    C
ATOM   2907  O   ASN B   8      -1.167 -37.441 -94.308  1.00130.37      1    O
ATOM   2908  CB  ASN B   8      -1.851 -35.612 -92.125  1.00162.12      1    C
ATOM   2909  CG  ASN B   8      -3.359 -35.666 -91.987  1.00158.53      1    C
ATOM   2910  OD1 ASN B   8      -4.083 -34.943 -92.671  1.00149.29      1    O
ATOM   2911  ND2 ASN B   8      -3.842 -36.525 -91.096  1.00160.20      1    N
ATOM   2912  N   ILE B   9      -1.892 -39.084 -92.938  1.00139.62      1    N
ATOM   2913  CA  ILE B   9      -2.155 -40.051 -93.993  1.00137.36      1    C
ATOM   2914  C   ILE B   9      -3.657 -40.167 -94.224  1.00137.13      1    C
ATOM   2915  O   ILE B   9      -4.481 -39.818 -93.372  1.00139.80      1    O
ATOM   2916  CB  ILE B   9      -1.539 -41.431 -93.683  1.00121.56      1    C
ATOM   2917  CG1 ILE B   9      -2.387 -42.178 -92.652  1.00132.64      1    C
ATOM   2918  CG2 ILE B   9      -0.102 -41.278 -93.203  1.00117.40      1    C
ATOM   2919  CD1 ILE B   9      -1.801 -43.504 -92.226  1.00133.64      1    C
ATOM   2920  N   ILE B  10      -4.008 -40.661 -95.408  1.00123.94      1    N
ATOM   2921  CA  ILE B  10      -5.392 -40.838 -95.831  1.00110.44      1    C
ATOM   2922  C   ILE B  10      -5.474 -42.154 -96.591  1.00107.59      1    C
ATOM   2923  O   ILE B  10      -4.580 -42.481 -97.379  1.00117.05      1    O
ATOM   2924  CB  ILE B  10      -5.892 -39.665 -96.702  1.00113.66      1    C
ATOM   2925  CG1 ILE B  10      -4.867 -39.321 -97.784  1.00121.07      1    C
ATOM   2926  CG2 ILE B  10      -6.201 -38.448 -95.842  1.00124.37      1    C
ATOM   2927  CD1 ILE B  10      -5.471 -38.669 -99.010  1.00118.92      1    C
ATOM   2928  N   VAL B  11      -6.539 -42.917 -96.350  1.00 99.35      1    N
ATOM   2929  CA  VAL B  11      -6.673 -44.262 -96.898  1.00 94.23      1    C
ATOM   2930  C   VAL B  11      -8.064 -44.424 -97.492  1.00 87.08      1    C
ATOM   2931  O   VAL B  11      -9.052 -43.934 -96.934  1.00 92.35      1    O
ATOM   2932  CB  VAL B  11      -6.429 -45.346 -95.822  1.00 93.16      1    C
ATOM   2933  CG1 VAL B  11      -6.203 -46.702 -96.469  1.00 92.49      1    C
ATOM   2934  CG2 VAL B  11      -5.256 -44.979 -94.922  1.00104.33      1    C
ATOM   2935  N   GLY B  12      -8.135 -45.124 -98.629  1.00 82.91      1    N
ATOM   2936  CA  GLY B  12      -9.390 -45.471 -99.256  1.00 82.91      1    C
ATOM   2937  C   GLY B  12      -9.581 -46.981 -99.299  1.00 69.54      1    C
ATOM   2938  O   GLY B  12      -8.664 -47.759 -99.014  1.00 69.41      1    O
ATOM   2939  N   LEU B  13     -10.796 -47.387 -99.667  1.00 67.38      1    N
ATOM   2940  CA  LEU B  13     -11.133 -48.805 -99.689  1.00 62.84      1    C
ATOM   2941  C   LEU B  13     -12.307 -49.085-100.619  1.00 64.84      1    C
ATOM   2942  O   LEU B  13     -13.453 -49.185-100.169  1.00 72.87      1    O
ATOM   2943  CB  LEU B  13     -11.446 -49.296 -98.274  1.00 66.63      1    C
ATOM   2944  CG  LEU B  13     -11.303 -50.798 -98.026  1.00 65.99      1    C
ATOM   2945  CD1 LEU B  13     -10.042 -51.333 -98.678  1.00 59.03      1    C
ATOM   2946  CD2 LEU B  13     -11.304 -51.093 -96.535  1.00 69.43      1    C
ATOM   2947  N   ASP B  14     -12.031 -49.221-101.914  1.00 69.43      1    N
ATOM   2948  CA  ASP B  14     -13.059 -49.545-102.902  1.00 76.48      1    C
ATOM   2949  C   ASP B  14     -13.241 -51.059-102.908  1.00 80.93      1    C
ATOM   2950  O   ASP B  14     -12.643 -51.782-103.706  1.00 85.79      1    O
ATOM   2951  CB  ASP B  14     -12.669 -49.011-104.276  1.00 71.46      1    C
ATOM   2952  CG  ASP B  14     -13.619 -49.462-105.373  1.00 93.54      1    C
ATOM   2953  OD1 ASP B  14     -14.847 -49.431-105.150  1.00 95.46      1    O
ATOM   2954  OD2 ASP B  14     -13.134 -49.846-106.460  1.00100.38      1    O
ATOM   2955  N   ILE B  15     -14.081 -51.546-101.996  1.00 77.48      1    N
ATOM   2956  CA  ILE B  15     -14.388 -52.969-101.909  1.00 75.91      1    C
ATOM   2957  C   ILE B  15     -15.317 -53.337-103.058  1.00 77.76      1    C
ATOM   2958  O   ILE B  15     -16.544 -53.281-102.925  1.00 91.51      1    O
ATOM   2959  CB  ILE B  15     -15.016 -53.327-100.551  1.00 87.22      1    C
ATOM   2960  CG1 ILE B  15     -14.039 -53.025 -99.416  1.00 93.49      1    C
ATOM   2961  CG2 ILE B  15     -15.359 -54.802-100.502  1.00 72.43      1    C
ATOM   2962  CD1 ILE B  15     -14.666 -52.269 -98.264  1.00 79.29      1    C
ATOM   2963  N   GLY B  16     -14.740 -53.700-104.199  1.00 78.77      1    N
ATOM   2964  CA  GLY B  16     -15.538 -53.972-105.373  1.00 91.82      1    C
ATOM   2965  C   GLY B  16     -16.138 -55.364-105.369  1.00 92.45      1    C
ATOM   2966  O   GLY B  16     -15.828 -56.211-104.531  1.00 91.39      1    O
ATOM   2967  N   THR B  17     -17.028 -55.595-106.336  1.00 90.31      1    N
ATOM   2968  CA  THR B  17     -17.645 -56.908-106.486  1.00 87.11      1    C
ATOM   2969  C   THR B  17     -16.665 -57.948-107.008  1.00 90.83      1    C
ATOM   2970  O   THR B  17     -16.910 -59.149-106.848  1.00 95.75      1    O
ATOM   2971  CB  THR B  17     -18.848 -56.824-107.425  1.00 80.80      1    C
ATOM   2972  OG1 THR B  17     -18.397 -56.525-108.752  1.00105.00      1    O
ATOM   2973  CG2 THR B  17     -19.782 -55.729-106.976  1.00 78.49      1    C
ATOM   2974  N   ALA B  18     -15.565 -57.517-107.620  1.00 78.38      1    N
ATOM   2975  CA  ALA B  18     -14.568 -58.421-108.176  1.00 72.61      1    C
ATOM   2976  C   ALA B  18     -13.185 -58.179-107.596  1.00 84.41      1    C
ATOM   2977  O   ALA B  18     -12.542 -59.125-107.126  1.00100.10      1    O
ATOM   2978  CB  ALA B  18     -14.528 -58.288-109.705  1.00 69.09      1    C
ATOM   2979  N   THR B  19     -12.706 -56.938-107.613  1.00 79.33      1    N
ATOM   2980  CA  THR B  19     -11.374 -56.603-107.130  1.00 86.81      1    C
ATOM   2981  C   THR B  19     -11.471 -55.532-106.052  1.00 82.88      1    C
ATOM   2982  O   THR B  19     -12.053 -54.466-106.279  1.00 82.21      1    O
ATOM   2983  CB  THR B  19     -10.480 -56.118-108.274  1.00 88.69      1    C
ATOM   2984  OG1 THR B  19     -10.481 -57.089-109.328  1.00 75.63      1    O
ATOM   2985  CG2 THR B  19      -9.055 -55.912-107.783  1.00 89.27      1    C
ATOM   2986  N   VAL B  20     -10.893 -55.817-104.889  1.00 78.60      1    N
ATOM   2987  CA  VAL B  20     -10.819 -54.846-103.802  1.00 81.39      1    C
ATOM   2988  C   VAL B  20      -9.615 -53.942-104.022  1.00 79.41      1    C
ATOM   2989  O   VAL B  20      -8.508 -54.419-104.301  1.00 92.33      1    O
ATOM   2990  CB  VAL B  20     -10.738 -55.554-102.441  1.00 81.34      1    C
ATOM   2991  CG1 VAL B  20     -10.330 -54.573-101.351  1.00 70.29      1    C
ATOM   2992  CG2 VAL B  20     -12.071 -56.181-102.099  1.00 87.39      1    C
ATOM   2993  N   SER B  21      -9.824 -52.635-103.892  1.00 78.28      1    N
ATOM   2994  CA  SER B  21      -8.761 -51.653-104.030  1.00 72.13      1    C
ATOM   2995  C   SER B  21      -8.536 -50.959-102.694  1.00 68.49      1    C
ATOM   2996  O   SER B  21      -9.490 -50.660-101.970  1.00 88.70      1    O
ATOM   2997  CB  SER B  21      -9.105 -50.619-105.105  1.00 76.72      1    C
ATOM   2998  OG  SER B  21      -9.641 -51.242-106.260  1.00 87.61      1    O
ATOM   2999  N   ALA B  22      -7.269 -50.706-102.373  1.00 60.03      1    N
ATOM   3000  CA  ALA B  22      -6.908 -50.065-101.111  1.00 64.66      1    C
ATOM   3001  C   ALA B  22      -5.670 -49.220-101.363  1.00 73.10      1    C
ATOM   3002  O   ALA B  22      -4.592 -49.764-101.620  1.00 82.78      1    O
ATOM   3003  CB  ALA B  22      -6.656 -51.099-100.017  1.00 76.89      1    C
ATOM   3004  N   LEU B  23      -5.820 -47.901-101.287  1.00 74.98      1    N
ATOM   3005  CA  LEU B  23      -4.734 -46.977-101.569  1.00 73.86      1    C
ATOM   3006  C   LEU B  23      -4.371 -46.182-100.324  1.00 75.25      1    C
ATOM   3007  O   LEU B  23      -5.233 -45.836 -99.511  1.00 82.31      1    O
ATOM   3008  CB  LEU B  23      -5.107 -46.016-102.702  1.00 65.09      1    C
ATOM   3009  CG  LEU B  23      -5.522 -46.665-104.022  1.00 64.68      1    C
ATOM   3010  CD1 LEU B  23      -5.615 -45.620-105.109  1.00 67.39      1    C
ATOM   3011  CD2 LEU B  23      -4.543 -47.759-104.416  1.00 88.96      1    C
ATOM   3012  N   VAL B  24      -3.080 -45.896-100.186  1.00 81.06      1    N
ATOM   3013  CA  VAL B  24      -2.548 -45.115 -99.078  1.00 83.48      1    C
ATOM   3014  C   VAL B  24      -1.788 -43.937 -99.665  1.00 88.92      1    C
ATOM   3015  O   VAL B  24      -1.031 -44.094-100.629  1.00 87.43      1    O
ATOM   3016  CB  VAL B  24      -1.634 -45.955 -98.161  1.00 81.00      1    C
ATOM   3017  CG1 VAL B  24      -1.247 -45.160 -96.924  1.00 76.70      1    C
ATOM   3018  CG2 VAL B  24      -2.319 -47.255 -97.771  1.00 83.78      1    C
ATOM   3019  N   GLY B  25      -1.981 -42.758 -99.077  1.00100.97      1    N
ATOM   3020  CA  GLY B  25      -1.332 -41.562 -99.572  1.00104.06      1    C
ATOM   3021  C   GLY B  25      -1.075 -40.575 -98.456  1.00113.33      1    C
ATOM   3022  O   GLY B  25      -1.478 -40.777 -97.308  1.00121.04      1    O
ATOM   3023  N   GLU B  26      -0.390 -39.495 -98.813  1.00114.09      1    N
ATOM   3024  CA  GLU B  26      -0.106 -38.404 -97.896  1.00128.13      1    C
ATOM   3025  C   GLU B  26      -0.681 -37.109 -98.448  1.00131.70      1    C
ATOM   3026  O   GLU B  26      -0.606 -36.847 -99.652  1.00129.20      1    O
ATOM   3027  CB  GLU B  26       1.409 -38.260 -97.679  1.00134.18      1    C
ATOM   3028  CG  GLU B  26       1.864 -36.877 -97.232  1.00147.15      1    C
ATOM   3029  CD  GLU B  26       3.090 -36.922 -96.341  1.00154.87      1    C
ATOM   3030  OE1 GLU B  26       3.768 -37.971 -96.313  1.00171.32      1    O
ATOM   3031  OE2 GLU B  26       3.379 -35.908 -95.672  1.00145.01      1    O
ATOM   3032  N   VAL B  27      -1.254 -36.302 -97.560  1.00133.55      1    N
ATOM   3033  CA  VAL B  27      -1.784 -34.998 -97.940  1.00134.08      1    C
ATOM   3034  C   VAL B  27      -0.626 -34.009 -97.975  1.00132.10      1    C
ATOM   3035  O   VAL B  27       0.065 -33.803 -96.972  1.00135.43      1    O
ATOM   3036  CB  VAL B  27      -2.897 -34.538 -96.986  1.00144.65      1    C
ATOM   3037  CG1 VAL B  27      -2.441 -34.594 -95.534  1.00142.90      1    C
ATOM   3038  CG2 VAL B  27      -3.348 -33.131 -97.346  1.00145.88      1    C
ATOM   3039  N   LEU B  28      -0.387 -33.429 -99.130  1.00129.44      1    N
ATOM   3040  CA  LEU B  28       0.730 -32.500 -99.124  1.00148.63      1    C
ATOM   3041  C   LEU B  28       0.298 -31.151 -98.559  1.00156.05      1    C
ATOM   3042  O   LEU B  28      -0.806 -30.679 -98.839  1.00156.37      1    O
ATOM   3043  CB  LEU B  28       1.287 -32.308-100.535  1.00154.83      1    C
ATOM   3044  CG  LEU B  28       2.336 -33.269-101.104  1.00147.35      1    C
ATOM   3045  CD1 LEU B  28       2.115 -34.702-100.651  1.00144.98      1    C
ATOM   3046  CD2 LEU B  28       2.352 -33.190-102.625  1.00146.42      1    C
ATOM   3047  N   PRO B  29       1.160 -30.514 -97.764  1.00156.98      1    N
ATOM   3048  CA  PRO B  29       0.821 -29.198 -97.201  1.00163.03      1    C
ATOM   3049  C   PRO B  29       0.582 -28.126 -98.250  1.00170.07      1    C
ATOM   3050  O   PRO B  29      -0.050 -27.108 -97.935  1.00170.30      1    O
ATOM   3051  CB  PRO B  29       2.041 -28.867 -96.334  1.00161.59      1    C
ATOM   3052  CG  PRO B  29       2.597 -30.210 -95.962  1.00145.04      1    C
ATOM   3053  CD  PRO B  29       2.410 -31.049 -97.195  1.00145.98      1    C
ATOM   3054  N   ASP B  30       1.038 -28.330 -99.488  1.00174.52      1    N
ATOM   3055  CA  ASP B  30       0.964 -27.297-100.512  1.00179.26      1    C
ATOM   3056  C   ASP B  30      -0.225 -27.418-101.460  1.00173.54      1    C
ATOM   3057  O   ASP B  30      -0.529 -26.442-102.153  1.00181.50      1    O
ATOM   3058  CB  ASP B  30       2.254 -27.300-101.340  1.00182.14      1    C
ATOM   3059  CG  ASP B  30       3.428 -26.696-100.596  1.00194.25      1    C
ATOM   3060  OD1 ASP B  30       3.195 -26.020 -99.573  1.00197.65      1    O
ATOM   3061  OD2 ASP B  30       4.578 -26.900-101.030  1.00203.15      1    O
ATOM   3062  N   GLY B  31      -0.908 -28.562-101.525  1.00164.24      1    N
ATOM   3063  CA  GLY B  31      -2.047 -28.610-102.424  1.00172.77      1    C
ATOM   3064  C   GLY B  31      -2.506 -29.939-102.989  1.00175.10      1    C
ATOM   3065  O   GLY B  31      -3.701 -30.239-102.937  1.00171.22      1    O
ATOM   3066  N   GLN B  32      -1.596 -30.742-103.530  1.00172.62      1    N
ATOM   3067  CA  GLN B  32      -1.970 -31.965-104.229  1.00159.60      1    C
ATOM   3068  C   GLN B  32      -1.752 -33.186-103.338  1.00147.31      1    C
ATOM   3069  O   GLN B  32      -1.167 -33.104-102.257  1.00145.35      1    O
ATOM   3070  CB  GLN B  32      -1.171 -32.107-105.533  1.00155.78      1    C
ATOM   3071  CG  GLN B  32      -1.110 -30.842-106.379  1.00160.89      1    C
ATOM   3072  CD  GLN B  32      -2.288 -30.714-107.327  1.00148.65      1    C
ATOM   3073  OE1 GLN B  32      -3.422 -30.483-106.909  1.00143.10      1    O
ATOM   3074  NE2 GLN B  32      -2.020 -30.868-108.619  1.00146.28      1    N
ATOM   3075  N   VAL B  33      -2.243 -34.332-103.807  1.00139.37      1    N
ATOM   3076  CA  VAL B  33      -2.179 -35.587-103.064  1.00129.23      1    C
ATOM   3077  C   VAL B  33      -1.146 -36.499-103.711  1.00121.95      1    C
ATOM   3078  O   VAL B  33      -1.176 -36.724-104.927  1.00124.53      1    O
ATOM   3079  CB  VAL B  33      -3.558 -36.271-102.993  1.00117.93      1    C
ATOM   3080  CG1 VAL B  33      -4.170 -36.411-104.384  1.00108.05      1    C
ATOM   3081  CG2 VAL B  33      -3.438 -37.629-102.330  1.00107.19      1    C
ATOM   3082  N   ASN B  34      -0.212 -36.993-102.903  1.00119.22      1    N
ATOM   3083  CA  ASN B  34       0.763 -37.989-103.324  1.00118.84      1    C
ATOM   3084  C   ASN B  34       0.391 -39.336-102.720  1.00107.90      1    C
ATOM   3085  O   ASN B  34       0.197 -39.442-101.504  1.00110.31      1    O
ATOM   3086  CB  ASN B  34       2.175 -37.580-102.890  1.00120.68      1    C
ATOM   3087  CG  ASN B  34       3.257 -38.493-103.449  1.00114.74      1    C
ATOM   3088  OD1 ASN B  34       2.972 -39.488-104.113  1.00116.81      1    O
ATOM   3089  ND2 ASN B  34       4.511 -38.151-103.177  1.00109.36      1    N
ATOM   3090  N   ILE B  35       0.294 -40.359-103.563  1.00 98.46      1    N
ATOM   3091  CA  ILE B  35      -0.030 -41.707-103.111  1.00101.52      1    C
ATOM   3092  C   ILE B  35       1.276 -42.438-102.827  1.00110.23      1    C
ATOM   3093  O   ILE B  35       2.195 -42.436-103.655  1.00117.07      1    O
ATOM   3094  CB  ILE B  35      -0.893 -42.449-104.148  1.00100.03      1    C
ATOM   3095  CG1 ILE B  35      -1.058 -43.924-103.770  1.00101.46      1    C
ATOM   3096  CG2 ILE B  35      -0.337 -42.290-105.549  1.00108.67      1    C
ATOM   3097  CD1 ILE B  35      -1.995 -44.685-104.685  1.00 96.56      1    C
ATOM   3098  N   ILE B  36       1.363 -43.064-101.654  1.00104.55      1    N
ATOM   3099  CA  ILE B  36       2.603 -43.694-101.210  1.00 90.57      1    C
ATOM   3100  C   ILE B  36       2.527 -45.209-101.343  1.00 98.23      1    C
ATOM   3101  O   ILE B  36       3.550 -45.872-101.549  1.00107.06      1    O
ATOM   3102  CB  ILE B  36       2.949 -43.285 -99.766  1.00 87.31      1    C
ATOM   3103  CG1 ILE B  36       1.811 -43.642 -98.809  1.00 91.26      1    C
ATOM   3104  CG2 ILE B  36       3.266 -41.799 -99.696  1.00 91.04      1    C
ATOM   3105  CD1 ILE B  36       2.266 -43.859 -97.382  1.00 86.73      1    C
ATOM   3106  N   GLY B  37       1.331 -45.774-101.200  1.00 99.34      1    N
ATOM   3107  CA  GLY B  37       1.196 -47.215-101.272  1.00109.42      1    C
ATOM   3108  C   GLY B  37      -0.120 -47.695-101.845  1.00102.99      1    C
ATOM   3109  O   GLY B  37      -1.180 -47.131-101.555  1.00 99.58      1    O
ATOM   3110  N   ALA B  38      -0.060 -48.736-102.670  1.00 93.99      1    N
ATOM   3111  CA  ALA B  38      -1.235 -49.360-103.258  1.00 86.27      1    C
ATOM   3112  C   ALA B  38      -1.455 -50.744-102.658  1.00 93.33      1    C
ATOM   3113  O   ALA B  38      -0.618 -51.275-101.924  1.00106.77      1    O
ATOM   3114  CB  ALA B  38      -1.095 -49.455-104.782  1.00 94.99      1    C
ATOM   3115  N   GLY B  39      -2.602 -51.328-102.992  1.00 91.14      1    N
ATOM   3116  CA  GLY B  39      -2.965 -52.646-102.509  1.00 85.49      1    C
ATOM   3117  C   GLY B  39      -4.199 -53.176-103.209  1.00 84.91      1    C
ATOM   3118  O   GLY B  39      -5.229 -52.498-103.261  1.00 93.41      1    O
ATOM   3119  N   SER B  40      -4.109 -54.389-103.748  1.00 81.47      1    N
ATOM   3120  CA  SER B  40      -5.204 -54.988-104.496  1.00 80.02      1    C
ATOM   3121  C   SER B  40      -5.314 -56.466-104.155  1.00 79.73      1    C
ATOM   3122  O   SER B  40      -4.337 -57.101-103.751  1.00 93.99      1    O
ATOM   3123  CB  SER B  40      -5.018 -54.816-106.010  1.00 99.40      1    C
ATOM   3124  OG  SER B  40      -5.911 -55.650-106.729  1.00 89.74      1    O
ATOM   3125  N   SER B  41      -6.520 -57.003-104.325  1.00 80.98      1    N
ATOM   3126  CA  SER B  41      -6.801 -58.408-104.060  1.00 94.55      1    C
ATOM   3127  C   SER B  41      -8.173 -58.776-104.611  1.00 82.97      1    C
ATOM   3128  O   SER B  41      -9.152 -58.061-104.364  1.00 87.08      1    O
ATOM   3129  CB  SER B  41      -6.740 -58.705-102.561  1.00 97.67      1    C
ATOM   3130  OG  SER B  41      -7.545 -59.825-102.236  1.00 99.92      1    O
ATOM   3131  N   PRO B  42      -8.281 -59.867-105.368  1.00 81.46      1    N
ATOM   3132  CA  PRO B  42      -9.601 -60.316-105.823  1.00 76.20      1    C
ATOM   3133  C   PRO B  42     -10.503 -60.626-104.638  1.00 73.64      1    C
ATOM   3134  O   PRO B  42     -10.057 -61.147-103.614  1.00 73.83      1    O
ATOM   3135  CB  PRO B  42      -9.285 -61.575-106.638  1.00 85.58      1    C
ATOM   3136  CG  PRO B  42      -7.859 -61.397-107.061  1.00 96.80      1    C
ATOM   3137  CD  PRO B  42      -7.198 -60.707-105.904  1.00 91.08      1    C
ATOM   3138  N   SER B  43     -11.781 -60.292-104.784  1.00 87.73      1    N
ATOM   3139  CA  SER B  43     -12.748 -60.395-103.699  1.00 91.35      1    C
ATOM   3140  C   SER B  43     -13.745 -61.503-104.004  1.00 86.08      1    C
ATOM   3141  O   SER B  43     -14.460 -61.443-105.011  1.00 84.51      1    O
ATOM   3142  CB  SER B  43     -13.475 -59.068-103.485  1.00 84.17      1    C
ATOM   3143  OG  SER B  43     -13.941 -58.528-104.708  1.00 78.40      1    O
ATOM   3144  N   ARG B  44     -13.790 -62.504-103.135  1.00 93.46      1    N
ATOM   3145  CA  ARG B  44     -14.788 -63.558-103.196  1.00116.45      1    C
ATOM   3146  C   ARG B  44     -15.898 -63.256-102.197  1.00115.55      1    C
ATOM   3147  O   ARG B  44     -15.672 -62.618-101.166  1.00109.85      1    O
ATOM   3148  CB  ARG B  44     -14.164 -64.924-102.899  1.00124.97      1    C
ATOM   3149  CG  ARG B  44     -12.960 -65.262-103.771  1.00123.87      1    C
ATOM   3150  CD  ARG B  44     -13.147 -66.580-104.509  1.00126.69      1    C
ATOM   3151  NE  ARG B  44     -12.459 -66.588-105.795  1.00115.93      1    N
ATOM   3152  CZ  ARG B  44     -13.066 -66.565-106.974  1.00128.37      1    C
ATOM   3153  NH1 ARG B  44     -14.385 -66.531-107.072  1.00137.33      1    N
ATOM   3154  NH2 ARG B  44     -12.331 -66.579-108.083  1.00129.71      1    N
ATOM   3155  N   GLY B  45     -17.106 -63.709-102.518  1.00113.38      1    N
ATOM   3156  CA  GLY B  45     -18.242 -63.443-101.657  1.00109.18      1    C
ATOM   3157  C   GLY B  45     -18.766 -62.029-101.796  1.00103.67      1    C
ATOM   3158  O   GLY B  45     -18.842 -61.284-100.815  1.00 94.80      1    O
ATOM   3159  N   MET B  46     -19.127 -61.648-103.020  1.00104.42      1    N
ATOM   3160  CA  MET B  46     -19.626 -60.312-103.313  1.00 85.64      1    C
ATOM   3161  C   MET B  46     -20.726 -60.419-104.355  1.00 91.38      1    C
ATOM   3162  O   MET B  46     -20.573 -61.137-105.347  1.00103.21      1    O
ATOM   3163  CB  MET B  46     -18.501 -59.403-103.820  1.00 84.78      1    C
ATOM   3164  CG  MET B  46     -17.895 -58.521-102.750  1.00 84.74      1    C
ATOM   3165  SD  MET B  46     -19.169 -57.599-101.879  1.00101.13      1    S
ATOM   3166  CE  MET B  46     -18.225 -56.890-100.540  1.00 95.62      1    C
ATOM   3167  N   ASP B  47     -21.829 -59.706-104.131  1.00 89.61      1    N
ATOM   3168  CA  ASP B  47     -22.990 -59.776-105.017  1.00 92.81      1    C
ATOM   3169  C   ASP B  47     -23.592 -58.385-105.170  1.00 94.97      1    C
ATOM   3170  O   ASP B  47     -24.127 -57.833-104.203  1.00 97.64      1    O
ATOM   3171  CB  ASP B  47     -24.029 -60.758-104.478  1.00 83.88      1    C
ATOM   3172  CG  ASP B  47     -25.068 -61.129-105.514  1.00 93.10      1    C
ATOM   3173  OD1 ASP B  47     -24.799 -60.942-106.719  1.00 92.67      1    O
ATOM   3174  OD2 ASP B  47     -26.155 -61.601-105.122  1.00 93.22      1    O
ATOM   3175  N   LYS B  48     -23.512 -57.833-106.382  1.00 82.45      1    N
ATOM   3176  CA  LYS B  48     -24.177 -56.579-106.743  1.00 64.24      1    C
ATOM   3177  C   LYS B  48     -23.840 -55.462-105.759  1.00 61.62      1    C
ATOM   3178  O   LYS B  48     -24.714 -54.747-105.265  1.00 77.88      1    O
ATOM   3179  CB  LYS B  48     -25.691 -56.772-106.834  1.00 75.21      1    C
ATOM   3180  CG  LYS B  48     -26.134 -58.077-107.466  1.00 85.14      1    C
ATOM   3181  CD  LYS B  48     -27.503 -58.474-106.936  1.00 90.98      1    C
ATOM   3182  CE  LYS B  48     -27.898 -59.864-107.388  1.00 84.21      1    C
ATOM   3183  NZ  LYS B  48     -28.537 -59.825-108.727  1.00 95.70      1    N
ATOM   3184  N   GLY B  49     -22.549 -55.309-105.476  1.00 59.25      1    N
ATOM   3185  CA  GLY B  49     -22.089 -54.275-104.577  1.00 77.64      1    C
ATOM   3186  C   GLY B  49     -22.278 -54.573-103.108  1.00 80.09      1    C
ATOM   3187  O   GLY B  49     -21.707 -53.863-102.271  1.00 92.32      1    O
ATOM   3188  N   GLY B  50     -23.059 -55.592-102.763  1.00 76.60      1    N
ATOM   3189  CA  GLY B  50     -23.280 -55.927-101.372  1.00 93.46      1    C
ATOM   3190  C   GLY B  50     -22.618 -57.225-100.965  1.00 97.75      1    C
ATOM   3191  O   GLY B  50     -22.265 -58.050-101.813  1.00 98.08      1    O
ATOM   3192  N   VAL B  51     -22.460 -57.418 -99.656  1.00 98.59      1    N
ATOM   3193  CA  VAL B  51     -21.797 -58.607 -99.138  1.00 97.28      1    C
ATOM   3194  C   VAL B  51     -22.704 -59.820 -99.294  1.00 94.09      1    C
ATOM   3195  O   VAL B  51     -23.938 -59.717 -99.269  1.00 93.87      1    O
ATOM   3196  CB  VAL B  51     -21.411 -58.409 -97.664  1.00 92.27      1    C
ATOM   3197  CG1 VAL B  51     -20.154 -57.562 -97.545  1.00 89.21      1    C
ATOM   3198  CG2 VAL B  51     -22.563 -57.785 -96.930  1.00 98.36      1    C
ATOM   3199  N   ASN B  52     -22.084 -60.986 -99.453  1.00 97.49      1    N
ATOM   3200  CA  ASN B  52     -22.829 -62.233 -99.545  1.00102.64      1    C
ATOM   3201  C   ASN B  52     -22.283 -63.233 -98.533  1.00111.65      1    C
ATOM   3202  O   ASN B  52     -23.049 -63.858 -97.793  1.00114.32      1    O
ATOM   3203  CB  ASN B  52     -22.755 -62.799-100.964  1.00100.04      1    C
ATOM   3204  CG  ASN B  52     -23.670 -63.988-101.163  1.00108.58      1    C
ATOM   3205  OD1 ASN B  52     -24.674 -64.137-100.466  1.00109.21      1    O
ATOM   3206  ND2 ASN B  52     -23.327 -64.843-102.116  1.00115.84      1    N
ATOM   3207  N   ASP B  53     -20.963 -63.390 -98.497  1.00110.84      1    N
ATOM   3208  CA  ASP B  53     -20.286 -64.255 -97.532  1.00115.04      1    C
ATOM   3209  C   ASP B  53     -19.346 -63.373 -96.715  1.00111.54      1    C
ATOM   3210  O   ASP B  53     -18.293 -62.957 -97.211  1.00121.47      1    O
ATOM   3211  CB  ASP B  53     -19.537 -65.387 -98.230  1.00118.57      1    C
ATOM   3212  CG  ASP B  53     -18.777 -66.272 -97.258  1.00120.19      1    C
ATOM   3213  OD1 ASP B  53     -17.664 -65.888 -96.839  1.00111.25      1    O
ATOM   3214  OD2 ASP B  53     -19.294 -67.356 -96.914  1.00131.70      1    O
ATOM   3215  N   LEU B  54     -19.734 -63.071 -95.470  1.00 93.67      1    N
ATOM   3216  CA  LEU B  54     -18.962 -62.134 -94.657  1.00103.07      1    C
ATOM   3217  C   LEU B  54     -17.534 -62.618 -94.431  1.00107.98      1    C
ATOM   3218  O   LEU B  54     -16.616 -61.801 -94.301  1.00104.38      1    O
ATOM   3219  CB  LEU B  54     -19.662 -61.894 -93.317  1.00108.19      1    C
ATOM   3220  CG  LEU B  54     -19.061 -60.809 -92.417  1.00102.64      1    C
ATOM   3221  CD1 LEU B  54     -18.782 -59.535 -93.202  1.00 83.07      1    C
ATOM   3222  CD2 LEU B  54     -19.976 -60.522 -91.237  1.00117.13      1    C
ATOM   3223  N   GLU B  55     -17.327 -63.935 -94.372  1.00112.61      1    N
ATOM   3224  CA  GLU B  55     -15.987 -64.461 -94.127  1.00114.68      1    C
ATOM   3225  C   GLU B  55     -15.076 -64.242 -95.330  1.00112.42      1    C
ATOM   3226  O   GLU B  55     -13.910 -63.863 -95.171  1.00111.77      1    O
ATOM   3227  CB  GLU B  55     -16.055 -65.944 -93.756  1.00116.96      1    C
ATOM   3228  CG  GLU B  55     -16.818 -66.255 -92.459  1.00131.57      1    C
ATOM   3229  CD  GLU B  55     -16.259 -65.576 -91.204  1.00135.07      1    C
ATOM   3230  OE1 GLU B  55     -15.260 -64.827 -91.280  1.00128.96      1    O
ATOM   3231  OE2 GLU B  55     -16.833 -65.797 -90.117  1.00127.73      1    O
ATOM   3232  N   SER B  56     -15.572 -64.510 -96.540  1.00109.69      1    N
ATOM   3233  CA  SER B  56     -14.728 -64.374 -97.723  1.00108.93      1    C
ATOM   3234  C   SER B  56     -14.312 -62.925 -97.950  1.00104.38      1    C
ATOM   3235  O   SER B  56     -13.175 -62.657 -98.356  1.00104.85      1    O
ATOM   3236  CB  SER B  56     -15.450 -64.924 -98.953  1.00113.82      1    C
ATOM   3237  OG  SER B  56     -16.068 -66.167 -98.668  1.00110.48      1    O
ATOM   3238  N   VAL B  57     -15.219 -61.975 -97.704  1.00 96.09      1    N
ATOM   3239  CA  VAL B  57     -14.904 -60.574 -97.977  1.00100.01      1    C
ATOM   3240  C   VAL B  57     -13.890 -60.031 -96.973  1.00 98.41      1    C
ATOM   3241  O   VAL B  57     -12.972 -59.290 -97.346  1.00 98.47      1    O
ATOM   3242  CB  VAL B  57     -16.191 -59.727 -98.016  1.00100.95      1    C
ATOM   3243  CG1 VAL B  57     -17.009 -59.915 -96.756  1.00100.92      1    C
ATOM   3244  CG2 VAL B  57     -15.850 -58.258 -98.210  1.00102.83      1    C
ATOM   3245  N   VAL B  58     -14.031 -60.378 -95.689  1.00 96.46      1    N
ATOM   3246  CA  VAL B  58     -13.063 -59.903 -94.700  1.00 94.58      1    C
ATOM   3247  C   VAL B  58     -11.678 -60.462 -95.002  1.00 93.39      1    C
ATOM   3248  O   VAL B  58     -10.663 -59.783 -94.810  1.00 94.67      1    O
ATOM   3249  CB  VAL B  58     -13.520 -60.225 -93.262  1.00 87.18      1    C
ATOM   3250  CG1 VAL B  58     -14.836 -59.531 -92.954  1.00 86.20      1    C
ATOM   3251  CG2 VAL B  58     -13.627 -61.719 -93.025  1.00103.58      1    C
ATOM   3252  N   LYS B  59     -11.612 -61.710 -95.473  1.00 96.61      1    N
ATOM   3253  CA  LYS B  59     -10.335 -62.264 -95.909  1.00100.45      1    C
ATOM   3254  C   LYS B  59      -9.825 -61.555 -97.156  1.00107.24      1    C
ATOM   3255  O   LYS B  59      -8.616 -61.344 -97.308  1.00109.42      1    O
ATOM   3256  CB  LYS B  59     -10.471 -63.763 -96.169  1.00103.92      1    C
ATOM   3257  CG  LYS B  59      -9.176 -64.541 -96.008  1.00 96.54      1    C
ATOM   3258  CD  LYS B  59      -9.419 -66.032 -96.152  1.00117.32      1    C
ATOM   3259  CE  LYS B  59     -10.099 -66.597 -94.919  1.00126.27      1    C
ATOM   3260  NZ  LYS B  59     -11.054 -67.688 -95.259  1.00110.86      1    N
ATOM   3261  N   SER B  60     -10.734 -61.176 -98.060  1.00110.44      1    N
ATOM   3262  CA  SER B  60     -10.315 -60.515 -99.291  1.00101.87      1    C
ATOM   3263  C   SER B  60      -9.853 -59.089 -99.022  1.00 90.67      1    C
ATOM   3264  O   SER B  60      -8.861 -58.633 -99.603  1.00102.66      1    O
ATOM   3265  CB  SER B  60     -11.457 -60.526-100.306  1.00 91.59      1    C
ATOM   3266  OG  SER B  60     -11.849 -61.851-100.622  1.00 94.53      1    O
ATOM   3267  N   VAL B  61     -10.559 -58.366 -98.150  1.00 89.14      1    N
ATOM   3268  CA  VAL B  61     -10.130 -57.013 -97.811  1.00 96.84      1    C
ATOM   3269  C   VAL B  61      -8.847 -57.051 -96.990  1.00103.86      1    C
ATOM   3270  O   VAL B  61      -8.001 -56.156 -97.109  1.00105.44      1    O
ATOM   3271  CB  VAL B  61     -11.256 -56.239 -97.095  1.00101.46      1    C
ATOM   3272  CG1 VAL B  61     -11.557 -56.834 -95.731  1.00104.89      1    C
ATOM   3273  CG2 VAL B  61     -10.894 -54.765 -96.972  1.00 87.69      1    C
ATOM   3274  N   GLN B  62      -8.676 -58.076 -96.148  1.00103.06      1    N
ATOM   3275  CA  GLN B  62      -7.458 -58.185 -95.351  1.00103.79      1    C
ATOM   3276  C   GLN B  62      -6.230 -58.364 -96.231  1.00103.61      1    C
ATOM   3277  O   GLN B  62      -5.140 -57.904 -95.875  1.00105.79      1    O
ATOM   3278  CB  GLN B  62      -7.576 -59.348 -94.365  1.00108.71      1    C
ATOM   3279  CG  GLN B  62      -6.383 -59.509 -93.438  1.00119.63      1    C
ATOM   3280  CD  GLN B  62      -6.478 -58.621 -92.212  1.00132.83      1    C
ATOM   3281  OE1 GLN B  62      -5.878 -57.547 -92.160  1.00123.32      1    O
ATOM   3282  NE2 GLN B  62      -7.233 -59.069 -91.216  1.00135.66      1    N
ATOM   3283  N   ARG B  63      -6.387 -59.019 -97.383  1.00 97.36      1    N
ATOM   3284  CA  ARG B  63      -5.264 -59.191 -98.300  1.00101.32      1    C
ATOM   3285  C   ARG B  63      -4.786 -57.847 -98.836  1.00103.91      1    C
ATOM   3286  O   ARG B  63      -3.582 -57.564 -98.853  1.00116.36      1    O
ATOM   3287  CB  ARG B  63      -5.659 -60.122 -99.446  1.00107.05      1    C
ATOM   3288  CG  ARG B  63      -5.197 -61.558 -99.268  1.00119.24      1    C
ATOM   3289  CD  ARG B  63      -3.693 -61.684 -99.484  1.00131.93      1    C
ATOM   3290  NE  ARG B  63      -3.233 -60.974-100.673  1.00131.81      1    N
ATOM   3291  CZ  ARG B  63      -3.497 -61.337-101.922  1.00130.02      1    C
ATOM   3292  NH1 ARG B  63      -4.210 -62.418-102.194  1.00137.95      1    N
ATOM   3293  NH2 ARG B  63      -3.029 -60.598-102.924  1.00123.90      1    N
ATOM   3294  N   ALA B  64      -5.720 -57.005 -99.283  1.00 96.81      1    N
ATOM   3295  CA  ALA B  64      -5.339 -55.732 -99.886  1.00103.19      1    C
ATOM   3296  C   ALA B  64      -4.777 -54.768 -98.849  1.00102.58      1    C
ATOM   3297  O   ALA B  64      -3.770 -54.097 -99.104  1.00111.48      1    O
ATOM   3298  CB  ALA B  64      -6.538 -55.111-100.602  1.00 96.45      1    C
ATOM   3299  N   VAL B  65      -5.411 -54.676 -97.677  1.00100.95      1    N
ATOM   3300  CA  VAL B  65      -4.938 -53.729 -96.672  1.00105.39      1    C
ATOM   3301  C   VAL B  65      -3.590 -54.169 -96.111  1.00108.39      1    C
ATOM   3302  O   VAL B  65      -2.777 -53.331 -95.702  1.00108.85      1    O
ATOM   3303  CB  VAL B  65      -5.992 -53.553 -95.561  1.00103.13      1    C
ATOM   3304  CG1 VAL B  65      -6.197 -54.852 -94.793  1.00102.04      1    C
ATOM   3305  CG2 VAL B  65      -5.602 -52.421 -94.622  1.00 99.77      1    C
ATOM   3306  N   ASP B  66      -3.321 -55.476 -96.094  1.00104.12      1    N
ATOM   3307  CA  ASP B  66      -2.023 -55.957 -95.634  1.00111.78      1    C
ATOM   3308  C   ASP B  66      -0.937 -55.653 -96.658  1.00112.40      1    C
ATOM   3309  O   ASP B  66       0.140 -55.157 -96.308  1.00120.90      1    O
ATOM   3310  CB  ASP B  66      -2.088 -57.457 -95.342  1.00129.55      1    C
ATOM   3311  CG  ASP B  66      -2.262 -57.756 -93.865  1.00138.62      1    C
ATOM   3312  OD1 ASP B  66      -1.874 -56.907 -93.034  1.00147.76      1    O
ATOM   3313  OD2 ASP B  66      -2.785 -58.841 -93.534  1.00128.12      1    O
ATOM   3314  N   GLN B  67      -1.205 -55.948 -97.933  1.00104.25      1    N
ATOM   3315  CA  GLN B  67      -0.240 -55.643 -98.982  1.00108.53      1    C
ATOM   3316  C   GLN B  67      -0.026 -54.142 -99.119  1.00110.24      1    C
ATOM   3317  O   GLN B  67       1.069 -53.699 -99.486  1.00115.31      1    O
ATOM   3318  CB  GLN B  67      -0.714 -56.253-100.305  1.00101.44      1    C
ATOM   3319  CG  GLN B  67      -0.196 -55.568-101.561  1.00107.48      1    C
ATOM   3320  CD  GLN B  67      -0.780 -56.162-102.828  1.00114.46      1    C
ATOM   3321  OE1 GLN B  67      -1.658 -57.023-102.776  1.00117.45      1    O
ATOM   3322  NE2 GLN B  67      -0.296 -55.701-103.976  1.00103.98      1    N
ATOM   3323  N   ALA B  68      -1.043 -53.344 -98.796  1.00100.92      1    N
ATOM   3324  CA  ALA B  68      -0.870 -51.897 -98.758  1.00100.65      1    C
ATOM   3325  C   ALA B  68      -0.096 -51.460 -97.521  1.00112.22      1    C
ATOM   3326  O   ALA B  68       0.691 -50.509 -97.583  1.00118.06      1    O
ATOM   3327  CB  ALA B  68      -2.229 -51.202 -98.811  1.00106.38      1    C
ATOM   3328  N   GLU B  69      -0.311 -52.140 -96.390  1.00112.79      1    N
ATOM   3329  CA  GLU B  69       0.435 -51.826 -95.175  1.00120.12      1    C
ATOM   3330  C   GLU B  69       1.934 -51.997 -95.381  1.00122.64      1    C
ATOM   3331  O   GLU B  69       2.733 -51.186 -94.897  1.00127.27      1    O
ATOM   3332  CB  GLU B  69      -0.044 -52.711 -94.024  1.00124.88      1    C
ATOM   3333  CG  GLU B  69      -0.814 -51.980 -92.939  1.00121.95      1    C
ATOM   3334  CD  GLU B  69      -1.436 -52.931 -91.934  1.00131.80      1    C
ATOM   3335  OE1 GLU B  69      -1.864 -54.033 -92.340  1.00113.95      1    O
ATOM   3336  OE2 GLU B  69      -1.492 -52.580 -90.737  1.00145.86      1    O
ATOM   3337  N   LEU B  70       2.336 -53.051 -96.094  1.00117.46      1    N
ATOM   3338  CA  LEU B  70       3.755 -53.292 -96.328  1.00115.87      1    C
ATOM   3339  C   LEU B  70       4.352 -52.233 -97.247  1.00123.33      1    C
ATOM   3340  O   LEU B  70       5.359 -51.599 -96.912  1.00129.95      1    O
ATOM   3341  CB  LEU B  70       3.955 -54.690 -96.915  1.00106.91      1    C
ATOM   3342  CG  LEU B  70       5.342 -54.995 -97.485  1.00125.94      1    C
ATOM   3343  CD1 LEU B  70       6.321 -55.327 -96.369  1.00124.35      1    C
ATOM   3344  CD2 LEU B  70       5.270 -56.126 -98.500  1.00129.17      1    C
ATOM   3345  N   MET B  71       3.737 -52.027 -98.414  1.00121.74      1    N
ATOM   3346  CA  MET B  71       4.279 -51.112 -99.413  1.00124.83      1    C
ATOM   3347  C   MET B  71       4.260 -49.656 -98.959  1.00128.83      1    C
ATOM   3348  O   MET B  71       4.995 -48.836 -99.521  1.00130.31      1    O
ATOM   3349  CB  MET B  71       3.500 -51.269-100.721  1.00109.49      1    C
ATOM   3350  CG  MET B  71       4.195 -50.704-101.944  1.00114.50      1    C
ATOM   3351  SD  MET B  71       3.028 -50.356-103.271  1.00132.91      1    S
ATOM   3352  CE  MET B  71       2.648 -52.018-103.823  1.00121.91      1    C
ATOM   3353  N   ALA B  72       3.452 -49.316 -97.958  1.00119.82      1    N
ATOM   3354  CA  ALA B  72       3.393 -47.957 -97.437  1.00119.46      1    C
ATOM   3355  C   ALA B  72       4.298 -47.729 -96.233  1.00129.34      1    C
ATOM   3356  O   ALA B  72       4.472 -46.576 -95.824  1.00121.71      1    O
ATOM   3357  CB  ALA B  72       1.952 -47.597 -97.060  1.00128.57      1    C
ATOM   3358  N   GLU B  73       4.871 -48.791 -95.662  1.00131.28      1    N
ATOM   3359  CA  GLU B  73       5.720 -48.722 -94.472  1.00145.70      1    C
ATOM   3360  C   GLU B  73       5.007 -48.096 -93.277  1.00154.13      1    C
ATOM   3361  O   GLU B  73       5.658 -47.596 -92.354  1.00157.96      1    O
ATOM   3362  CB  GLU B  73       7.020 -47.959 -94.755  1.00157.79      1    C
ATOM   3363  CG  GLU B  73       8.224 -48.838 -95.049  1.00163.83      1    C
ATOM   3364  CD  GLU B  73       9.525 -48.056 -95.044  1.00176.28      1    C
ATOM   3365  OE1 GLU B  73       9.800 -47.364 -94.040  1.00177.16      1    O
ATOM   3366  OE2 GLU B  73      10.272 -48.130 -96.042  1.00176.38      1    O
ATOM   3367  N   CYS B  74       3.677 -48.108 -93.273  1.00146.30      1    N
ATOM   3368  CA  CYS B  74       2.889 -47.654 -92.139  1.00134.01      1    C
ATOM   3369  C   CYS B  74       1.779 -48.662 -91.867  1.00135.95      1    C
ATOM   3370  O   CYS B  74       1.548 -49.591 -92.646  1.00131.49      1    O
ATOM   3371  CB  CYS B  74       2.313 -46.254 -92.395  1.00126.29      1    C
ATOM   3372  SG  CYS B  74       0.864 -45.834 -91.415  1.00150.44      1    S
ATOM   3373  N   GLN B  75       1.082 -48.471 -90.750  1.00140.27      1    N
ATOM   3374  CA  GLN B  75      -0.013 -49.345 -90.353  1.00137.15      1    C
ATOM   3375  C   GLN B  75      -1.341 -48.635 -90.584  1.00134.40      1    C
ATOM   3376  O   GLN B  75      -1.484 -47.444 -90.288  1.00140.95      1    O
ATOM   3377  CB  GLN B  75       0.124 -49.791 -88.889  1.00142.17      1    C
ATOM   3378  CG  GLN B  75      -0.403 -48.818 -87.843  1.00147.38      1    C
ATOM   3379  CD  GLN B  75      -0.630 -49.478 -86.496  1.00150.14      1    C
ATOM   3380  OE1 GLN B  75       0.166 -50.308 -86.056  1.00159.32      1    O
ATOM   3381  NE2 GLN B  75      -1.723 -49.114 -85.834  1.00145.97      1    N
ATOM   3382  N   ILE B  76      -2.303 -49.361 -91.139  1.00122.97      1    N
ATOM   3383  CA  ILE B  76      -3.594 -48.772 -91.470  1.00116.76      1    C
ATOM   3384  C   ILE B  76      -4.433 -48.667 -90.205  1.00125.97      1    C
ATOM   3385  O   ILE B  76      -4.576 -49.640 -89.454  1.00126.41      1    O
ATOM   3386  CB  ILE B  76      -4.307 -49.599 -92.551  1.00110.96      1    C
ATOM   3387  CG1 ILE B  76      -3.593 -49.443 -93.895  1.00106.15      1    C
ATOM   3388  CG2 ILE B  76      -5.757 -49.179 -92.673  1.00102.35      1    C
ATOM   3389  CD1 ILE B  76      -3.246 -48.012 -94.245  1.00 90.01      1    C
ATOM   3390  N   SER B  77      -4.992 -47.481 -89.969  1.00128.39      1    N
ATOM   3391  CA  SER B  77      -5.806 -47.222 -88.788  1.00125.79      1    C
ATOM   3392  C   SER B  77      -7.264 -47.006 -89.173  1.00121.18      1    C
ATOM   3393  O   SER B  77      -8.102 -47.892 -88.980  1.00103.11      1    O
ATOM   3394  CB  SER B  77      -5.265 -46.009 -88.026  1.00121.66      1    C
ATOM   3395  OG  SER B  77      -5.210 -44.864 -88.859  1.00106.54      1    O
ATOM   3396  N   SER B  78      -7.572 -45.834 -89.721  1.00122.54      1    N
ATOM   3397  CA  SER B  78      -8.918 -45.488 -90.150  1.00109.57      1    C
ATOM   3398  C   SER B  78      -8.958 -45.352 -91.666  1.00105.56      1    C
ATOM   3399  O   SER B  78      -8.001 -44.872 -92.282  1.00108.73      1    O
ATOM   3400  CB  SER B  78      -9.383 -44.184 -89.496  1.00105.18      1    C
ATOM   3401  OG  SER B  78      -8.363 -43.202 -89.545  1.00111.27      1    O
ATOM   3402  N   VAL B  79     -10.070 -45.779 -92.264  1.00101.21      1    N
ATOM   3403  CA  VAL B  79     -10.201 -45.845 -93.712  1.00 99.14      1    C
ATOM   3404  C   VAL B  79     -11.493 -45.169 -94.145  1.00 98.20      1    C
ATOM   3405  O   VAL B  79     -12.442 -45.023 -93.372  1.00106.58      1    O
ATOM   3406  CB  VAL B  79     -10.171 -47.297 -94.238  1.00 94.71      1    C
ATOM   3407  CG1 VAL B  79      -8.799 -47.908 -94.039  1.00 98.51      1    C
ATOM   3408  CG2 VAL B  79     -11.241 -48.129 -93.551  1.00 89.65      1    C
ATOM   3409  N   PHE B  80     -11.510 -44.753 -95.407  1.00 88.81      1    N
ATOM   3410  CA  PHE B  80     -12.711 -44.279 -96.080  1.00 70.06      1    C
ATOM   3411  C   PHE B  80     -13.144 -45.362 -97.057  1.00 77.87      1    C
ATOM   3412  O   PHE B  80     -12.379 -45.732 -97.954  1.00 83.96      1    O
ATOM   3413  CB  PHE B  80     -12.449 -42.961 -96.807  1.00 65.85      1    C
ATOM   3414  CG  PHE B  80     -12.427 -41.762 -95.903  1.00 83.29      1    C
ATOM   3415  CD1 PHE B  80     -11.391 -41.573 -95.004  1.00 91.91      1    C
ATOM   3416  CD2 PHE B  80     -13.434 -40.813 -95.967  1.00 88.10      1    C
ATOM   3417  CE1 PHE B  80     -11.368 -40.468 -94.175  1.00 96.14      1    C
ATOM   3418  CE2 PHE B  80     -13.415 -39.705 -95.143  1.00 90.42      1    C
ATOM   3419  CZ  PHE B  80     -12.380 -39.532 -94.246  1.00 99.93      1    C
ATOM   3420  N   ILE B  81     -14.361 -45.868 -96.887  1.00 75.31      1    N
ATOM   3421  CA  ILE B  81     -14.843 -46.999 -97.668  1.00 71.99      1    C
ATOM   3422  C   ILE B  81     -15.884 -46.513 -98.665  1.00 68.27      1    C
ATOM   3423  O   ILE B  81     -16.569 -45.507 -98.446  1.00 78.66      1    O
ATOM   3424  CB  ILE B  81     -15.417 -48.113 -96.766  1.00 65.58      1    C
ATOM   3425  CG1 ILE B  81     -16.818 -47.743 -96.273  1.00 79.16      1    C
ATOM   3426  CG2 ILE B  81     -14.483 -48.377 -95.594  1.00 71.88      1    C
ATOM   3427  CD1 ILE B  81     -17.346 -48.651 -95.185  1.00 80.76      1    C
ATOM   3428  N   SER B  82     -15.984 -47.228 -99.778  1.00 59.29      1    N
ATOM   3429  CA  SER B  82     -16.972 -46.947-100.805  1.00 56.10      1    C
ATOM   3430  C   SER B  82     -18.186 -47.850-100.629  1.00 69.47      1    C
ATOM   3431  O   SER B  82     -18.125 -48.899 -99.983  1.00 81.38      1    O
ATOM   3432  CB  SER B  82     -16.371 -47.139-102.200  1.00 71.14      1    C
ATOM   3433  OG  SER B  82     -17.353 -47.573-103.125  1.00 76.13      1    O
ATOM   3434  N   LEU B  83     -19.301 -47.424-101.216  1.00 70.14      1    N
ATOM   3435  CA  LEU B  83     -20.549 -48.165-101.121  1.00 70.73      1    C
ATOM   3436  C   LEU B  83     -21.379 -47.888-102.364  1.00 70.23      1    C
ATOM   3437  O   LEU B  83     -21.425 -46.754-102.847  1.00 71.99      1    O
ATOM   3438  CB  LEU B  83     -21.328 -47.788 -99.855  1.00 71.61      1    C
ATOM   3439  CG  LEU B  83     -22.757 -48.316 -99.730  1.00 63.61      1    C
ATOM   3440  CD1 LEU B  83     -22.767 -49.835 -99.693  1.00 79.93      1    C
ATOM   3441  CD2 LEU B  83     -23.423 -47.743 -98.492  1.00 71.61      1    C
ATOM   3442  N   SER B  84     -22.024 -48.930-102.881  1.00 63.74      1    N
ATOM   3443  CA  SER B  84     -22.877 -48.805-104.053  1.00 67.33      1    C
ATOM   3444  C   SER B  84     -23.934 -49.900-104.004  1.00 71.02      1    C
ATOM   3445  O   SER B  84     -23.953 -50.734-103.095  1.00 80.69      1    O
ATOM   3446  CB  SER B  84     -22.057 -48.874-105.344  1.00 84.07      1    C
ATOM   3447  OG  SER B  84     -22.880 -48.669-106.480  1.00 87.54      1    O
ATOM   3448  N   GLY B  85     -24.822 -49.887-104.994  1.00 68.18      1    N
ATOM   3449  CA  GLY B  85     -25.877 -50.878-105.073  1.00 73.04      1    C
ATOM   3450  C   GLY B  85     -27.196 -50.314-105.556  1.00 74.24      1    C
ATOM   3451  O   GLY B  85     -27.382 -49.094-105.589  1.00 73.18      1    O
ATOM   3452  N   LYS B  86     -28.119 -51.202-105.939  1.00 75.59      1    N
ATOM   3453  CA  LYS B  86     -29.413 -50.764-106.453  1.00 63.94      1    C
ATOM   3454  C   LYS B  86     -30.173 -49.934-105.427  1.00 70.17      1    C
ATOM   3455  O   LYS B  86     -31.015 -49.107-105.795  1.00 78.85      1    O
ATOM   3456  CB  LYS B  86     -30.241 -51.980-106.872  1.00 67.81      1    C
ATOM   3457  CG  LYS B  86     -31.491 -51.657-107.674  1.00 69.78      1    C
ATOM   3458  CD  LYS B  86     -31.172 -51.487-109.150  1.00 84.22      1    C
ATOM   3459  CE  LYS B  86     -32.201 -50.606-109.838  1.00 90.43      1    C
ATOM   3460  NZ  LYS B  86     -32.496 -51.073-111.222  1.00 90.74      1    N
ATOM   3461  N   HIS B  87     -29.888 -50.137-104.139  1.00 73.58      1    N
ATOM   3462  CA  HIS B  87     -30.572 -49.421-103.069  1.00 80.47      1    C
ATOM   3463  C   HIS B  87     -30.200 -47.945-102.995  1.00 83.19      1    C
ATOM   3464  O   HIS B  87     -30.844 -47.204-102.244  1.00 88.65      1    O
ATOM   3465  CB  HIS B  87     -30.279 -50.091-101.726  1.00 75.20      1    C
ATOM   3466  CG  HIS B  87     -28.823 -50.339-101.479  1.00 81.93      1    C
ATOM   3467  ND1 HIS B  87     -28.070 -49.561-100.625  1.00 85.26      1    N
ATOM   3468  CD2 HIS B  87     -27.984 -51.284-101.965  1.00 84.32      1    C
ATOM   3469  CE1 HIS B  87     -26.829 -50.012-100.602  1.00 80.99      1    C
ATOM   3470  NE2 HIS B  87     -26.750 -51.058-101.405  1.00 89.41      1    N
ATOM   3471  N   ILE B  88     -29.188 -47.500-103.740  1.00 73.46      1    N
ATOM   3472  CA  ILE B  88     -28.802 -46.095-103.713  1.00 67.42      1    C
ATOM   3473  C   ILE B  88     -29.879 -45.261-104.393  1.00 68.68      1    C
ATOM   3474  O   ILE B  88     -30.302 -45.558-105.519  1.00 59.50      1    O
ATOM   3475  CB  ILE B  88     -27.432 -45.897-104.378  1.00 70.80      1    C
ATOM   3476  CG1 ILE B  88     -26.313 -46.352-103.439  1.00 80.50      1    C
ATOM   3477  CG2 ILE B  88     -27.232 -44.445-104.775  1.00 70.58      1    C
ATOM   3478  CD1 ILE B  88     -25.958 -45.336-102.369  1.00 66.66      1    C
ATOM   3479  N   ALA B  89     -30.324 -44.208-103.711  1.00 79.85      1    N
ATOM   3480  CA  ALA B  89     -31.364 -43.328-104.220  1.00 83.42      1    C
ATOM   3481  C   ALA B  89     -30.999 -41.885-103.906  1.00 87.29      1    C
ATOM   3482  O   ALA B  89     -30.258 -41.599-102.961  1.00 81.81      1    O
ATOM   3483  CB  ALA B  89     -32.738 -43.672-103.628  1.00 88.53      1    C
ATOM   3484  N   SER B  90     -31.540 -40.974-104.710  1.00 89.15      1    N
ATOM   3485  CA  SER B  90     -31.265 -39.550-104.594  1.00 82.57      1    C
ATOM   3486  C   SER B  90     -32.558 -38.792-104.327  1.00 82.75      1    C
ATOM   3487  O   SER B  90     -33.601 -39.092-104.917  1.00 64.84      1    O
ATOM   3488  CB  SER B  90     -30.594 -39.010-105.861  1.00 69.66      1    C
ATOM   3489  OG  SER B  90     -31.220 -39.513-107.027  1.00 85.07      1    O
ATOM   3490  N   ARG B  91     -32.479 -37.808-103.433  1.00 90.15      1    N
ATOM   3491  CA  ARG B  91     -33.620 -36.990-103.058  1.00 68.90      1    C
ATOM   3492  C   ARG B  91     -33.246 -35.517-103.123  1.00 77.49      1    C
ATOM   3493  O   ARG B  91     -32.111 -35.132-102.827  1.00 74.34      1    O
ATOM   3494  CB  ARG B  91     -34.103 -37.319-101.639  1.00 61.30      1    C
ATOM   3495  CG  ARG B  91     -35.319 -38.219-101.570  1.00 94.39      1    C
ATOM   3496  CD  ARG B  91     -35.855 -38.280-100.148  1.00 94.01      1    C
ATOM   3497  NE  ARG B  91     -37.304 -38.439-100.112  1.00 97.95      1    N
ATOM   3498  CZ  ARG B  91     -37.933 -39.598-100.251  1.00101.49      1    C
ATOM   3499  NH1 ARG B  91     -37.270 -40.726-100.441  1.00107.64      1    N
ATOM   3500  NH2 ARG B  91     -39.262 -39.625-100.198  1.00 89.42      1    N
ATOM   3501  N   ILE B  92     -34.219 -34.697-103.508  1.00 87.52      1    N
ATOM   3502  CA  ILE B  92     -34.082 -33.246-103.524  1.00 78.80      1    C
ATOM   3503  C   ILE B  92     -35.108 -32.711-102.538  1.00 77.65      1    C
ATOM   3504  O   ILE B  92     -36.319 -32.835-102.763  1.00 81.23      1    O
ATOM   3505  CB  ILE B  92     -34.293 -32.655-104.924  1.00 67.32      1    C
ATOM   3506  CG1 ILE B  92     -33.067 -32.914-105.801  1.00 71.57      1    C
ATOM   3507  CG2 ILE B  92     -34.565 -31.162-104.836  1.00 71.67      1    C
ATOM   3508  CD1 ILE B  92     -33.194 -32.354-107.202  1.00 99.02      1    C
ATOM   3509  N   GLU B  93     -34.633 -32.129-101.442  1.00 66.86      1    N
ATOM   3510  CA  GLU B  93     -35.504 -31.650-100.381  1.00 76.01      1    C
ATOM   3511  C   GLU B  93     -35.336 -30.151-100.202  1.00 88.33      1    C
ATOM   3512  O   GLU B  93     -34.230 -29.618-100.334  1.00 88.97      1    O
ATOM   3513  CB  GLU B  93     -35.204 -32.365 -99.061  1.00 75.36      1    C
ATOM   3514  CG  GLU B  93     -36.430 -32.622 -98.208  1.00 91.78      1    C
ATOM   3515  CD  GLU B  93     -37.627 -33.060 -99.026  1.00100.28      1    C
ATOM   3516  OE1 GLU B  93     -37.559 -34.144 -99.645  1.00 86.12      1    O
ATOM   3517  OE2 GLU B  93     -38.633 -32.319 -99.054  1.00102.25      1    O
ATOM   3518  N   LYS B  94     -36.442 -29.476 -99.906  1.00 89.12      1    N
ATOM   3519  CA  LYS B  94     -36.451 -28.037 -99.713  1.00 75.26      1    C
ATOM   3520  C   LYS B  94     -36.795 -27.700 -98.269  1.00 71.31      1    C
ATOM   3521  O   LYS B  94     -37.559 -28.412 -97.612  1.00 81.58      1    O
ATOM   3522  CB  LYS B  94     -37.455 -27.358-100.651  1.00 80.43      1    C
ATOM   3523  CG  LYS B  94     -36.915 -27.057-102.040  1.00 94.93      1    C
ATOM   3524  CD  LYS B  94     -38.021 -26.559-102.959  1.00107.09      1    C
ATOM   3525  CE  LYS B  94     -37.946 -27.214-104.330  1.00117.46      1    C
ATOM   3526  NZ  LYS B  94     -36.598 -27.061-104.946  1.00101.03      1    N
ATOM   3527  N   GLY B  95     -36.214 -26.607 -97.779  1.00 62.35      1    N
ATOM   3528  CA  GLY B  95     -36.527 -26.119 -96.453  1.00 67.86      1    C
ATOM   3529  C   GLY B  95     -36.575 -24.605 -96.457  1.00 69.04      1    C
ATOM   3530  O   GLY B  95     -36.083 -23.951 -97.377  1.00 82.04      1    O
ATOM   3531  N   MET B  96     -37.179 -24.053 -95.407  1.00 66.97      1    N
ATOM   3532  CA  MET B  96     -37.307 -22.609 -95.276  1.00 72.91      1    C
ATOM   3533  C   MET B  96     -36.964 -22.190 -93.852  1.00 81.09      1    C
ATOM   3534  O   MET B  96     -36.866 -23.015 -92.939  1.00 74.42      1    O
ATOM   3535  CB  MET B  96     -38.702 -22.123 -95.690  1.00 62.93      1    C
ATOM   3536  CG  MET B  96     -39.838 -23.033 -95.294  1.00 66.91      1    C
ATOM   3537  SD  MET B  96     -41.421 -22.421 -95.901  1.00 86.74      1    S
ATOM   3538  CE  MET B  96     -41.162 -20.653 -95.789  1.00 84.77      1    C
ATOM   3539  N   GLY B  97     -36.797 -20.883 -93.671  1.00 79.73      1    N
ATOM   3540  CA  GLY B  97     -36.443 -20.319 -92.384  1.00 83.83      1    C
ATOM   3541  C   GLY B  97     -36.501 -18.806 -92.401  1.00 82.56      1    C
ATOM   3542  O   GLY B  97     -36.279 -18.185 -93.445  1.00 76.72      1    O
ATOM   3543  N   THR B  98     -36.795 -18.201 -91.254  1.00 85.14      1    N
ATOM   3544  CA  THR B  98     -36.961 -16.758 -91.167  1.00 87.75      1    C
ATOM   3545  C   THR B  98     -35.621 -16.065 -90.952  1.00 88.92      1    C
ATOM   3546  O   THR B  98     -34.719 -16.591 -90.294  1.00100.08      1    O
ATOM   3547  CB  THR B  98     -37.919 -16.391 -90.033  1.00103.81      1    C
ATOM   3548  OG1 THR B  98     -37.483 -17.010 -88.816  1.00117.31      1    O
ATOM   3549  CG2 THR B  98     -39.331 -16.861 -90.357  1.00 96.69      1    C
ATOM   3550  N   ILE B  99     -35.506 -14.869 -91.520  1.00 82.05      1    N
ATOM   3551  CA  ILE B  99     -34.291 -14.066 -91.442  1.00 88.49      1    C
ATOM   3552  C   ILE B  99     -34.402 -13.128 -90.244  1.00103.92      1    C
ATOM   3553  O   ILE B  99     -35.226 -12.210 -90.235  1.00110.37      1    O
ATOM   3554  CB  ILE B  99     -34.062 -13.292 -92.745  1.00 87.85      1    C
ATOM   3555  CG1 ILE B  99     -33.814 -14.270 -93.897  1.00 78.86      1    C
ATOM   3556  CG2 ILE B  99     -32.914 -12.321 -92.600  1.00 91.87      1    C
ATOM   3557  CD1 ILE B  99     -33.702 -13.614 -95.253  1.00 80.10      1    C
ATOM   3558  N   SER B 100     -33.572 -13.362 -89.231  1.00101.19      1    N
ATOM   3559  CA  SER B 100     -33.592 -12.541 -88.027  1.00109.03      1    C
ATOM   3560  C   SER B 100     -33.017 -11.154 -88.295  1.00123.01      1    C
ATOM   3561  O   SER B 100     -31.984 -11.008 -88.954  1.00123.05      1    O
ATOM   3562  CB  SER B 100     -32.806 -13.226 -86.910  1.00113.43      1    C
ATOM   3563  OG  SER B 100     -31.486 -13.530 -87.329  1.00119.74      1    O
ATOM   3564  N   GLU B 101     -33.691 -10.133 -87.757  1.00127.45      1    N
ATOM   3565  CA  GLU B 101     -33.253  -8.734 -87.849  1.00131.98      1    C
ATOM   3566  C   GLU B 101     -32.959  -8.322 -89.290  1.00123.11      1    C
ATOM   3567  O   GLU B 101     -32.056  -7.526 -89.557  1.00120.21      1    O
ATOM   3568  CB  GLU B 101     -32.029  -8.485 -86.964  1.00137.80      1    C
ATOM   3569  CG  GLU B 101     -32.200  -8.885 -85.510  1.00144.84      1    C
ATOM   3570  CD  GLU B 101     -30.910  -8.755 -84.722  1.00163.69      1    C
ATOM   3571  OE1 GLU B 101     -29.988  -8.058 -85.198  1.00167.73      1    O
ATOM   3572  OE2 GLU B 101     -30.818  -9.349 -83.628  1.00168.46      1    O
ATOM   3573  N   GLU B 102     -33.739  -8.865 -90.225  1.00118.92      1    N
ATOM   3574  CA  GLU B 102     -33.649  -8.533 -91.649  1.00120.37      1    C
ATOM   3575  C   GLU B 102     -32.229  -8.675 -92.191  1.00112.22      1    C
ATOM   3576  O   GLU B 102     -31.879  -8.058 -93.203  1.00103.92      1    O
ATOM   3577  CB  GLU B 102     -34.178  -7.123 -91.936  1.00136.63      1    C
ATOM   3578  CG  GLU B 102     -35.163  -7.065 -93.095  1.00136.69      1    C
ATOM   3579  CD  GLU B 102     -35.927  -5.760 -93.156  1.00136.20      1    C
ATOM   3580  OE1 GLU B 102     -36.461  -5.333 -92.112  1.00143.83      1    O
ATOM   3581  OE2 GLU B 102     -35.993  -5.161 -94.251  1.00119.76      1    O
ATOM   3582  N   GLU B 103     -31.392  -9.476 -91.536  1.00118.61      1    N
ATOM   3583  CA  GLU B 103     -30.076  -9.787 -92.065  1.00109.04      1    C
ATOM   3584  C   GLU B 103     -29.810 -11.271 -91.876  1.00112.86      1    C
ATOM   3585  O   GLU B 103     -30.252 -11.879 -90.899  1.00121.58      1    O
ATOM   3586  CB  GLU B 103     -28.996  -8.958 -91.358  1.00114.27      1    C
ATOM   3587  CG  GLU B 103     -28.821  -7.561 -91.919  1.00118.26      1    C
ATOM   3588  CD  GLU B 103     -27.369  -7.167 -92.050  1.00118.41      1    C
ATOM   3589  OE1 GLU B 103     -26.518  -7.775 -91.365  1.00121.90      1    O
ATOM   3590  OE2 GLU B 103     -27.074  -6.243 -92.836  1.00118.12      1    O
ATOM   3591  N   VAL B 104     -29.064 -11.842 -92.811  1.00 93.14      1    N
ATOM   3592  CA  VAL B 104     -28.761 -13.267 -92.825  1.00 82.44      1    C
ATOM   3593  C   VAL B 104     -27.433 -13.521 -92.122  1.00 86.39      1    C
ATOM   3594  O   VAL B 104     -26.424 -12.865 -92.413  1.00 95.89      1    O
ATOM   3595  CB  VAL B 104     -28.775 -13.814 -94.262  1.00 64.09      1    C
ATOM   3596  CG1 VAL B 104     -30.097 -13.514 -94.909  1.00 62.17      1    C
ATOM   3597  CG2 VAL B 104     -27.749 -13.106 -95.064  1.00 88.74      1    C
ATOM   3598  N   SER B 105     -27.448 -14.434 -91.159  1.00 85.34      1    N
ATOM   3599  CA  SER B 105     -26.254 -14.917 -90.486  1.00101.28      1    C
ATOM   3600  C   SER B 105     -26.067 -16.399 -90.787  1.00 98.36      1    C
ATOM   3601  O   SER B 105     -26.913 -17.041 -91.416  1.00 97.58      1    O
ATOM   3602  CB  SER B 105     -26.342 -14.676 -88.975  1.00115.02      1    C
ATOM   3603  OG  SER B 105     -25.322 -15.378 -88.287  1.00124.60      1    O
ATOM   3604  N   GLN B 106     -24.933 -16.940 -90.335  1.00 96.31      1    N
ATOM   3605  CA  GLN B 106     -24.693 -18.370 -90.497  1.00 96.18      1    C
ATOM   3606  C   GLN B 106     -25.725 -19.196 -89.743  1.00103.19      1    C
ATOM   3607  O   GLN B 106     -26.036 -20.321 -90.150  1.00111.52      1    O
ATOM   3608  CB  GLN B 106     -23.281 -18.732 -90.034  1.00106.05      1    C
ATOM   3609  CG  GLN B 106     -22.186 -18.379 -91.027  1.00109.46      1    C
ATOM   3610  CD  GLN B 106     -22.104 -19.369 -92.175  1.00117.45      1    C
ATOM   3611  OE1 GLN B 106     -22.736 -20.426 -92.145  1.00113.54      1    O
ATOM   3612  NE2 GLN B 106     -21.321 -19.033 -93.192  1.00119.17      1    N
ATOM   3613  N   ASP B 107     -26.268 -18.659 -88.647  1.00104.42      1    N
ATOM   3614  CA  ASP B 107     -27.272 -19.398 -87.888  1.00103.52      1    C
ATOM   3615  C   ASP B 107     -28.558 -19.563 -88.687  1.00 87.30      1    C
ATOM   3616  O   ASP B 107     -29.148 -20.649 -88.703  1.00 95.20      1    O
ATOM   3617  CB  ASP B 107     -27.550 -18.690 -86.562  1.00124.97      1    C
ATOM   3618  CG  ASP B 107     -26.280 -18.266 -85.850  1.00147.95      1    C
ATOM   3619  OD1 ASP B 107     -25.314 -19.060 -85.828  1.00144.83      1    O
ATOM   3620  OD2 ASP B 107     -26.245 -17.138 -85.315  1.00165.29      1    O
ATOM   3621  N   ASP B 108     -29.015 -18.496 -89.348  1.00 88.86      1    N
ATOM   3622  CA  ASP B 108     -30.183 -18.617 -90.215  1.00 90.44      1    C
ATOM   3623  C   ASP B 108     -29.918 -19.602 -91.346  1.00 94.09      1    C
ATOM   3624  O   ASP B 108     -30.815 -20.348 -91.756  1.00 94.60      1    O
ATOM   3625  CB  ASP B 108     -30.577 -17.249 -90.776  1.00 93.24      1    C
ATOM   3626  CG  ASP B 108     -30.448 -16.135 -89.753  1.00100.07      1    C
ATOM   3627  OD1 ASP B 108     -31.426 -15.887 -89.017  1.00 98.70      1    O
ATOM   3628  OD2 ASP B 108     -29.375 -15.499 -89.692  1.00 96.21      1    O
ATOM   3629  N   MET B 109     -28.683 -19.621 -91.856  1.00 96.80      1    N
ATOM   3630  CA  MET B 109     -28.311 -20.565 -92.906  1.00 93.29      1    C
ATOM   3631  C   MET B 109     -28.433 -22.003 -92.421  1.00 88.93      1    C
ATOM   3632  O   MET B 109     -29.063 -22.841 -93.076  1.00 84.38      1    O
ATOM   3633  CB  MET B 109     -26.883 -20.280 -93.367  1.00100.30      1    C
ATOM   3634  CG  MET B 109     -26.763 -19.425 -94.610  1.00 90.76      1    C
ATOM   3635  SD  MET B 109     -25.029 -19.040 -94.920  1.00128.59      1    S
ATOM   3636  CE  MET B 109     -25.146 -18.091 -96.428  1.00 97.37      1    C
ATOM   3637  N   ASP B 110     -27.827 -22.306 -91.270  1.00 88.12      1    N
ATOM   3638  CA  ASP B 110     -27.873 -23.662 -90.734  1.00 82.18      1    C
ATOM   3639  C   ASP B 110     -29.304 -24.082 -90.427  1.00 87.76      1    C
ATOM   3640  O   ASP B 110     -29.687 -25.233 -90.667  1.00 82.58      1    O
ATOM   3641  CB  ASP B 110     -26.997 -23.762 -89.486  1.00 97.03      1    C
ATOM   3642  CG  ASP B 110     -25.531 -23.499 -89.783  1.00111.67      1    C
ATOM   3643  OD1 ASP B 110     -25.209 -23.164 -90.942  1.00113.55      1    O
ATOM   3644  OD2 ASP B 110     -24.700 -23.631 -88.858  1.00104.14      1    O
ATOM   3645  N   ARG B 111     -30.104 -23.161 -89.881  1.00 88.77      1    N
ATOM   3646  CA  ARG B 111     -31.505 -23.459 -89.600  1.00 85.61      1    C
ATOM   3647  C   ARG B 111     -32.243 -23.868 -90.868  1.00 86.37      1    C
ATOM   3648  O   ARG B 111     -33.019 -24.831 -90.863  1.00 87.48      1    O
ATOM   3649  CB  ARG B 111     -32.179 -22.244 -88.965  1.00 83.97      1    C
ATOM   3650  CG  ARG B 111     -31.900 -22.057 -87.485  1.00 89.08      1    C
ATOM   3651  CD  ARG B 111     -32.897 -21.090 -86.858  1.00 99.13      1    C
ATOM   3652  NE  ARG B 111     -33.245 -19.997 -87.759  1.00101.15      1    N
ATOM   3653  CZ  ARG B 111     -34.438 -19.832 -88.316  1.00109.20      1    C
ATOM   3654  NH1 ARG B 111     -35.436 -20.666 -88.073  1.00104.63      1    N
ATOM   3655  NH2 ARG B 111     -34.634 -18.805 -89.138  1.00107.94      1    N
ATOM   3656  N   ALA B 112     -32.014 -23.143 -91.966  1.00 75.74      1    N
ATOM   3657  CA  ALA B 112     -32.663 -23.477 -93.228  1.00 75.35      1    C
ATOM   3658  C   ALA B 112     -32.199 -24.829 -93.757  1.00 83.21      1    C
ATOM   3659  O   ALA B 112     -33.011 -25.619 -94.254  1.00 89.70      1    O
ATOM   3660  CB  ALA B 112     -32.401 -22.378 -94.257  1.00 73.16      1    C
ATOM   3661  N   ILE B 113     -30.899 -25.114 -93.664  1.00 81.42      1    N
ATOM   3662  CA  ILE B 113     -30.389 -26.411 -94.099  1.00 72.77      1    C
ATOM   3663  C   ILE B 113     -30.934 -27.524 -93.214  1.00 83.47      1    C
ATOM   3664  O   ILE B 113     -31.301 -28.601 -93.700  1.00 83.15      1    O
ATOM   3665  CB  ILE B 113     -28.850 -26.400 -94.111  1.00 67.94      1    C
ATOM   3666  CG1 ILE B 113     -28.337 -25.274 -95.011  1.00 72.88      1    C
ATOM   3667  CG2 ILE B 113     -28.308 -27.751 -94.558  1.00 57.43      1    C
ATOM   3668  CD1 ILE B 113     -28.134 -25.674 -96.448  1.00 78.49      1    C
ATOM   3669  N   HIS B 114     -30.996 -27.284 -91.901  1.00 74.32      1    N
ATOM   3670  CA  HIS B 114     -31.488 -28.301 -90.978  1.00 73.93      1    C
ATOM   3671  C   HIS B 114     -32.939 -28.658 -91.274  1.00 83.46      1    C
ATOM   3672  O   HIS B 114     -33.341 -29.819 -91.134  1.00 84.98      1    O
ATOM   3673  CB  HIS B 114     -31.334 -27.814 -89.536  1.00 88.90      1    C
ATOM   3674  CG  HIS B 114     -31.332 -28.913 -88.517  1.00 96.67      1    C
ATOM   3675  ND1 HIS B 114     -32.135 -30.029 -88.620  1.00 93.70      1    N
ATOM   3676  CD2 HIS B 114     -30.628 -29.060 -87.370  1.00 96.26      1    C
ATOM   3677  CE1 HIS B 114     -31.923 -30.818 -87.581  1.00 95.63      1    C
ATOM   3678  NE2 HIS B 114     -31.012 -30.254 -86.808  1.00100.59      1    N
ATOM   3679  N   THR B 115     -33.739 -27.673 -91.692  1.00 75.55      1    N
ATOM   3680  CA  THR B 115     -35.141 -27.938 -91.996  1.00 79.61      1    C
ATOM   3681  C   THR B 115     -35.295 -28.777 -93.257  1.00 77.36      1    C
ATOM   3682  O   THR B 115     -36.214 -29.601 -93.344  1.00 81.80      1    O
ATOM   3683  CB  THR B 115     -35.905 -26.621 -92.149  1.00 77.54      1    C
ATOM   3684  OG1 THR B 115     -35.148 -25.727 -92.972  1.00 94.70      1    O
ATOM   3685  CG2 THR B 115     -36.137 -25.970 -90.795  1.00 74.68      1    C
ATOM   3686  N   ALA B 116     -34.417 -28.582 -94.241  1.00 72.46      1    N
ATOM   3687  CA  ALA B 116     -34.487 -29.365 -95.468  1.00 72.43      1    C
ATOM   3688  C   ALA B 116     -33.839 -30.733 -95.314  1.00 80.82      1    C
ATOM   3689  O   ALA B 116     -34.234 -31.682 -96.000  1.00 81.61      1    O
ATOM   3690  CB  ALA B 116     -33.826 -28.602 -96.615  1.00 80.06      1    C
ATOM   3691  N   LYS B 117     -32.847 -30.854 -94.431  1.00 84.36      1    N
ATOM   3692  CA  LYS B 117     -32.150 -32.125 -94.259  1.00 82.13      1    C
ATOM   3693  C   LYS B 117     -33.013 -33.134 -93.508  1.00 86.01      1    C
ATOM   3694  O   LYS B 117     -33.254 -34.246 -93.993  1.00 75.11      1    O
ATOM   3695  CB  LYS B 117     -30.823 -31.901 -93.531  1.00 83.55      1    C
ATOM   3696  CG  LYS B 117     -30.177 -33.176 -93.018  1.00 92.90      1    C
ATOM   3697  CD  LYS B 117     -29.324 -32.904 -91.787  1.00103.70      1    C
ATOM   3698  CE  LYS B 117     -29.728 -33.798 -90.621  1.00103.57      1    C
ATOM   3699  NZ  LYS B 117     -29.748 -35.239 -90.994  1.00 88.18      1    N
ATOM   3700  N   SER B 118     -33.487 -32.763 -92.319  1.00 97.19      1    N
ATOM   3701  CA  SER B 118     -34.240 -33.681 -91.465  1.00 93.40      1    C
ATOM   3702  C   SER B 118     -35.568 -34.056 -92.114  1.00 86.46      1    C
ATOM   3703  O   SER B 118     -36.478 -33.226 -92.211  1.00 83.31      1    O
ATOM   3704  CB  SER B 118     -34.472 -33.047 -90.098  1.00 78.80      1    C
ATOM   3705  OG  SER B 118     -33.244 -32.766 -89.453  1.00 81.55      1    O
ATOM   3706  N   ILE B 119     -35.684 -35.314 -92.546  1.00 76.87      1    N
ATOM   3707  CA  ILE B 119     -36.913 -35.858 -93.110  1.00 82.09      1    C
ATOM   3708  C   ILE B 119     -37.085 -37.289 -92.615  1.00 97.60      1    C
ATOM   3709  O   ILE B 119     -36.178 -37.882 -92.028  1.00100.47      1    O
ATOM   3710  CB  ILE B 119     -36.915 -35.836 -94.652  1.00 72.36      1    C
ATOM   3711  CG1 ILE B 119     -35.655 -36.510 -95.193  1.00 88.05      1    C
ATOM   3712  CG2 ILE B 119     -37.007 -34.420 -95.166  1.00 86.43      1    C
ATOM   3713  CD1 ILE B 119     -35.804 -37.033 -96.606  1.00100.00      1    C
ATOM   3714  N   LYS B 120     -38.271 -37.842 -92.857  1.00100.06      1    N
ATOM   3715  CA  LYS B 120     -38.566 -39.235 -92.546  1.00 94.63      1    C
ATOM   3716  C   LYS B 120     -38.382 -40.060 -93.813  1.00101.91      1    C
ATOM   3717  O   LYS B 120     -39.067 -39.830 -94.815  1.00101.53      1    O
ATOM   3718  CB  LYS B 120     -39.979 -39.410 -91.992  1.00104.53      1    C
ATOM   3719  CG  LYS B 120     -40.092 -40.511 -90.943  1.00 96.19      1    C
ATOM   3720  CD  LYS B 120     -41.462 -40.532 -90.284  1.00 98.71      1    C
ATOM   3721  CE  LYS B 120     -41.717 -41.868 -89.612  1.00 98.72      1    C
ATOM   3722  NZ  LYS B 120     -42.302 -42.866 -90.546  1.00 90.62      1    N
ATOM   3723  N   ILE B 121     -37.451 -41.009 -93.767  1.00109.50      1    N
ATOM   3724  CA  ILE B 121     -37.112 -41.825 -94.926  1.00108.56      1    C
ATOM   3725  C   ILE B 121     -37.515 -43.280 -94.727  1.00107.33      1    C
ATOM   3726  O   ILE B 121     -37.603 -44.031 -95.715  1.00100.10      1    O
ATOM   3727  CB  ILE B 121     -35.604 -41.714 -95.248  1.00104.43      1    C
ATOM   3728  CG1 ILE B 121     -35.207 -42.518 -96.489  1.00104.00      1    C
ATOM   3729  CG2 ILE B 121     -34.774 -42.146 -94.042  1.00 94.80      1    C
ATOM   3730  CD1 ILE B 121     -35.983 -42.152 -97.738  1.00101.18      1    C
ATOM   3731  N   GLY B 122     -37.845 -43.675 -93.505  1.00116.12      1    N
ATOM   3732  CA  GLY B 122     -38.083 -45.056 -93.158  1.00123.44      1    C
ATOM   3733  C   GLY B 122     -36.869 -45.675 -92.486  1.00127.10      1    C
ATOM   3734  O   GLY B 122     -35.747 -45.171 -92.567  1.00133.26      1    O
ATOM   3735  N   ASP B 123     -37.102 -46.797 -91.809  1.00125.29      1    N
ATOM   3736  CA  ASP B 123     -36.024 -47.436 -91.067  1.00130.03      1    C
ATOM   3737  C   ASP B 123     -35.119 -48.304 -91.930  1.00119.92      1    C
ATOM   3738  O   ASP B 123     -34.031 -48.670 -91.473  1.00114.28      1    O
ATOM   3739  CB  ASP B 123     -36.597 -48.274 -89.924  1.00146.13      1    C
ATOM   3740  CG  ASP B 123     -35.786 -48.141 -88.652  1.00151.87      1    C
ATOM   3741  OD1 ASP B 123     -34.838 -47.327 -88.639  1.00134.80      1    O
ATOM   3742  OD2 ASP B 123     -36.096 -48.843 -87.667  1.00165.06      1    O
ATOM   3743  N   GLU B 124     -35.524 -48.641 -93.156  1.00109.07      1    N
ATOM   3744  CA  GLU B 124     -34.664 -49.467 -93.995  1.00112.96      1    C
ATOM   3745  C   GLU B 124     -33.557 -48.656 -94.659  1.00115.49      1    C
ATOM   3746  O   GLU B 124     -32.476 -49.194 -94.920  1.00122.56      1    O
ATOM   3747  CB  GLU B 124     -35.497 -50.199 -95.054  1.00123.49      1    C
ATOM   3748  CG  GLU B 124     -35.861 -49.364 -96.276  1.00133.95      1    C
ATOM   3749  CD  GLU B 124     -36.340 -50.208 -97.442  1.00140.32      1    C
ATOM   3750  OE1 GLU B 124     -36.757 -51.363 -97.212  1.00147.32      1    O
ATOM   3751  OE2 GLU B 124     -36.298 -49.717 -98.591  1.00132.56      1    O
ATOM   3752  N   GLN B 125     -33.800 -47.380 -94.939  1.00103.60      1    N
ATOM   3753  CA  GLN B 125     -32.813 -46.514 -95.563  1.00 94.40      1    C
ATOM   3754  C   GLN B 125     -32.078 -45.670 -94.526  1.00 80.57      1    C
ATOM   3755  O   GLN B 125     -32.444 -45.609 -93.351  1.00 62.84      1    O
ATOM   3756  CB  GLN B 125     -33.470 -45.618 -96.616  1.00 94.65      1    C
ATOM   3757  CG  GLN B 125     -34.079 -46.380 -97.779  1.00103.77      1    C
ATOM   3758  CD  GLN B 125     -33.892 -45.662 -99.101  1.00118.67      1    C
ATOM   3759  OE1 GLN B 125     -34.721 -44.844 -99.500  1.00128.63      1    O
ATOM   3760  NE2 GLN B 125     -32.796 -45.966 -99.790  1.00109.12      1    N
ATOM   3761  N   ARG B 126     -31.016 -45.016 -94.991  1.00 92.55      1    N
ATOM   3762  CA  ARG B 126     -30.178 -44.166 -94.159  1.00 92.49      1    C
ATOM   3763  C   ARG B 126     -29.505 -43.140 -95.061  1.00 92.72      1    C
ATOM   3764  O   ARG B 126     -29.089 -43.466 -96.176  1.00 88.48      1    O
ATOM   3765  CB  ARG B 126     -29.139 -44.980 -93.372  1.00 94.13      1    C
ATOM   3766  CG  ARG B 126     -27.846 -45.281 -94.118  1.00 84.06      1    C
ATOM   3767  CD  ARG B 126     -26.909 -46.140 -93.284  1.00 98.67      1    C
ATOM   3768  NE  ARG B 126     -25.742 -45.393 -92.830  1.00 96.60      1    N
ATOM   3769  CZ  ARG B 126     -24.931 -45.788 -91.859  1.00100.94      1    C
ATOM   3770  NH1 ARG B 126     -25.129 -46.925 -91.212  1.00 87.21      1    N
ATOM   3771  NH2 ARG B 126     -23.894 -45.023 -91.528  1.00103.59      1    N
ATOM   3772  N   ILE B 127     -29.448 -41.892 -94.594  1.00 87.49      1    N
ATOM   3773  CA  ILE B 127     -28.841 -40.837 -95.394  1.00 85.04      1    C
ATOM   3774  C   ILE B 127     -27.333 -41.049 -95.465  1.00 81.40      1    C
ATOM   3775  O   ILE B 127     -26.701 -41.550 -94.524  1.00 84.28      1    O
ATOM   3776  CB  ILE B 127     -29.190 -39.446 -94.829  1.00 87.29      1    C
ATOM   3777  CG1 ILE B 127     -28.387 -39.153 -93.559  1.00 87.00      1    C
ATOM   3778  CG2 ILE B 127     -30.686 -39.340 -94.568  1.00 85.53      1    C
ATOM   3779  CD1 ILE B 127     -28.850 -37.921 -92.812  1.00 79.24      1    C
ATOM   3780  N   LEU B 128     -26.752 -40.688 -96.604  1.00 80.23      1    N
ATOM   3781  CA  LEU B 128     -25.326 -40.864 -96.848  1.00 88.05      1    C
ATOM   3782  C   LEU B 128     -24.598 -39.559 -97.118  1.00 88.66      1    C
ATOM   3783  O   LEU B 128     -23.490 -39.362 -96.611  1.00 92.68      1    O
ATOM   3784  CB  LEU B 128     -25.109 -41.825 -98.027  1.00 91.82      1    C
ATOM   3785  CG  LEU B 128     -23.844 -42.685 -97.992  1.00 94.18      1    C
ATOM   3786  CD1 LEU B 128     -23.592 -43.216 -96.589  1.00 89.92      1    C
ATOM   3787  CD2 LEU B 128     -23.944 -43.828 -98.992  1.00 82.31      1    C
ATOM   3788  N   HIS B 129     -25.183 -38.661 -97.908  1.00 82.54      1    N
ATOM   3789  CA  HIS B 129     -24.554 -37.390 -98.235  1.00 74.43      1    C
ATOM   3790  C   HIS B 129     -25.596 -36.283 -98.200  1.00 75.26      1    C
ATOM   3791  O   HIS B 129     -26.746 -36.484 -98.602  1.00 65.95      1    O
ATOM   3792  CB  HIS B 129     -23.881 -37.425 -99.614  1.00 77.11      1    C
ATOM   3793  CG  HIS B 129     -22.750 -38.399 -99.713  1.00 82.01      1    C
ATOM   3794  ND1 HIS B 129     -21.432 -38.003 -99.785  1.00 90.92      1    N
ATOM   3795  CD2 HIS B 129     -22.738 -39.752 -99.759  1.00 82.99      1    C
ATOM   3796  CE1 HIS B 129     -20.656 -39.069 -99.866  1.00 86.57      1    C
ATOM   3797  NE2 HIS B 129     -21.425 -40.144 -99.852  1.00 89.38      1    N
ATOM   3798  N   VAL B 130     -25.180 -35.117 -97.716  1.00 70.08      1    N
ATOM   3799  CA  VAL B 130     -26.003 -33.914 -97.702  1.00 68.70      1    C
ATOM   3800  C   VAL B 130     -25.263 -32.835 -98.483  1.00 72.20      1    C
ATOM   3801  O   VAL B 130     -24.164 -32.418 -98.094  1.00 71.93      1    O
ATOM   3802  CB  VAL B 130     -26.330 -33.461 -96.268  1.00 73.18      1    C
ATOM   3803  CG1 VAL B 130     -25.079 -33.454 -95.393  1.00 76.10      1    C
ATOM   3804  CG2 VAL B 130     -26.978 -32.091 -96.276  1.00 79.26      1    C
ATOM   3805  N   ILE B 131     -25.848 -32.403 -99.593  1.00 67.70      1    N
ATOM   3806  CA  ILE B 131     -25.226 -31.448-100.497  1.00 73.78      1    C
ATOM   3807  C   ILE B 131     -26.156 -30.250-100.645  1.00 80.59      1    C
ATOM   3808  O   ILE B 131     -27.156 -30.311-101.360  1.00 81.61      1    O
ATOM   3809  CB  ILE B 131     -24.923 -32.083-101.867  1.00 71.85      1    C
ATOM   3810  CG1 ILE B 131     -24.360 -33.495-101.692  1.00 64.03      1    C
ATOM   3811  CG2 ILE B 131     -23.952 -31.215-102.651  1.00 80.28      1    C
ATOM   3812  CD1 ILE B 131     -23.950 -34.155-102.988  1.00 65.10      1    C
ATOM   3813  N   PRO B 132     -25.854 -29.136 -99.979  1.00 69.86      1    N
ATOM   3814  CA  PRO B 132     -26.664 -27.927-100.166  1.00 61.37      1    C
ATOM   3815  C   PRO B 132     -26.471 -27.347-101.558  1.00 65.14      1    C
ATOM   3816  O   PRO B 132     -25.352 -27.268-102.068  1.00 81.11      1    O
ATOM   3817  CB  PRO B 132     -26.127 -26.976 -99.091  1.00 66.35      1    C
ATOM   3818  CG  PRO B 132     -25.545 -27.878 -98.052  1.00 62.17      1    C
ATOM   3819  CD  PRO B 132     -24.951 -29.021 -98.822  1.00 58.08      1    C
ATOM   3820  N   GLN B 133     -27.579 -26.938-102.172  1.00 63.31      1    N
ATOM   3821  CA  GLN B 133     -27.585 -26.359-103.503  1.00 72.72      1    C
ATOM   3822  C   GLN B 133     -27.950 -24.873-103.416  1.00 73.71      1    C
ATOM   3823  O   GLN B 133     -27.642 -24.217-102.405  1.00 72.12      1    O
ATOM   3824  CB  GLN B 133     -28.513 -27.179-104.397  1.00 78.23      1    C
ATOM   3825  CG  GLN B 133     -27.903 -28.498-104.851  1.00 79.33      1    C
ATOM   3826  CD  GLN B 133     -28.893 -29.382-105.583  1.00 88.15      1    C
ATOM   3827  OE1 GLN B 133     -30.036 -28.991-105.819  1.00 93.27      1    O
ATOM   3828  NE2 GLN B 133     -28.454 -30.580-105.952  1.00 77.67      1    N
ATOM   3829  N   GLU B 134     -28.590 -24.350-104.461  1.00 76.23      1    N
ATOM   3830  CA  GLU B 134     -28.902 -22.927-104.539  1.00 91.97      1    C
ATOM   3831  C   GLU B 134     -29.880 -22.491-103.451  1.00 95.89      1    C
ATOM   3832  O   GLU B 134     -30.844 -23.193-103.130  1.00 85.73      1    O
ATOM   3833  CB  GLU B 134     -29.478 -22.600-105.919  1.00101.10      1    C
ATOM   3834  CG  GLU B 134     -30.739 -23.380-106.266  1.00117.11      1    C
ATOM   3835  CD  GLU B 134     -30.910 -23.585-107.757  1.00123.96      1    C
ATOM   3836  OE1 GLU B 134     -30.843 -22.588-108.506  1.00123.76      1    O
ATOM   3837  OE2 GLU B 134     -31.111 -24.744-108.180  1.00116.39      1    O
ATOM   3838  N   PHE B 135     -29.609 -21.322-102.871  1.00 93.69      1    N
ATOM   3839  CA  PHE B 135     -30.486 -20.707-101.886  1.00 75.42      1    C
ATOM   3840  C   PHE B 135     -31.577 -19.907-102.600  1.00 81.51      1    C
ATOM   3841  O   PHE B 135     -31.610 -19.812-103.830  1.00 95.33      1    O
ATOM   3842  CB  PHE B 135     -29.670 -19.819-100.949  1.00 76.80      1    C
ATOM   3843  CG  PHE B 135     -29.312 -20.469 -99.641  1.00 73.56      1    C
ATOM   3844  CD1 PHE B 135     -30.292 -20.965 -98.800  1.00 84.48      1    C
ATOM   3845  CD2 PHE B 135     -27.987 -20.600 -99.262  1.00 80.69      1    C
ATOM   3846  CE1 PHE B 135     -29.955 -21.557 -97.595  1.00 89.01      1    C
ATOM   3847  CE2 PHE B 135     -27.646 -21.196 -98.063  1.00 79.57      1    C
ATOM   3848  CZ  PHE B 135     -28.631 -21.678 -97.231  1.00 84.01      1    C
ATOM   3849  N   THR B 136     -32.484 -19.310-101.825  1.00 75.83      1    N
ATOM   3850  CA  THR B 136     -33.539 -18.476-102.404  1.00 75.19      1    C
ATOM   3851  C   THR B 136     -34.067 -17.543-101.322  1.00 76.21      1    C
ATOM   3852  O   THR B 136     -34.692 -18.010-100.367  1.00 85.24      1    O
ATOM   3853  CB  THR B 136     -34.661 -19.336-102.980  1.00 81.15      1    C
ATOM   3854  OG1 THR B 136     -34.207 -19.973-104.180  1.00111.65      1    O
ATOM   3855  CG2 THR B 136     -35.881 -18.481-103.299  1.00 68.32      1    C
ATOM   3856  N   ILE B 137     -33.827 -16.241-101.470  1.00 83.03      1    N
ATOM   3857  CA  ILE B 137     -34.287 -15.233-100.517  1.00 74.94      1    C
ATOM   3858  C   ILE B 137     -35.375 -14.400-101.183  1.00 91.18      1    C
ATOM   3859  O   ILE B 137     -35.125 -13.761-102.213  1.00104.29      1    O
ATOM   3860  CB  ILE B 137     -33.136 -14.337-100.036  1.00 53.97      1    C
ATOM   3861  CG1 ILE B 137     -32.157 -15.130 -99.173  1.00 70.01      1    C
ATOM   3862  CG2 ILE B 137     -33.679 -13.155 -99.257  1.00 64.61      1    C
ATOM   3863  CD1 ILE B 137     -30.963 -14.319 -98.716  1.00 73.37      1    C
ATOM   3864  N   ASP B 138     -36.566 -14.379-100.568  1.00 74.21      1    N
ATOM   3865  CA  ASP B 138     -37.732 -13.618-101.022  1.00 75.08      1    C
ATOM   3866  C   ASP B 138     -37.801 -13.420-102.532  1.00 91.27      1    C
ATOM   3867  O   ASP B 138     -37.628 -12.298-103.019  1.00102.52      1    O
ATOM   3868  CB  ASP B 138     -37.769 -12.251-100.335  1.00 83.62      1    C
ATOM   3869  CG  ASP B 138     -37.978 -12.352 -98.840  1.00 87.15      1    C
ATOM   3870  OD1 ASP B 138     -38.274 -13.458 -98.347  1.00 89.74      1    O
ATOM   3871  OD2 ASP B 138     -37.840 -11.318 -98.154  1.00 85.34      1    O
ATOM   3872  N   TYR B 139     -38.027 -14.503-103.277  1.00 98.50      1    N
ATOM   3873  CA  TYR B 139     -38.206 -14.446-104.729  1.00104.76      1    C
ATOM   3874  C   TYR B 139     -36.924 -13.997-105.430  1.00104.80      1    C
ATOM   3875  O   TYR B 139     -36.924 -13.080-106.255  1.00103.38      1    O
ATOM   3876  CB  TYR B 139     -39.394 -13.559-105.126  1.00114.81      1    C
ATOM   3877  CG  TYR B 139     -40.592 -13.657-104.206  1.00128.32      1    C
ATOM   3878  CD1 TYR B 139     -41.118 -14.893-103.846  1.00131.82      1    C
ATOM   3879  CD2 TYR B 139     -41.205 -12.514-103.709  1.00128.03      1    C
ATOM   3880  CE1 TYR B 139     -42.217 -14.987-103.010  1.00138.85      1    C
ATOM   3881  CE2 TYR B 139     -42.303 -12.598-102.873  1.00140.94      1    C
ATOM   3882  CZ  TYR B 139     -42.805 -13.837-102.527  1.00152.56      1    C
ATOM   3883  OH  TYR B 139     -43.897 -13.923-101.695  1.00146.78      1    O
ATOM   3884  N   GLN B 140     -35.815 -14.644-105.080  1.00108.50      1    N
ATOM   3885  CA  GLN B 140     -34.561 -14.417-105.789  1.00106.79      1    C
ATOM   3886  C   GLN B 140     -33.802 -15.735-105.826  1.00104.87      1    C
ATOM   3887  O   GLN B 140     -33.435 -16.274-104.778  1.00100.85      1    O
ATOM   3888  CB  GLN B 140     -33.752 -13.311-105.102  1.00 97.04      1    C
ATOM   3889  CG  GLN B 140     -32.251 -13.355-105.310  1.00113.88      1    C
ATOM   3890  CD  GLN B 140     -31.568 -12.083-104.828  1.00112.51      1    C
ATOM   3891  OE1 GLN B 140     -30.486 -11.729-105.296  1.00 93.60      1    O
ATOM   3892  NE2 GLN B 140     -32.202 -11.390-103.887  1.00113.00      1    N
ATOM   3893  N   GLU B 141     -33.568 -16.241-107.031  1.00102.98      1    N
ATOM   3894  CA  GLU B 141     -33.039 -17.576-107.278  1.00102.86      1    C
ATOM   3895  C   GLU B 141     -31.535 -17.576-107.524  1.00107.16      1    C
ATOM   3896  O   GLU B 141     -30.933 -16.563-107.889  1.00118.33      1    O
ATOM   3897  CB  GLU B 141     -33.753 -18.250-108.453  1.00106.64      1    C
ATOM   3898  CG  GLU B 141     -35.025 -18.995-108.060  1.00107.27      1    C
ATOM   3899  CD  GLU B 141     -36.269 -18.136-108.117  1.00124.29      1    C
ATOM   3900  OE1 GLU B 141     -36.153 -16.900-107.982  1.00124.87      1    O
ATOM   3901  OE2 GLU B 141     -37.369 -18.701-108.298  1.00129.37      1    O
ATOM   3902  N   GLY B 142     -30.933 -18.738-107.282  1.00101.14      1    N
ATOM   3903  CA  GLY B 142     -29.548 -18.988-107.621  1.00102.75      1    C
ATOM   3904  C   GLY B 142     -28.553 -18.168-106.835  1.00 99.35      1    C
ATOM   3905  O   GLY B 142     -27.793 -17.373-107.396  1.00108.46      1    O
ATOM   3906  N   ILE B 143     -28.552 -18.362-105.521  1.00 84.46      1    N
ATOM   3907  CA  ILE B 143     -27.568 -17.761-104.635  1.00 89.35      1    C
ATOM   3908  C   ILE B 143     -26.713 -18.890-104.083  1.00 97.88      1    C
ATOM   3909  O   ILE B 143     -27.241 -19.919-103.646  1.00103.57      1    O
ATOM   3910  CB  ILE B 143     -28.231 -16.966-103.500  1.00 72.53      1    C
ATOM   3911  CG1 ILE B 143     -29.412 -16.156-104.032  1.00 82.07      1    C
ATOM   3912  CG2 ILE B 143     -27.221 -16.027-102.879  1.00 80.90      1    C
ATOM   3913  CD1 ILE B 143     -29.027 -15.092-105.031  1.00101.28      1    C
ATOM   3914  N   LYS B 144     -25.397 -18.705-104.107  1.00 86.17      1    N
ATOM   3915  CA  LYS B 144     -24.498 -19.736-103.604  1.00 96.25      1    C
ATOM   3916  C   LYS B 144     -24.084 -19.466-102.167  1.00 94.75      1    C
ATOM   3917  O   LYS B 144     -23.967 -20.400-101.367  1.00 96.93      1    O
ATOM   3918  CB  LYS B 144     -23.260 -19.842-104.499  1.00111.87      1    C
ATOM   3919  CG  LYS B 144     -22.638 -21.230-104.542  1.00100.92      1    C
ATOM   3920  CD  LYS B 144     -21.434 -21.332-103.620  1.00 86.79      1    C
ATOM   3921  CE  LYS B 144     -20.251 -20.550-104.168  1.00 85.29      1    C
ATOM   3922  NZ  LYS B 144     -19.092 -20.581-103.236  1.00 91.31      1    N
ATOM   3923  N   ASN B 145     -23.867 -18.199-101.826  1.00 93.76      1    N
ATOM   3924  CA  ASN B 145     -23.449 -17.811-100.482  1.00 97.54      1    C
ATOM   3925  C   ASN B 145     -24.123 -16.491-100.146  1.00 94.45      1    C
ATOM   3926  O   ASN B 145     -23.554 -15.412-100.352  1.00 97.01      1    O
ATOM   3927  CB  ASN B 145     -21.928 -17.696-100.371  1.00107.77      1    C
ATOM   3928  CG  ASN B 145     -21.483 -17.097 -99.050  1.00107.34      1    C
ATOM   3929  OD1 ASN B 145     -22.093 -17.340 -98.009  1.00 99.73      1    O
ATOM   3930  ND2 ASN B 145     -20.416 -16.306 -99.088  1.00109.93      1    N
ATOM   3931  N   PRO B 146     -25.350 -16.537 -99.639  1.00 92.19      1    N
ATOM   3932  CA  PRO B 146     -26.030 -15.287 -99.257  1.00 91.90      1    C
ATOM   3933  C   PRO B 146     -25.733 -14.918 -97.808  1.00 89.13      1    C
ATOM   3934  O   PRO B 146     -26.588 -14.993 -96.929  1.00 85.88      1    O
ATOM   3935  CB  PRO B 146     -27.503 -15.632 -99.482  1.00 86.92      1    C
ATOM   3936  CG  PRO B 146     -27.580 -17.086 -99.193  1.00 86.20      1    C
ATOM   3937  CD  PRO B 146     -26.285 -17.675 -99.696  1.00 95.82      1    C
ATOM   3938  N   LEU B 147     -24.474 -14.593 -97.536  1.00 92.63      1    N
ATOM   3939  CA  LEU B 147     -24.067 -14.116 -96.223  1.00 87.81      1    C
ATOM   3940  C   LEU B 147     -24.085 -12.593 -96.240  1.00 84.13      1    C
ATOM   3941  O   LEU B 147     -23.530 -11.973 -97.153  1.00 97.85      1    O
ATOM   3942  CB  LEU B 147     -22.679 -14.643 -95.852  1.00104.79      1    C
ATOM   3943  CG  LEU B 147     -22.366 -14.813 -94.360  1.00 97.32      1    C
ATOM   3944  CD1 LEU B 147     -21.216 -15.791 -94.163  1.00108.20      1    C
ATOM   3945  CD2 LEU B 147     -22.047 -13.479 -93.693  1.00 76.34      1    C
ATOM   3946  N   GLY B 148     -24.719 -11.992 -95.237  1.00 73.99      1    N
ATOM   3947  CA  GLY B 148     -24.778 -10.550 -95.145  1.00 82.70      1    C
ATOM   3948  C   GLY B 148     -25.909  -9.902 -95.914  1.00 84.35      1    C
ATOM   3949  O   GLY B 148     -26.161  -8.706 -95.720  1.00 92.99      1    O
ATOM   3950  N   LEU B 149     -26.592 -10.645 -96.783  1.00 71.63      1    N
ATOM   3951  CA  LEU B 149     -27.642 -10.078 -97.614  1.00 70.59      1    C
ATOM   3952  C   LEU B 149     -28.882  -9.760 -96.777  1.00 79.60      1    C
ATOM   3953  O   LEU B 149     -28.962 -10.067 -95.583  1.00 82.99      1    O
ATOM   3954  CB  LEU B 149     -28.003 -11.045 -98.741  1.00 65.42      1    C
ATOM   3955  CG  LEU B 149     -27.013 -11.167 -99.899  1.00 69.14      1    C
ATOM   3956  CD1 LEU B 149     -27.623 -11.964-101.043  1.00 75.28      1    C
ATOM   3957  CD2 LEU B 149     -26.570  -9.795-100.377  1.00 74.98      1    C
ATOM   3958  N   SER B 150     -29.864  -9.134 -97.424  1.00 72.46      1    N
ATOM   3959  CA  SER B 150     -31.074  -8.682 -96.755  1.00 80.84      1    C
ATOM   3960  C   SER B 150     -32.286  -9.439 -97.280  1.00 81.65      1    C
ATOM   3961  O   SER B 150     -32.346  -9.815 -98.455  1.00 68.41      1    O
ATOM   3962  CB  SER B 150     -31.282  -7.173 -96.945  1.00 84.46      1    C
ATOM   3963  OG  SER B 150     -32.590  -6.782 -96.566  1.00 85.25      1    O
ATOM   3964  N   GLY B 151     -33.255  -9.646 -96.396  1.00 86.09      1    N
ATOM   3965  CA  GLY B 151     -34.471 -10.344 -96.765  1.00 73.48      1    C
ATOM   3966  C   GLY B 151     -35.357 -10.534 -95.554  1.00 78.11      1    C
ATOM   3967  O   GLY B 151     -35.138  -9.932 -94.501  1.00 70.15      1    O
ATOM   3968  N   VAL B 152     -36.361 -11.400 -95.714  1.00 82.92      1    N
ATOM   3969  CA  VAL B 152     -37.294 -11.728 -94.646  1.00 69.54      1    C
ATOM   3970  C   VAL B 152     -37.323 -13.223 -94.360  1.00 79.89      1    C
ATOM   3971  O   VAL B 152     -37.312 -13.638 -93.195  1.00 85.02      1    O
ATOM   3972  CB  VAL B 152     -38.715 -11.215 -94.971  1.00 58.43      1    C
ATOM   3973  CG1 VAL B 152     -39.672 -11.550 -93.840  1.00 81.40      1    C
ATOM   3974  CG2 VAL B 152     -38.695  -9.718 -95.233  1.00 83.09      1    C
ATOM   3975  N   ARG B 153     -37.355 -14.050 -95.402  1.00 76.35      1    N
ATOM   3976  CA  ARG B 153     -37.321 -15.496 -95.242  1.00 73.53      1    C
ATOM   3977  C   ARG B 153     -36.685 -16.101 -96.484  1.00 84.97      1    C
ATOM   3978  O   ARG B 153     -36.798 -15.553 -97.583  1.00 90.29      1    O
ATOM   3979  CB  ARG B 153     -38.721 -16.073 -95.003  1.00 79.91      1    C
ATOM   3980  CG  ARG B 153     -39.595 -16.168 -96.241  1.00 79.06      1    C
ATOM   3981  CD  ARG B 153     -40.867 -16.947 -95.945  1.00 81.69      1    C
ATOM   3982  NE  ARG B 153     -41.655 -17.196 -97.145  1.00 85.41      1    N
ATOM   3983  CZ  ARG B 153     -42.833 -17.805 -97.153  1.00 83.84      1    C
ATOM   3984  NH1 ARG B 153     -43.397 -18.233 -96.036  1.00 84.49      1    N
ATOM   3985  NH2 ARG B 153     -43.463 -17.985 -98.311  1.00 98.85      1    N
ATOM   3986  N   MET B 154     -36.006 -17.229 -96.303  1.00 94.34      1    N
ATOM   3987  CA  MET B 154     -35.268 -17.845 -97.394  1.00 90.09      1    C
ATOM   3988  C   MET B 154     -35.661 -19.308 -97.533  1.00 77.56      1    C
ATOM   3989  O   MET B 154     -36.325 -19.886 -96.669  1.00 73.37      1    O
ATOM   3990  CB  MET B 154     -33.751 -17.721 -97.206  1.00 73.67      1    C
ATOM   3991  CG  MET B 154     -33.246 -18.069 -95.830  1.00 69.61      1    C
ATOM   3992  SD  MET B 154     -31.543 -17.521 -95.655  1.00 98.42      1    S
ATOM   3993  CE  MET B 154     -30.953 -18.662 -94.421  1.00 69.83      1    C
ATOM   3994  N   GLU B 155     -35.233 -19.901 -98.646  1.00 77.98      1    N
ATOM   3995  CA  GLU B 155     -35.463 -21.309 -98.922  1.00 78.74      1    C
ATOM   3996  C   GLU B 155     -34.204 -21.917 -99.520  1.00 74.72      1    C
ATOM   3997  O   GLU B 155     -33.423 -21.237-100.192  1.00 87.89      1    O
ATOM   3998  CB  GLU B 155     -36.633 -21.526 -99.894  1.00 75.48      1    C
ATOM   3999  CG  GLU B 155     -37.940 -20.870 -99.488  1.00 86.97      1    C
ATOM   4000  CD  GLU B 155     -39.011 -21.022-100.550  1.00108.67      1    C
ATOM   4001  OE1 GLU B 155     -38.969 -22.024-101.294  1.00112.15      1    O
ATOM   4002  OE2 GLU B 155     -39.889 -20.138-100.643  1.00114.85      1    O
ATOM   4003  N   VAL B 156     -34.015 -23.207 -99.262  1.00 68.38      1    N
ATOM   4004  CA  VAL B 156     -32.843 -23.943 -99.712  1.00 72.94      1    C
ATOM   4005  C   VAL B 156     -33.318 -25.250-100.329  1.00 82.01      1    C
ATOM   4006  O   VAL B 156     -34.313 -25.836 -99.894  1.00 85.65      1    O
ATOM   4007  CB  VAL B 156     -31.849 -24.200 -98.555  1.00 52.66      1    C
ATOM   4008  CG1 VAL B 156     -32.554 -24.853 -97.377  1.00 72.63      1    C
ATOM   4009  CG2 VAL B 156     -30.655 -25.021 -99.020  1.00 64.90      1    C
ATOM   4010  N   SER B 157     -32.602 -25.707-101.350  1.00 74.19      1    N
ATOM   4011  CA  SER B 157     -32.791 -27.034-101.916  1.00 74.25      1    C
ATOM   4012  C   SER B 157     -31.538 -27.851-101.640  1.00 79.82      1    C
ATOM   4013  O   SER B 157     -30.428 -27.418-101.963  1.00 87.82      1    O
ATOM   4014  CB  SER B 157     -33.072 -26.961-103.419  1.00 90.30      1    C
ATOM   4015  OG  SER B 157     -31.876 -26.782-104.159  1.00 98.69      1    O
ATOM   4016  N   VAL B 158     -31.712 -29.015-101.022  1.00 78.80      1    N
ATOM   4017  CA  VAL B 158     -30.597 -29.865-100.625  1.00 71.18      1    C
ATOM   4018  C   VAL B 158     -30.730 -31.212-101.321  1.00 77.74      1    C
ATOM   4019  O   VAL B 158     -31.828 -31.772-101.413  1.00 66.43      1    O
ATOM   4020  CB  VAL B 158     -30.541 -30.039 -99.093  1.00 59.18      1    C
ATOM   4021  CG1 VAL B 158     -29.322 -30.846 -98.698  1.00 80.00      1    C
ATOM   4022  CG2 VAL B 158     -30.531 -28.683 -98.408  1.00 56.25      1    C
ATOM   4023  N   HIS B 159     -29.603 -31.725-101.815  1.00 78.85      1    N
ATOM   4024  CA  HIS B 159     -29.548 -33.030-102.460  1.00 71.82      1    C
ATOM   4025  C   HIS B 159     -29.184 -34.093-101.431  1.00 71.06      1    C
ATOM   4026  O   HIS B 159     -28.180 -33.963-100.723  1.00 67.23      1    O
ATOM   4027  CB  HIS B 159     -28.533 -33.013-103.603  1.00 68.53      1    C
ATOM   4028  CG  HIS B 159     -28.672 -34.159-104.556  1.00 74.23      1    C
ATOM   4029  ND1 HIS B 159     -28.409 -35.464-104.199  1.00 79.96      1    N
ATOM   4030  CD2 HIS B 159     -29.053 -34.193-105.855  1.00 68.61      1    C
ATOM   4031  CE1 HIS B 159     -28.619 -36.252-105.238  1.00 77.44      1    C
ATOM   4032  NE2 HIS B 159     -29.011 -35.506-106.255  1.00 73.90      1    N
ATOM   4033  N   LEU B 160     -30.000 -35.143-101.354  1.00 71.33      1    N
ATOM   4034  CA  LEU B 160     -29.850 -36.204-100.364  1.00 68.17      1    C
ATOM   4035  C   LEU B 160     -29.567 -37.530-101.056  1.00 77.57      1    C
ATOM   4036  O   LEU B 160     -30.311 -37.937-101.953  1.00 88.34      1    O
ATOM   4037  CB  LEU B 160     -31.110 -36.327 -99.501  1.00 60.13      1    C
ATOM   4038  CG  LEU B 160     -31.165 -35.590 -98.160  1.00 57.57      1    C
ATOM   4039  CD1 LEU B 160     -30.572 -34.199 -98.257  1.00 65.71      1    C
ATOM   4040  CD2 LEU B 160     -32.598 -35.518 -97.669  1.00 74.56      1    C
ATOM   4041  N   ILE B 161     -28.496 -38.199-100.636  1.00 74.95      1    N
ATOM   4042  CA  ILE B 161     -28.162 -39.543-101.093  1.00 80.38      1    C
ATOM   4043  C   ILE B 161     -28.451 -40.517 -99.960  1.00 78.58      1    C
ATOM   4044  O   ILE B 161     -27.948 -40.347 -98.843  1.00 80.16      1    O
ATOM   4045  CB  ILE B 161     -26.693 -39.644-101.541  1.00 80.45      1    C
ATOM   4046  CG1 ILE B 161     -26.332 -38.479-102.466  1.00 72.77      1    C
ATOM   4047  CG2 ILE B 161     -26.434 -40.982-102.215  1.00 87.10      1    C
ATOM   4048  CD1 ILE B 161     -26.656 -38.731-103.921  1.00 64.49      1    C
ATOM   4049  N   SER B 162     -29.259 -41.537-100.245  1.00 77.58      1    N
ATOM   4050  CA  SER B 162     -29.663 -42.511 -99.244  1.00 81.78      1    C
ATOM   4051  C   SER B 162     -29.409 -43.920 -99.761  1.00 89.25      1    C
ATOM   4052  O   SER B 162     -29.361 -44.164-100.969  1.00 92.01      1    O
ATOM   4053  CB  SER B 162     -31.142 -42.352 -98.869  1.00 87.96      1    C
ATOM   4054  OG  SER B 162     -31.982 -42.692 -99.958  1.00 92.99      1    O
ATOM   4055  N   CYS B 163     -29.245 -44.850 -98.821  1.00 90.06      1    N
ATOM   4056  CA  CYS B 163     -28.974 -46.242 -99.152  1.00 86.42      1    C
ATOM   4057  C   CYS B 163     -29.638 -47.140 -98.119  1.00 85.17      1    C
ATOM   4058  O   CYS B 163     -29.972 -46.706 -97.014  1.00 92.07      1    O
ATOM   4059  CB  CYS B 163     -27.470 -46.529 -99.210  1.00 78.93      1    C
ATOM   4060  SG  CYS B 163     -26.653 -46.481 -97.601  1.00 69.17      1    S
ATOM   4061  N   HIS B 164     -29.825 -48.403 -98.496  1.00 87.70      1    N
ATOM   4062  CA  HIS B 164     -30.338 -49.402 -97.567  1.00 85.37      1    C
ATOM   4063  C   HIS B 164     -29.387 -49.555 -96.386  1.00 84.29      1    C
ATOM   4064  O   HIS B 164     -28.178 -49.726 -96.565  1.00 90.62      1    O
ATOM   4065  CB  HIS B 164     -30.524 -50.740 -98.279  1.00 91.28      1    C
ATOM   4066  CG  HIS B 164     -31.349 -51.726 -97.513  1.00113.16      1    C
ATOM   4067  ND1 HIS B 164     -32.094 -51.373 -96.408  1.00119.11      1    N
ATOM   4068  CD2 HIS B 164     -31.551 -53.052 -97.695  1.00126.03      1    C
ATOM   4069  CE1 HIS B 164     -32.717 -52.441 -95.941  1.00124.11      1    C
ATOM   4070  NE2 HIS B 164     -32.405 -53.473 -96.704  1.00128.57      1    N
ATOM   4071  N   ASN B 165     -29.941 -49.481 -95.174  1.00 89.70      1    N
ATOM   4072  CA  ASN B 165     -29.111 -49.499 -93.973  1.00 91.03      1    C
ATOM   4073  C   ASN B 165     -28.387 -50.831 -93.809  1.00 98.62      1    C
ATOM   4074  O   ASN B 165     -27.218 -50.857 -93.407  1.00105.33      1    O
ATOM   4075  CB  ASN B 165     -29.967 -49.201 -92.742  1.00 92.80      1    C
ATOM   4076  CG  ASN B 165     -29.141 -49.045 -91.481  1.00 91.85      1    C
ATOM   4077  OD1 ASN B 165     -27.937 -48.793 -91.539  1.00 88.91      1    O
ATOM   4078  ND2 ASN B 165     -29.786 -49.196 -90.330  1.00112.17      1    N
ATOM   4079  N   ASP B 166     -29.062 -51.944 -94.112  1.00101.60      1    N
ATOM   4080  CA  ASP B 166     -28.450 -53.259 -93.931  1.00 99.70      1    C
ATOM   4081  C   ASP B 166     -27.178 -53.404 -94.757  1.00 91.65      1    C
ATOM   4082  O   ASP B 166     -26.165 -53.915 -94.264  1.00 86.44      1    O
ATOM   4083  CB  ASP B 166     -29.448 -54.360 -94.292  1.00 98.57      1    C
ATOM   4084  CG  ASP B 166     -30.775 -54.198 -93.582  1.00122.25      1    C
ATOM   4085  OD1 ASP B 166     -30.807 -53.542 -92.520  1.00128.08      1    O
ATOM   4086  OD2 ASP B 166     -31.785 -54.734 -94.085  1.00135.15      1    O
ATOM   4087  N   MET B 167     -27.209 -52.959 -96.015  1.00 96.48      1    N
ATOM   4088  CA  MET B 167     -26.018 -53.042 -96.854  1.00 96.76      1    C
ATOM   4089  C   MET B 167     -24.894 -52.158 -96.329  1.00 94.20      1    C
ATOM   4090  O   MET B 167     -23.719 -52.433 -96.596  1.00 92.90      1    O
ATOM   4091  CB  MET B 167     -26.358 -52.658 -98.294  1.00 88.82      1    C
ATOM   4092  CG  MET B 167     -26.778 -53.816 -99.195  1.00 81.22      1    C
ATOM   4093  SD  MET B 167     -27.997 -54.930 -98.470  1.00109.11      1    S
ATOM   4094  CE  MET B 167     -26.961 -56.307 -97.970  1.00 96.43      1    C
ATOM   4095  N   ALA B 168     -25.225 -51.102 -95.585  1.00 97.97      1    N
ATOM   4096  CA  ALA B 168     -24.184 -50.266 -94.999  1.00 96.55      1    C
ATOM   4097  C   ALA B 168     -23.631 -50.866 -93.712  1.00101.00      1    C
ATOM   4098  O   ALA B 168     -22.428 -50.768 -93.449  1.00100.29      1    O
ATOM   4099  CB  ALA B 168     -24.724 -48.859 -94.740  1.00 95.53      1    C
ATOM   4100  N   ARG B 169     -24.490 -51.487 -92.898  1.00104.53      1    N
ATOM   4101  CA  ARG B 169     -24.024 -52.080 -91.648  1.00107.45      1    C
ATOM   4102  C   ARG B 169     -23.018 -53.196 -91.900  1.00101.26      1    C
ATOM   4103  O   ARG B 169     -21.983 -53.274 -91.228  1.00 98.39      1    O
ATOM   4104  CB  ARG B 169     -25.210 -52.616 -90.844  1.00117.61      1    C
ATOM   4105  CG  ARG B 169     -26.246 -51.573 -90.460  1.00118.54      1    C
ATOM   4106  CD  ARG B 169     -27.505 -52.232 -89.911  1.00109.13      1    C
ATOM   4107  NE  ARG B 169     -27.207 -53.258 -88.918  1.00123.32      1    N
ATOM   4108  CZ  ARG B 169     -26.939 -53.012 -87.642  1.00122.24      1    C
ATOM   4109  NH1 ARG B 169     -26.930 -51.779 -87.163  1.00123.18      1    N
ATOM   4110  NH2 ARG B 169     -26.679 -54.029 -86.826  1.00118.96      1    N
ATOM   4111  N   ASN B 170     -23.306 -54.069 -92.867  1.00 96.81      1    N
ATOM   4112  CA  ASN B 170     -22.430 -55.207 -93.122  1.00 99.46      1    C
ATOM   4113  C   ASN B 170     -21.095 -54.772 -93.716  1.00 95.88      1    C
ATOM   4114  O   ASN B 170     -20.051 -55.353 -93.397  1.00100.64      1    O
ATOM   4115  CB  ASN B 170     -23.129 -56.207 -94.036  1.00 89.38      1    C
ATOM   4116  CG  ASN B 170     -24.465 -56.666 -93.490  1.00103.07      1    C
ATOM   4117  OD1 ASN B 170     -24.709 -56.614 -92.285  1.00114.37      1    O
ATOM   4118  ND2 ASN B 170     -25.340 -57.123 -94.380  1.00 91.20      1    N
ATOM   4119  N   ILE B 171     -21.106 -53.764 -94.593  1.00 93.53      1    N
ATOM   4120  CA  ILE B 171     -19.854 -53.274 -95.165  1.00 85.31      1    C
ATOM   4121  C   ILE B 171     -18.975 -52.676 -94.075  1.00 89.75      1    C
ATOM   4122  O   ILE B 171     -17.753 -52.871 -94.063  1.00 94.04      1    O
ATOM   4123  CB  ILE B 171     -20.134 -52.271 -96.300  1.00 92.81      1    C
ATOM   4124  CG1 ILE B 171     -20.774 -52.990 -97.491  1.00 95.07      1    C
ATOM   4125  CG2 ILE B 171     -18.856 -51.566 -96.725  1.00 90.57      1    C
ATOM   4126  CD1 ILE B 171     -19.779 -53.646 -98.426  1.00 84.18      1    C
ATOM   4127  N   ILE B 172     -19.580 -51.944 -93.137  1.00 99.70      1    N
ATOM   4128  CA  ILE B 172     -18.830 -51.475 -91.977  1.00100.95      1    C
ATOM   4129  C   ILE B 172     -18.399 -52.660 -91.126  1.00 97.07      1    C
ATOM   4130  O   ILE B 172     -17.279 -52.693 -90.601  1.00 95.91      1    O
ATOM   4131  CB  ILE B 172     -19.660 -50.464 -91.164  1.00 96.09      1    C
ATOM   4132  CG1 ILE B 172     -20.010 -49.243 -92.015  1.00 93.82      1    C
ATOM   4133  CG2 ILE B 172     -18.911 -50.039 -89.909  1.00 95.17      1    C
ATOM   4134  CD1 ILE B 172     -21.057 -48.351 -91.386  1.00 93.59      1    C
ATOM   4135  N   LYS B 173     -19.283 -53.651 -90.978  1.00 90.28      1    N
ATOM   4136  CA  LYS B 173     -18.960 -54.837 -90.193  1.00 87.62      1    C
ATOM   4137  C   LYS B 173     -17.740 -55.557 -90.754  1.00 89.85      1    C
ATOM   4138  O   LYS B 173     -16.883 -56.023 -89.995  1.00 85.55      1    O
ATOM   4139  CB  LYS B 173     -20.165 -55.778 -90.160  1.00 84.80      1    C
ATOM   4140  CG  LYS B 173     -20.135 -56.811 -89.051  1.00 98.74      1    C
ATOM   4141  CD  LYS B 173     -21.441 -56.807 -88.275  1.00102.95      1    C
ATOM   4142  CE  LYS B 173     -22.615 -57.144 -89.182  1.00106.94      1    C
ATOM   4143  NZ  LYS B 173     -22.520 -58.525 -89.732  1.00113.11      1    N
ATOM   4144  N   ALA B 174     -17.639 -55.648 -92.083  1.00 95.02      1    N
ATOM   4145  CA  ALA B 174     -16.496 -56.314 -92.702  1.00 89.35      1    C
ATOM   4146  C   ALA B 174     -15.202 -55.556 -92.434  1.00 87.25      1    C
ATOM   4147  O   ALA B 174     -14.177 -56.157 -92.095  1.00 96.76      1    O
ATOM   4148  CB  ALA B 174     -16.730 -56.470 -94.205  1.00 75.65      1    C
ATOM   4149  N   VAL B 175     -15.231 -54.231 -92.587  1.00 83.43      1    N
ATOM   4150  CA  VAL B 175     -14.032 -53.429 -92.363  1.00 85.54      1    C
ATOM   4151  C   VAL B 175     -13.683 -53.402 -90.880  1.00 95.06      1    C
ATOM   4152  O   VAL B 175     -12.506 -53.449 -90.502  1.00 94.25      1    O
ATOM   4153  CB  VAL B 175     -14.228 -52.011 -92.931  1.00 92.32      1    C
ATOM   4154  CG1 VAL B 175     -13.050 -51.124 -92.570  1.00109.66      1    C
ATOM   4155  CG2 VAL B 175     -14.414 -52.069 -94.441  1.00 79.90      1    C
ATOM   4156  N   GLU B 176     -14.701 -53.323 -90.020  1.00103.67      1    N
ATOM   4157  CA  GLU B 176     -14.476 -53.305 -88.579  1.00112.41      1    C
ATOM   4158  C   GLU B 176     -13.798 -54.584 -88.100  1.00107.40      1    C
ATOM   4159  O   GLU B 176     -13.046 -54.557 -87.119  1.00105.59      1    O
ATOM   4160  CB  GLU B 176     -15.806 -53.099 -87.849  1.00107.64      1    C
ATOM   4161  CG  GLU B 176     -15.708 -52.346 -86.533  1.00111.32      1    C
ATOM   4162  CD  GLU B 176     -16.876 -51.397 -86.324  1.00113.23      1    C
ATOM   4163  OE1 GLU B 176     -18.029 -51.874 -86.272  1.00106.05      1    O
ATOM   4164  OE2 GLU B 176     -16.641 -50.175 -86.216  1.00113.94      1    O
ATOM   4165  N   ARG B 177     -14.049 -55.708 -88.779  1.00 97.51      1    N
ATOM   4166  CA  ARG B 177     -13.462 -56.984 -88.382  1.00 96.31      1    C
ATOM   4167  C   ARG B 177     -11.947 -57.021 -88.547  1.00102.03      1    C
ATOM   4168  O   ARG B 177     -11.292 -57.860 -87.919  1.00114.35      1    O
ATOM   4169  CB  ARG B 177     -14.063 -58.118 -89.217  1.00 94.86      1    C
ATOM   4170  CG  ARG B 177     -15.484 -58.522 -88.867  1.00101.22      1    C
ATOM   4171  CD  ARG B 177     -15.680 -58.790 -87.387  1.00106.27      1    C
ATOM   4172  NE  ARG B 177     -16.970 -59.417 -87.114  1.00100.47      1    N
ATOM   4173  CZ  ARG B 177     -17.350 -60.606 -87.567  1.00106.07      1    C
ATOM   4174  NH1 ARG B 177     -16.554 -61.354 -88.314  1.00106.72      1    N
ATOM   4175  NH2 ARG B 177     -18.564 -61.058 -87.262  1.00114.83      1    N
ATOM   4176  N   CYS B 178     -11.375 -56.138 -89.366  1.00112.11      1    N
ATOM   4177  CA  CYS B 178      -9.935 -56.089 -89.580  1.00110.56      1    C
ATOM   4178  C   CYS B 178      -9.226 -55.119 -88.643  1.00107.04      1    C
ATOM   4179  O   CYS B 178      -8.123 -54.659 -88.963  1.00104.94      1    O
ATOM   4180  CB  CYS B 178      -9.628 -55.734 -91.037  1.00102.22      1    C
ATOM   4181  SG  CYS B 178     -10.578 -56.685 -92.248  1.00 83.65      1    S
ATOM   4182  N   GLY B 179      -9.829 -54.793 -87.502  1.00104.57      1    N
ATOM   4183  CA  GLY B 179      -9.210 -53.850 -86.596  1.00108.22      1    C
ATOM   4184  C   GLY B 179      -9.223 -52.416 -87.065  1.00113.09      1    C
ATOM   4185  O   GLY B 179      -8.579 -51.569 -86.439  1.00116.52      1    O
ATOM   4186  N   LEU B 180      -9.927 -52.117 -88.151  1.00113.77      1    N
ATOM   4187  CA  LEU B 180      -9.985 -50.776 -88.706  1.00120.14      1    C
ATOM   4188  C   LEU B 180     -11.302 -50.106 -88.331  1.00122.33      1    C
ATOM   4189  O   LEU B 180     -12.308 -50.764 -88.056  1.00122.09      1    O
ATOM   4190  CB  LEU B 180      -9.832 -50.816 -90.229  1.00114.37      1    C
ATOM   4191  CG  LEU B 180      -8.717 -51.709 -90.779  1.00102.43      1    C
ATOM   4192  CD1 LEU B 180      -8.675 -51.642 -92.298  1.00 90.07      1    C
ATOM   4193  CD2 LEU B 180      -7.372 -51.321 -90.183  1.00 99.60      1    C
ATOM   4194  N   LYS B 181     -11.279 -48.776 -88.320  1.00118.27      1    N
ATOM   4195  CA  LYS B 181     -12.454 -47.966 -88.028  1.00120.06      1    C
ATOM   4196  C   LYS B 181     -12.779 -47.109 -89.241  1.00113.97      1    C
ATOM   4197  O   LYS B 181     -11.884 -46.488 -89.822  1.00107.78      1    O
ATOM   4198  CB  LYS B 181     -12.221 -47.085 -86.795  1.00116.55      1    C
ATOM   4199  CG  LYS B 181     -12.834 -45.695 -86.889  1.00118.27      1    C
ATOM   4200  CD  LYS B 181     -12.105 -44.703 -85.997  1.00118.13      1    C
ATOM   4201  CE  LYS B 181     -12.775 -43.339 -86.028  1.00117.49      1    C
ATOM   4202  NZ  LYS B 181     -12.089 -42.360 -85.140  1.00120.11      1    N
ATOM   4203  N   VAL B 182     -14.048 -47.087 -89.630  1.00111.92      1    N
ATOM   4204  CA  VAL B 182     -14.463 -46.278 -90.768  1.00100.51      1    C
ATOM   4205  C   VAL B 182     -14.733 -44.857 -90.294  1.00106.85      1    C
ATOM   4206  O   VAL B 182     -15.299 -44.635 -89.215  1.00114.10      1    O
ATOM   4207  CB  VAL B 182     -15.692 -46.895 -91.461  1.00 87.38      1    C
ATOM   4208  CG1 VAL B 182     -15.373 -48.300 -91.940  1.00 91.25      1    C
ATOM   4209  CG2 VAL B 182     -16.891 -46.921 -90.526  1.00 91.62      1    C
ATOM   4210  N   GLU B 183     -14.295 -43.883 -91.089  1.00103.11      1    N
ATOM   4211  CA  GLU B 183     -14.542 -42.478 -90.796  1.00 97.73      1    C
ATOM   4212  C   GLU B 183     -15.817 -41.984 -91.470  1.00105.42      1    C
ATOM   4213  O   GLU B 183     -16.643 -41.322 -90.834  1.00113.28      1    O
ATOM   4214  CB  GLU B 183     -13.340 -41.626 -91.214  1.00 97.39      1    C
ATOM   4215  CG  GLU B 183     -12.099 -41.881 -90.377  1.00100.02      1    C
ATOM   4216  CD  GLU B 183     -11.251 -40.638 -90.195  1.00118.14      1    C
ATOM   4217  OE1 GLU B 183     -11.353 -39.717 -91.032  1.00122.44      1    O
ATOM   4218  OE2 GLU B 183     -10.484 -40.581 -89.211  1.00123.52      1    O
ATOM   4219  N   GLN B 184     -15.985 -42.292 -92.754  1.00 97.14      1    N
ATOM   4220  CA  GLN B 184     -17.172 -41.873 -93.482  1.00 95.01      1    C
ATOM   4221  C   GLN B 184     -17.393 -42.807 -94.663  1.00 85.56      1    C
ATOM   4222  O   GLN B 184     -16.434 -43.257 -95.294  1.00 81.32      1    O
ATOM   4223  CB  GLN B 184     -17.035 -40.427 -93.971  1.00 82.76      1    C
ATOM   4224  CG  GLN B 184     -18.352 -39.738 -94.273  1.00101.27      1    C
ATOM   4225  CD  GLN B 184     -18.247 -38.229 -94.180  1.00110.97      1    C
ATOM   4226  OE1 GLN B 184     -18.967 -37.500 -94.864  1.00107.84      1    O
ATOM   4227  NE2 GLN B 184     -17.344 -37.751 -93.332  1.00108.81      1    N
ATOM   4228  N   LEU B 185     -18.660 -43.095 -94.946  1.00 87.15      1    N
ATOM   4229  CA  LEU B 185     -19.040 -43.836 -96.139  1.00 76.05      1    C
ATOM   4230  C   LEU B 185     -19.303 -42.861 -97.276  1.00 83.59      1    C
ATOM   4231  O   LEU B 185     -19.907 -41.804 -97.077  1.00 86.30      1    O
ATOM   4232  CB  LEU B 185     -20.281 -44.697 -95.892  1.00 69.96      1    C
ATOM   4233  CG  LEU B 185     -20.088 -46.050 -95.206  1.00 73.84      1    C
ATOM   4234  CD1 LEU B 185     -19.804 -45.882 -93.723  1.00 91.19      1    C
ATOM   4235  CD2 LEU B 185     -21.307 -46.933 -95.430  1.00 76.90      1    C
ATOM   4236  N   VAL B 186     -18.842 -43.221 -98.468  1.00 78.25      1    N
ATOM   4237  CA  VAL B 186     -18.937 -42.359 -99.637  1.00 68.16      1    C
ATOM   4238  C   VAL B 186     -19.593 -43.154-100.753  1.00 68.74      1    C
ATOM   4239  O   VAL B 186     -19.219 -44.305-101.002  1.00 79.11      1    O
ATOM   4240  CB  VAL B 186     -17.554 -41.843-100.077  1.00 64.65      1    C
ATOM   4241  CG1 VAL B 186     -17.647 -41.140-101.421  1.00 73.72      1    C
ATOM   4242  CG2 VAL B 186     -16.968 -40.921 -99.019  1.00 83.77      1    C
ATOM   4243  N   PHE B 187     -20.573 -42.548-101.418  1.00 61.52      1    N
ATOM   4244  CA  PHE B 187     -21.181 -43.189-102.573  1.00 59.57      1    C
ATOM   4245  C   PHE B 187     -20.139 -43.312-103.676  1.00 71.28      1    C
ATOM   4246  O   PHE B 187     -19.453 -42.340-104.006  1.00 74.67      1    O
ATOM   4247  CB  PHE B 187     -22.388 -42.387-103.056  1.00 68.25      1    C
ATOM   4248  CG  PHE B 187     -22.865 -42.775-104.427  1.00 65.49      1    C
ATOM   4249  CD1 PHE B 187     -23.189 -44.089-104.718  1.00 69.02      1    C
ATOM   4250  CD2 PHE B 187     -22.989 -41.824-105.425  1.00 69.15      1    C
ATOM   4251  CE1 PHE B 187     -23.628 -44.447-105.977  1.00 70.98      1    C
ATOM   4252  CE2 PHE B 187     -23.426 -42.176-106.686  1.00 68.85      1    C
ATOM   4253  CZ  PHE B 187     -23.746 -43.489-106.963  1.00 67.90      1    C
ATOM   4254  N   SER B 188     -20.015 -44.517-104.233  1.00 78.56      1    N
ATOM   4255  CA  SER B 188     -18.965 -44.790-105.210  1.00 81.99      1    C
ATOM   4256  C   SER B 188     -19.049 -43.845-106.404  1.00 78.31      1    C
ATOM   4257  O   SER B 188     -18.047 -43.241-106.801  1.00 82.43      1    O
ATOM   4258  CB  SER B 188     -19.044 -46.248-105.661  1.00 78.05      1    C
ATOM   4259  OG  SER B 188     -19.965 -46.398-106.722  1.00 84.94      1    O
ATOM   4260  N   GLY B 189     -20.240 -43.708-106.992  1.00 73.49      1    N
ATOM   4261  CA  GLY B 189     -20.388 -42.852-108.158  1.00 69.25      1    C
ATOM   4262  C   GLY B 189     -20.011 -41.406-107.903  1.00 73.43      1    C
ATOM   4263  O   GLY B 189     -19.585 -40.702-108.823  1.00 80.63      1    O
ATOM   4264  N   LEU B 190     -20.170 -40.937-106.664  1.00 75.64      1    N
ATOM   4265  CA  LEU B 190     -19.738 -39.583-106.332  1.00 78.42      1    C
ATOM   4266  C   LEU B 190     -18.219 -39.503-106.249  1.00 72.75      1    C
ATOM   4267  O   LEU B 190     -17.605 -38.572-106.784  1.00 81.02      1    O
ATOM   4268  CB  LEU B 190     -20.382 -39.132-105.017  1.00 74.74      1    C
ATOM   4269  CG  LEU B 190     -20.084 -37.715-104.510  1.00 75.99      1    C
ATOM   4270  CD1 LEU B 190     -21.306 -37.142-103.812  1.00 86.37      1    C
ATOM   4271  CD2 LEU B 190     -18.885 -37.690-103.567  1.00 85.19      1    C
ATOM   4272  N   ALA B 191     -17.594 -40.471-105.575  1.00 70.96      1    N
ATOM   4273  CA  ALA B 191     -16.138 -40.493-105.490  1.00 79.64      1    C
ATOM   4274  C   ALA B 191     -15.502 -40.781-106.843  1.00 75.31      1    C
ATOM   4275  O   ALA B 191     -14.494 -40.162-107.204  1.00 84.02      1    O
ATOM   4276  CB  ALA B 191     -15.689 -41.526-104.459  1.00 95.43      1    C
ATOM   4277  N   SER B 192     -16.080 -41.707-107.611  1.00 77.64      1    N
ATOM   4278  CA  SER B 192     -15.549 -42.004-108.937  1.00 75.77      1    C
ATOM   4279  C   SER B 192     -15.639 -40.807-109.873  1.00 81.63      1    C
ATOM   4280  O   SER B 192     -14.879 -40.736-110.842  1.00 94.53      1    O
ATOM   4281  CB  SER B 192     -16.278 -43.205-109.543  1.00 80.52      1    C
ATOM   4282  OG  SER B 192     -17.461 -42.804-110.209  1.00106.17      1    O
ATOM   4283  N   SER B 193     -16.554 -39.874-109.615  1.00 76.76      1    N
ATOM   4284  CA  SER B 193     -16.623 -38.639-110.383  1.00 69.21      1    C
ATOM   4285  C   SER B 193     -15.694 -37.558-109.851  1.00 78.80      1    C
ATOM   4286  O   SER B 193     -15.317 -36.656-110.607  1.00 84.47      1    O
ATOM   4287  CB  SER B 193     -18.058 -38.105-110.404  1.00 75.20      1    C
ATOM   4288  OG  SER B 193     -18.710 -38.340-109.170  1.00 86.10      1    O
ATOM   4289  N   ASN B 194     -15.307 -37.633-108.576  1.00 80.10      1    N
ATOM   4290  CA  ASN B 194     -14.527 -36.573-107.950  1.00 86.43      1    C
ATOM   4291  C   ASN B 194     -13.070 -36.559-108.393  1.00 90.44      1    C
ATOM   4292  O   ASN B 194     -12.351 -35.612-108.055  1.00108.22      1    O
ATOM   4293  CB  ASN B 194     -14.598 -36.706-106.427  1.00 91.76      1    C
ATOM   4294  CG  ASN B 194     -15.659 -35.815-105.813  1.00104.00      1    C
ATOM   4295  OD1 ASN B 194     -16.425 -35.161-106.522  1.00 97.10      1    O
ATOM   4296  ND2 ASN B 194     -15.714 -35.789-104.486  1.00111.80      1    N
ATOM   4297  N   ALA B 195     -12.618 -37.569-109.138  1.00 77.42      1    N
ATOM   4298  CA  ALA B 195     -11.228 -37.635-109.575  1.00 93.70      1    C
ATOM   4299  C   ALA B 195     -11.119 -38.006-111.050  1.00100.73      1    C
ATOM   4300  O   ALA B 195     -10.086 -38.530-111.479  1.00106.13      1    O
ATOM   4301  CB  ALA B 195     -10.438 -38.623-108.717  1.00 90.46      1    C
ATOM   4302  N   VAL B 196     -12.168 -37.745-111.826  1.00 89.26      1    N
ATOM   4303  CA  VAL B 196     -12.207 -38.017-113.259  1.00 77.72      1    C
ATOM   4304  C   VAL B 196     -12.746 -36.774-113.955  1.00 86.85      1    C
ATOM   4305  O   VAL B 196     -12.669 -36.642-115.182  1.00 92.23      1    O
ATOM   4306  CB  VAL B 196     -13.057 -39.268-113.564  1.00 65.40      1    C
ATOM   4307  CG1 VAL B 196     -13.037 -39.601-115.038  1.00 72.53      1    C
ATOM   4308  CG2 VAL B 196     -12.533 -40.458-112.784  1.00 75.76      1    C
ATOM   4309  N   ILE B 197     -13.256 -35.831-113.166  1.00 87.36      1    N
ATOM   4310  CA  ILE B 197     -13.937 -34.648-113.675  1.00 74.36      1    C
ATOM   4311  C   ILE B 197     -13.076 -33.418-113.426  1.00 74.73      1    C
ATOM   4312  O   ILE B 197     -12.509 -33.250-112.340  1.00 83.80      1    O
ATOM   4313  CB  ILE B 197     -15.313 -34.489-112.999  1.00 85.36      1    C
ATOM   4314  CG1 ILE B 197     -16.292 -35.549-113.496  1.00 72.66      1    C
ATOM   4315  CG2 ILE B 197     -15.881 -33.098-113.231  1.00100.36      1    C
ATOM   4316  CD1 ILE B 197     -17.709 -35.300-113.033  1.00 82.81      1    C
ATOM   4317  N   THR B 198     -12.979 -32.561-114.438  1.00 73.27      1    N
ATOM   4318  CA  THR B 198     -12.416 -31.229-114.287  1.00 89.49      1    C
ATOM   4319  C   THR B 198     -13.536 -30.235-114.004  1.00 99.68      1    C
ATOM   4320  O   THR B 198     -14.684 -30.440-114.408  1.00 89.54      1    O
ATOM   4321  CB  THR B 198     -11.647 -30.806-115.540  1.00 99.46      1    C
ATOM   4322  OG1 THR B 198     -12.473 -30.985-116.697  1.00100.62      1    O
ATOM   4323  CG2 THR B 198     -10.380 -31.635-115.696  1.00113.42      1    C
ATOM   4324  N   GLU B 199     -13.192 -29.156-113.294  1.00107.60      1    N
ATOM   4325  CA  GLU B 199     -14.201 -28.181-112.882  1.00100.41      1    C
ATOM   4326  C   GLU B 199     -14.997 -27.667-114.075  1.00 84.32      1    C
ATOM   4327  O   GLU B 199     -16.204 -27.420-113.970  1.00 74.65      1    O
ATOM   4328  CB  GLU B 199     -13.535 -27.017-112.145  1.00101.13      1    C
ATOM   4329  CG  GLU B 199     -13.000 -27.356-110.756  1.00113.23      1    C
ATOM   4330  CD  GLU B 199     -13.809 -28.425-110.042  1.00118.27      1    C
ATOM   4331  OE1 GLU B 199     -15.041 -28.257-109.900  1.00114.25      1    O
ATOM   4332  OE2 GLU B 199     -13.214 -29.439-109.623  1.00119.27      1    O
ATOM   4333  N   ASP B 200     -14.330 -27.480-115.215  1.00 88.99      1    N
ATOM   4334  CA  ASP B 200     -15.025 -27.070-116.431  1.00 90.61      1    C
ATOM   4335  C   ASP B 200     -16.060 -28.096-116.880  1.00 85.65      1    C
ATOM   4336  O   ASP B 200     -17.093 -27.722-117.448  1.00 74.57      1    O
ATOM   4337  CB  ASP B 200     -14.015 -26.809-117.548  1.00 78.26      1    C
ATOM   4338  CG  ASP B 200     -12.868 -25.928-117.098  1.00 91.69      1    C
ATOM   4339  OD1 ASP B 200     -13.046 -24.692-117.068  1.00 95.86      1    O
ATOM   4340  OD2 ASP B 200     -11.792 -26.471-116.771  1.00107.69      1    O
ATOM   4341  N   GLU B 201     -15.811 -29.389-116.637  1.00 82.86      1    N
ATOM   4342  CA  GLU B 201     -16.741 -30.409-117.116  1.00 75.46      1    C
ATOM   4343  C   GLU B 201     -18.077 -30.347-116.385  1.00 82.03      1    C
ATOM   4344  O   GLU B 201     -19.135 -30.466-117.015  1.00 80.91      1    O
ATOM   4345  CB  GLU B 201     -16.116 -31.796-116.965  1.00 88.39      1    C
ATOM   4346  CG  GLU B 201     -15.253 -32.222-118.140  1.00 83.34      1    C
ATOM   4347  CD  GLU B 201     -14.530 -33.530-117.893  1.00 88.09      1    C
ATOM   4348  OE1 GLU B 201     -13.870 -33.654-116.840  1.00 86.34      1    O
ATOM   4349  OE2 GLU B 201     -14.616 -34.430-118.755  1.00 85.57      1    O
ATOM   4350  N   ARG B 202     -18.057 -30.180-115.060  1.00 84.50      1    N
ATOM   4351  CA  ARG B 202     -19.317 -30.057-114.330  1.00 82.92      1    C
ATOM   4352  C   ARG B 202     -20.042 -28.769-114.703  1.00 78.85      1    C
ATOM   4353  O   ARG B 202     -21.272 -28.760-114.839  1.00 65.95      1    O
ATOM   4354  CB  ARG B 202     -19.096 -30.163-112.820  1.00 81.81      1    C
ATOM   4355  CG  ARG B 202     -17.920 -29.410-112.246  1.00 91.71      1    C
ATOM   4356  CD  ARG B 202     -17.831 -29.725-110.763  1.00 95.16      1    C
ATOM   4357  NE  ARG B 202     -17.183 -31.009-110.527  1.00 95.50      1    N
ATOM   4358  CZ  ARG B 202     -16.252 -31.224-109.608  1.00104.05      1    C
ATOM   4359  NH1 ARG B 202     -15.848 -30.263-108.795  1.00104.82      1    N
ATOM   4360  NH2 ARG B 202     -15.718 -32.438-109.497  1.00105.72      1    N
ATOM   4361  N   GLU B 203     -19.298 -27.670-114.864  1.00 78.61      1    N
ATOM   4362  CA  GLU B 203     -19.923 -26.389-115.174  1.00 77.71      1    C
ATOM   4363  C   GLU B 203     -20.595 -26.410-116.540  1.00 69.10      1    C
ATOM   4364  O   GLU B 203     -21.594 -25.713-116.748  1.00 79.97      1    O
ATOM   4365  CB  GLU B 203     -18.882 -25.270-115.116  1.00 81.18      1    C
ATOM   4366  CG  GLU B 203     -19.392 -23.967-114.520  1.00 94.21      1    C
ATOM   4367  CD  GLU B 203     -19.333 -23.956-113.005  1.00114.00      1    C
ATOM   4368  OE1 GLU B 203     -18.611 -24.798-112.431  1.00118.87      1    O
ATOM   4369  OE2 GLU B 203     -20.007 -23.101-112.392  1.00117.87      1    O
ATOM   4370  N   LEU B 204     -20.069 -27.195-117.477  1.00 59.23      1    N
ATOM   4371  CA  LEU B 204     -20.693 -27.327-118.786  1.00 65.82      1    C
ATOM   4372  C   LEU B 204     -21.787 -28.384-118.797  1.00 78.74      1    C
ATOM   4373  O   LEU B 204     -22.730 -28.286-119.591  1.00 80.74      1    O
ATOM   4374  CB  LEU B 204     -19.642 -27.676-119.844  1.00 71.84      1    C
ATOM   4375  CG  LEU B 204     -18.748 -26.555-120.369  1.00 75.89      1    C
ATOM   4376  CD1 LEU B 204     -17.318 -27.043-120.559  1.00 77.62      1    C
ATOM   4377  CD2 LEU B 204     -19.311 -26.004-121.669  1.00 60.65      1    C
ATOM   4378  N   GLY B 205     -21.688 -29.376-117.918  1.00 85.05      1    N
ATOM   4379  CA  GLY B 205     -22.653 -30.452-117.829  1.00 79.59      1    C
ATOM   4380  C   GLY B 205     -22.073 -31.764-118.314  1.00 79.21      1    C
ATOM   4381  O   GLY B 205     -21.822 -31.940-119.510  1.00 80.74      1    O
ATOM   4382  N   VAL B 206     -21.853 -32.695-117.383  1.00 86.71      1    N
ATOM   4383  CA  VAL B 206     -21.264 -33.993-117.682  1.00 75.62      1    C
ATOM   4384  C   VAL B 206     -22.017 -35.065-116.903  1.00 67.02      1    C
ATOM   4385  O   VAL B 206     -22.637 -34.798-115.871  1.00 67.75      1    O
ATOM   4386  CB  VAL B 206     -19.753 -34.026-117.354  1.00 70.48      1    C
ATOM   4387  CG1 VAL B 206     -19.530 -34.197-115.864  1.00 65.23      1    C
ATOM   4388  CG2 VAL B 206     -19.053 -35.121-118.145  1.00 67.45      1    C
ATOM   4389  N   CYS B 207     -21.972 -36.291-117.423  1.00 65.95      1    N
ATOM   4390  CA  CYS B 207     -22.532 -37.459-116.747  1.00 66.97      1    C
ATOM   4391  C   CYS B 207     -21.499 -38.578-116.730  1.00 71.23      1    C
ATOM   4392  O   CYS B 207     -21.166 -39.132-117.782  1.00 79.96      1    O
ATOM   4393  CB  CYS B 207     -23.814 -37.930-117.429  1.00 64.52      1    C
ATOM   4394  SG  CYS B 207     -24.338 -39.575-116.904  1.00 71.84      1    S
ATOM   4395  N   VAL B 208     -20.994 -38.915-115.544  1.00 67.58      1    N
ATOM   4396  CA  VAL B 208     -20.083 -40.042-115.403  1.00 74.35      1    C
ATOM   4397  C   VAL B 208     -20.890 -41.302-115.118  1.00 71.05      1    C
ATOM   4398  O   VAL B 208     -22.060 -41.251-114.729  1.00 76.25      1    O
ATOM   4399  CB  VAL B 208     -19.033 -39.809-114.300  1.00 66.70      1    C
ATOM   4400  CG1 VAL B 208     -18.387 -38.452-114.464  1.00 71.12      1    C
ATOM   4401  CG2 VAL B 208     -19.669 -39.959-112.927  1.00 61.75      1    C
ATOM   4402  N   VAL B 209     -20.246 -42.452-115.307  1.00 61.95      1    N
ATOM   4403  CA  VAL B 209     -20.881 -43.736-115.039  1.00 71.39      1    C
ATOM   4404  C   VAL B 209     -19.812 -44.810-114.858  1.00 77.68      1    C
ATOM   4405  O   VAL B 209     -19.132 -45.205-115.812  1.00 81.20      1    O
ATOM   4406  CB  VAL B 209     -21.887 -44.098-116.150  1.00 73.06      1    C
ATOM   4407  CG1 VAL B 209     -21.280 -43.898-117.530  1.00 64.48      1    C
ATOM   4408  CG2 VAL B 209     -22.382 -45.517-115.973  1.00 80.50      1    C
ATOM   4409  N   ASP B 210     -19.639 -45.262-113.617  1.00 82.43      1    N
ATOM   4410  CA  ASP B 210     -18.650 -46.281-113.261  1.00 76.71      1    C
ATOM   4411  C   ASP B 210     -19.175 -47.657-113.655  1.00 89.94      1    C
ATOM   4412  O   ASP B 210     -19.906 -48.308-112.905  1.00 88.33      1    O
ATOM   4413  CB  ASP B 210     -18.326 -46.212-111.773  1.00 75.57      1    C
ATOM   4414  CG  ASP B 210     -17.400 -47.328-111.324  1.00 95.74      1    C
ATOM   4415  OD1 ASP B 210     -16.168 -47.149-111.416  1.00 90.79      1    O
ATOM   4416  OD2 ASP B 210     -17.903 -48.382-110.875  1.00 95.96      1    O
ATOM   4417  N   ILE B 211     -18.801 -48.110-114.851  1.00 89.79      1    N
ATOM   4418  CA  ILE B 211     -19.167 -49.447-115.318  1.00 82.23      1    C
ATOM   4419  C   ILE B 211     -18.208 -50.429-114.651  1.00 84.58      1    C
ATOM   4420  O   ILE B 211     -17.093 -50.644-115.128  1.00 91.77      1    O
ATOM   4421  CB  ILE B 211     -19.114 -49.563-116.843  1.00 80.57      1    C
ATOM   4422  CG1 ILE B 211     -19.799 -48.373-117.514  1.00 84.24      1    C
ATOM   4423  CG2 ILE B 211     -19.790 -50.852-117.290  1.00 78.86      1    C
ATOM   4424  CD1 ILE B 211     -21.303 -48.471-117.529  1.00 91.52      1    C
ATOM   4425  N   GLY B 212     -18.635 -51.026-113.549  1.00 81.73      1    N
ATOM   4426  CA  GLY B 212     -17.822 -51.972-112.816  1.00 87.87      1    C
ATOM   4427  C   GLY B 212     -18.126 -53.402-113.202  1.00 82.68      1    C
ATOM   4428  O   GLY B 212     -18.567 -53.689-114.322  1.00 70.54      1    O
ATOM   4429  N   ALA B 213     -17.880 -54.317-112.266  1.00 87.90      1    N
ATOM   4430  CA  ALA B 213     -18.186 -55.729-112.453  1.00 87.42      1    C
ATOM   4431  C   ALA B 213     -19.535 -56.123-111.877  1.00 81.01      1    C
ATOM   4432  O   ALA B 213     -19.870 -57.311-111.879  1.00 80.39      1    O
ATOM   4433  CB  ALA B 213     -17.102 -56.600-111.815  1.00 96.94      1    C
ATOM   4434  N   GLY B 214     -20.313 -55.163-111.391  1.00 89.49      1    N
ATOM   4435  CA  GLY B 214     -21.554 -55.480-110.718  1.00 87.09      1    C
ATOM   4436  C   GLY B 214     -22.514 -54.316-110.621  1.00 79.32      1    C
ATOM   4437  O   GLY B 214     -23.732 -54.512-110.639  1.00 76.51      1    O
ATOM   4438  N   THR B 215     -21.985 -53.100-110.502  1.00 70.46      1    N
ATOM   4439  CA  THR B 215     -22.816 -51.923-110.301  1.00 76.64      1    C
ATOM   4440  C   THR B 215     -22.527 -50.880-111.370  1.00 75.84      1    C
ATOM   4441  O   THR B 215     -21.375 -50.685-111.771  1.00 74.79      1    O
ATOM   4442  CB  THR B 215     -22.587 -51.304-108.914  1.00 82.18      1    C
ATOM   4443  OG1 THR B 215     -21.181 -51.153-108.682  1.00100.42      1    O
ATOM   4444  CG2 THR B 215     -23.178 -52.190-107.825  1.00 75.80      1    C
ATOM   4445  N   MET B 216     -23.588 -50.214-111.824  1.00 81.01      1    N
ATOM   4446  CA  MET B 216     -23.500 -49.099-112.765  1.00 71.24      1    C
ATOM   4447  C   MET B 216     -23.749 -47.816-111.985  1.00 74.36      1    C
ATOM   4448  O   MET B 216     -24.888 -47.374-111.822  1.00 81.68      1    O
ATOM   4449  CB  MET B 216     -24.502 -49.244-113.896  1.00 66.22      1    C
ATOM   4450  CG  MET B 216     -24.008 -48.661-115.188  1.00 64.96      1    C
ATOM   4451  SD  MET B 216     -25.336 -48.495-116.378  1.00105.10      1    S
ATOM   4452  CE  MET B 216     -24.786 -49.658-117.596  1.00 77.85      1    C
ATOM   4453  N   ASP B 217     -22.671 -47.202-111.518  1.00 70.43      1    N
ATOM   4454  CA  ASP B 217     -22.758 -46.038-110.640  1.00 72.99      1    C
ATOM   4455  C   ASP B 217     -22.845 -44.791-111.511  1.00 74.74      1    C
ATOM   4456  O   ASP B 217     -21.839 -44.325-112.052  1.00 84.37      1    O
ATOM   4457  CB  ASP B 217     -21.557 -46.019-109.706  1.00 80.13      1    C
ATOM   4458  CG  ASP B 217     -21.291 -47.384-109.091  1.00 84.70      1    C
ATOM   4459  OD1 ASP B 217     -22.259 -48.031-108.639  1.00 80.26      1    O
ATOM   4460  OD2 ASP B 217     -20.119 -47.816-109.069  1.00 77.35      1    O
ATOM   4461  N   ILE B 218     -24.050 -44.235-111.631  1.00 74.78      1    N
ATOM   4462  CA  ILE B 218     -24.319 -43.100-112.509  1.00 67.00      1    C
ATOM   4463  C   ILE B 218     -24.397 -41.830-111.675  1.00 68.51      1    C
ATOM   4464  O   ILE B 218     -25.052 -41.804-110.624  1.00 66.21      1    O
ATOM   4465  CB  ILE B 218     -25.619 -43.311-113.306  1.00 57.38      1    C
ATOM   4466  CG1 ILE B 218     -25.436 -44.410-114.353  1.00 62.46      1    C
ATOM   4467  CG2 ILE B 218     -26.064 -42.018-113.969  1.00 56.89      1    C
ATOM   4468  CD1 ILE B 218     -26.682 -44.684-115.162  1.00 62.24      1    C
ATOM   4469  N   SER B 219     -23.734 -40.776-112.145  1.00 69.05      1    N
ATOM   4470  CA  SER B 219     -23.801 -39.461-111.523  1.00 74.93      1    C
ATOM   4471  C   SER B 219     -23.969 -38.417-112.615  1.00 72.45      1    C
ATOM   4472  O   SER B 219     -23.251 -38.447-113.619  1.00 66.81      1    O
ATOM   4473  CB  SER B 219     -22.545 -39.170-110.693  1.00 73.56      1    C
ATOM   4474  OG  SER B 219     -22.135 -40.317-109.969  1.00 69.04      1    O
ATOM   4475  N   ILE B 220     -24.915 -37.501-112.422  1.00 73.31      1    N
ATOM   4476  CA  ILE B 220     -25.239 -36.471-113.402  1.00 68.24      1    C
ATOM   4477  C   ILE B 220     -24.918 -35.115-112.794  1.00 68.08      1    C
ATOM   4478  O   ILE B 220     -25.352 -34.812-111.676  1.00 68.29      1    O
ATOM   4479  CB  ILE B 220     -26.715 -36.539-113.834  1.00 58.57      1    C
ATOM   4480  CG1 ILE B 220     -27.000 -37.852-114.563  1.00 51.53      1    C
ATOM   4481  CG2 ILE B 220     -27.064 -35.357-114.723  1.00 61.72      1    C
ATOM   4482  CD1 ILE B 220     -28.446 -38.012-114.974  1.00 60.83      1    C
ATOM   4483  N   TRP B 221     -24.162 -34.301-113.529  1.00 66.15      1    N
ATOM   4484  CA  TRP B 221     -23.761 -32.976-113.073  1.00 69.57      1    C
ATOM   4485  C   TRP B 221     -24.160 -31.943-114.115  1.00 70.89      1    C
ATOM   4486  O   TRP B 221     -23.855 -32.105-115.301  1.00 72.15      1    O
ATOM   4487  CB  TRP B 221     -22.250 -32.910-112.824  1.00 65.79      1    C
ATOM   4488  CG  TRP B 221     -21.739 -33.930-111.852  1.00 70.03      1    C
ATOM   4489  CD1 TRP B 221     -21.661 -35.280-112.041  1.00 70.84      1    C
ATOM   4490  CD2 TRP B 221     -21.207 -33.678-110.546  1.00 74.10      1    C
ATOM   4491  NE1 TRP B 221     -21.129 -35.885-110.929  1.00 70.36      1    N
ATOM   4492  CE2 TRP B 221     -20.839 -34.923-109.997  1.00 72.90      1    C
ATOM   4493  CE3 TRP B 221     -21.012 -32.522-109.784  1.00 77.59      1    C
ATOM   4494  CZ2 TRP B 221     -20.288 -35.044-108.723  1.00 73.28      1    C
ATOM   4495  CZ3 TRP B 221     -20.465 -32.644-108.520  1.00 85.98      1    C
ATOM   4496  CH2 TRP B 221     -20.109 -33.896-108.003  1.00 81.90      1    C
ATOM   4497  N   THR B 222     -24.846 -30.889-113.672  1.00 80.85      1    N
ATOM   4498  CA  THR B 222     -25.115 -29.717-114.494  1.00 83.37      1    C
ATOM   4499  C   THR B 222     -24.946 -28.473-113.635  1.00 80.20      1    C
ATOM   4500  O   THR B 222     -25.333 -28.462-112.463  1.00 71.00      1    O
ATOM   4501  CB  THR B 222     -26.531 -29.720-115.104  1.00 89.05      1    C
ATOM   4502  OG1 THR B 222     -27.488 -29.335-114.108  1.00 90.20      1    O
ATOM   4503  CG2 THR B 222     -26.903 -31.087-115.670  1.00 78.47      1    C
ATOM   4504  N   GLY B 223     -24.370 -27.428-114.225  1.00 76.34      1    N
ATOM   4505  CA  GLY B 223     -24.162 -26.188-113.503  1.00 80.09      1    C
ATOM   4506  C   GLY B 223     -23.240 -26.289-112.312  1.00 73.98      1    C
ATOM   4507  O   GLY B 223     -23.335 -25.468-111.396  1.00 81.91      1    O
ATOM   4508  N   GLY B 224     -22.348 -27.276-112.290  1.00 78.15      1    N
ATOM   4509  CA  GLY B 224     -21.426 -27.413-111.182  1.00 87.31      1    C
ATOM   4510  C   GLY B 224     -22.023 -28.000-109.927  1.00 88.75      1    C
ATOM   4511  O   GLY B 224     -21.480 -27.787-108.838  1.00 98.41      1    O
ATOM   4512  N   ALA B 225     -23.131 -28.729-110.040  1.00 80.82      1    N
ATOM   4513  CA  ALA B 225     -23.784 -29.334-108.890  1.00 83.90      1    C
ATOM   4514  C   ALA B 225     -24.256 -30.735-109.248  1.00 80.77      1    C
ATOM   4515  O   ALA B 225     -24.566 -31.027-110.405  1.00 71.07      1    O
ATOM   4516  CB  ALA B 225     -24.970 -28.489-108.403  1.00 86.88      1    C
ATOM   4517  N   LEU B 226     -24.305 -31.599-108.236  1.00 76.39      1    N
ATOM   4518  CA  LEU B 226     -24.793 -32.961-108.411  1.00 66.54      1    C
ATOM   4519  C   LEU B 226     -26.312 -32.932-108.518  1.00 69.96      1    C
ATOM   4520  O   LEU B 226     -26.998 -32.553-107.563  1.00 80.04      1    O
ATOM   4521  CB  LEU B 226     -24.347 -33.841-107.244  1.00 58.30      1    C
ATOM   4522  CG  LEU B 226     -24.769 -35.311-107.293  1.00 72.22      1    C
ATOM   4523  CD1 LEU B 226     -24.477 -35.920-108.657  1.00 80.73      1    C
ATOM   4524  CD2 LEU B 226     -24.084 -36.105-106.192  1.00 79.25      1    C
ATOM   4525  N   ARG B 227     -26.837 -33.333-109.675  1.00 61.48      1    N
ATOM   4526  CA  ARG B 227     -28.266 -33.227-109.942  1.00 66.62      1    C
ATOM   4527  C   ARG B 227     -29.020 -34.535-109.750  1.00 76.06      1    C
ATOM   4528  O   ARG B 227     -30.126 -34.524-109.201  1.00 82.99      1    O
ATOM   4529  CB  ARG B 227     -28.499 -32.720-111.369  1.00 68.44      1    C
ATOM   4530  CG  ARG B 227     -27.996 -31.308-111.623  1.00 89.86      1    C
ATOM   4531  CD  ARG B 227     -29.109 -30.282-111.451  1.00 94.58      1    C
ATOM   4532  NE  ARG B 227     -28.595 -28.919-111.369  1.00 85.74      1    N
ATOM   4533  CZ  ARG B 227     -28.240 -28.317-110.242  1.00 85.10      1    C
ATOM   4534  NH1 ARG B 227     -28.337 -28.928-109.073  1.00 85.64      1    N
ATOM   4535  NH2 ARG B 227     -27.782 -27.070-110.289  1.00 99.12      1    N
ATOM   4536  N   HIS B 228     -28.460 -35.663-110.183  1.00 78.06      1    N
ATOM   4537  CA  HIS B 228     -29.136 -36.945-110.040  1.00 72.31      1    C
ATOM   4538  C   HIS B 228     -28.131 -38.043-109.724  1.00 64.92      1    C
ATOM   4539  O   HIS B 228     -26.931 -37.913-109.975  1.00 66.63      1    O
ATOM   4540  CB  HIS B 228     -29.935 -37.320-111.292  1.00 70.40      1    C
ATOM   4541  CG  HIS B 228     -30.944 -38.399-111.051  1.00 70.38      1    C
ATOM   4542  ND1 HIS B 228     -32.109 -38.182-110.348  1.00 79.45      1    N
ATOM   4543  CD2 HIS B 228     -30.953 -39.707-111.401  1.00 72.48      1    C
ATOM   4544  CE1 HIS B 228     -32.798 -39.308-110.285  1.00 88.56      1    C
ATOM   4545  NE2 HIS B 228     -32.118 -40.248-110.915  1.00 76.96      1    N
ATOM   4546  N   THR B 229     -28.650 -39.133-109.162  1.00 71.85      1    N
ATOM   4547  CA  THR B 229     -27.862 -40.307-108.814  1.00 71.41      1    C
ATOM   4548  C   THR B 229     -28.690 -41.555-109.082  1.00 75.03      1    C
ATOM   4549  O   THR B 229     -29.821 -41.666-108.601  1.00 79.42      1    O
ATOM   4550  CB  THR B 229     -27.424 -40.266-107.347  1.00 65.22      1    C
ATOM   4551  OG1 THR B 229     -26.447 -39.234-107.169  1.00 86.11      1    O
ATOM   4552  CG2 THR B 229     -26.832 -41.597-106.932  1.00 64.36      1    C
ATOM   4553  N   GLU B 230     -28.128 -42.483-109.855  1.00 69.61      1    N
ATOM   4554  CA  GLU B 230     -28.807 -43.720-110.214  1.00 67.27      1    C
ATOM   4555  C   GLU B 230     -27.787 -44.848-110.254  1.00 69.55      1    C
ATOM   4556  O   GLU B 230     -26.625 -44.636-110.608  1.00 68.41      1    O
ATOM   4557  CB  GLU B 230     -29.507 -43.593-111.577  1.00 70.12      1    C
ATOM   4558  CG  GLU B 230     -30.518 -44.686-111.885  1.00 83.38      1    C
ATOM   4559  CD  GLU B 230     -31.942 -44.261-111.589  1.00 89.78      1    C
ATOM   4560  OE1 GLU B 230     -32.208 -43.040-111.585  1.00 94.32      1    O
ATOM   4561  OE2 GLU B 230     -32.797 -45.144-111.365  1.00 97.45      1    O
ATOM   4562  N   VAL B 231     -28.223 -46.051-109.878  1.00 72.88      1    N
ATOM   4563  CA  VAL B 231     -27.351 -47.223-109.858  1.00 68.63      1    C
ATOM   4564  C   VAL B 231     -28.103 -48.416-110.433  1.00 66.86      1    C
ATOM   4565  O   VAL B 231     -29.251 -48.674-110.055  1.00 74.90      1    O
ATOM   4566  CB  VAL B 231     -26.847 -47.551-108.437  1.00 63.89      1    C
ATOM   4567  CG1 VAL B 231     -25.916 -48.754-108.473  1.00 60.46      1    C
ATOM   4568  CG2 VAL B 231     -26.138 -46.356-107.821  1.00 72.35      1    C
ATOM   4569  N   PHE B 232     -27.459 -49.139-111.346  1.00 59.87      1    N
ATOM   4570  CA  PHE B 232     -27.981 -50.378-111.902  1.00 73.35      1    C
ATOM   4571  C   PHE B 232     -27.019 -51.518-111.603  1.00 90.33      1    C
ATOM   4572  O   PHE B 232     -25.799 -51.329-111.627  1.00 98.46      1    O
ATOM   4573  CB  PHE B 232     -28.177 -50.283-113.422  1.00 70.07      1    C
ATOM   4574  CG  PHE B 232     -29.220 -49.294-113.846  1.00 64.97      1    C
ATOM   4575  CD1 PHE B 232     -30.562 -49.631-113.827  1.00 73.56      1    C
ATOM   4576  CD2 PHE B 232     -28.856 -48.037-114.293  1.00 70.73      1    C
ATOM   4577  CE1 PHE B 232     -31.523 -48.726-114.230  1.00 70.84      1    C
ATOM   4578  CE2 PHE B 232     -29.811 -47.128-114.697  1.00 81.21      1    C
ATOM   4579  CZ  PHE B 232     -31.148 -47.473-114.666  1.00 83.37      1    C
ATOM   4580  N   SER B 233     -27.562 -52.704-111.326  1.00 87.74      1    N
ATOM   4581  CA  SER B 233     -26.736 -53.895-111.197  1.00 86.14      1    C
ATOM   4582  C   SER B 233     -26.474 -54.562-112.543  1.00 91.03      1    C
ATOM   4583  O   SER B 233     -26.322 -55.786-112.600  1.00102.99      1    O
ATOM   4584  CB  SER B 233     -27.378 -54.885-110.220  1.00 83.96      1    C
ATOM   4585  OG  SER B 233     -28.786 -54.863-110.332  1.00 90.97      1    O
ATOM   4586  N   TYR B 234     -26.431 -53.777-113.618  1.00 87.60      1    N
ATOM   4587  CA  TYR B 234     -26.188 -54.242-114.983  1.00 75.75      1    C
ATOM   4588  C   TYR B 234     -24.772 -53.804-115.338  1.00 87.91      1    C
ATOM   4589  O   TYR B 234     -24.556 -52.687-115.809  1.00 96.82      1    O
ATOM   4590  CB  TYR B 234     -27.206 -53.631-115.942  1.00 88.35      1    C
ATOM   4591  CG  TYR B 234     -27.748 -54.530-117.031  1.00 92.63      1    C
ATOM   4592  CD1 TYR B 234     -27.035 -55.626-117.495  1.00112.50      1    C
ATOM   4593  CD2 TYR B 234     -28.952 -54.220-117.657  1.00 95.46      1    C
ATOM   4594  CE1 TYR B 234     -27.531 -56.422-118.516  1.00123.24      1    C
ATOM   4595  CE2 TYR B 234     -29.450 -55.004-118.677  1.00100.25      1    C
ATOM   4596  CZ  TYR B 234     -28.739 -56.102-119.105  1.00114.23      1    C
ATOM   4597  OH  TYR B 234     -29.243 -56.885-120.121  1.00110.23      1    O
ATOM   4598  N   ALA B 235     -23.795 -54.675-115.106  1.00 89.38      1    N
ATOM   4599  CA  ALA B 235     -22.437 -54.275-115.449  1.00 99.41      1    C
ATOM   4600  C   ALA B 235     -21.584 -55.392-116.035  1.00 84.15      1    C
ATOM   4601  O   ALA B 235     -22.023 -56.155-116.893  1.00 68.30      1    O
ATOM   4602  CB  ALA B 235     -21.737 -53.713-114.207  1.00 96.93      1    C
ATOM   4603  N   GLY B 236     -20.344 -55.469-115.570  1.00 85.91      1    N
ATOM   4604  CA  GLY B 236     -19.343 -56.437-115.980  1.00 85.61      1    C
ATOM   4605  C   GLY B 236     -19.851 -57.845-116.211  1.00 81.92      1    C
ATOM   4606  O   GLY B 236     -19.746 -58.398-117.312  1.00 73.70      1    O
ATOM   4607  N   ASN B 237     -20.358 -58.451-115.137  1.00 85.63      1    N
ATOM   4608  CA  ASN B 237     -20.714 -59.863-115.146  1.00 81.17      1    C
ATOM   4609  C   ASN B 237     -21.774 -60.194-116.184  1.00 73.89      1    C
ATOM   4610  O   ASN B 237     -21.870 -61.356-116.592  1.00 72.06      1    O
ATOM   4611  CB  ASN B 237     -21.187 -60.282-113.753  1.00 82.44      1    C
ATOM   4612  CG  ASN B 237     -20.068 -60.235-112.721  1.00 82.99      1    C
ATOM   4613  OD1 ASN B 237     -18.882 -60.229-113.077  1.00 79.55      1    O
ATOM   4614  ND2 ASN B 237     -20.433 -60.178-111.449  1.00 84.27      1    N
ATOM   4615  N   ALA B 238     -22.584 -59.215-116.602  1.00 74.92      1    N
ATOM   4616  CA  ALA B 238     -23.616 -59.482-117.597  1.00 81.85      1    C
ATOM   4617  C   ALA B 238     -23.002 -59.945-118.913  1.00 84.11      1    C
ATOM   4618  O   ALA B 238     -23.375 -60.994-119.453  1.00 83.21      1    O
ATOM   4619  CB  ALA B 238     -24.472 -58.234-117.801  1.00 96.17      1    C
ATOM   4620  N   VAL B 239     -22.061 -59.166-119.453  1.00 85.43      1    N
ATOM   4621  CA  VAL B 239     -21.431 -59.549-120.714  1.00 83.33      1    C
ATOM   4622  C   VAL B 239     -20.536 -60.766-120.512  1.00 87.69      1    C
ATOM   4623  O   VAL B 239     -20.375 -61.587-121.424  1.00 99.31      1    O
ATOM   4624  CB  VAL B 239     -20.662 -58.356-121.319  1.00 84.22      1    C
ATOM   4625  CG1 VAL B 239     -19.764 -57.704-120.288  1.00 82.65      1    C
ATOM   4626  CG2 VAL B 239     -19.857 -58.783-122.541  1.00 83.03      1    C
ATOM   4627  N   THR B 240     -19.960 -60.918-119.318  1.00 82.74      1    N
ATOM   4628  CA  THR B 240     -19.206 -62.129-119.009  1.00 77.01      1    C
ATOM   4629  C   THR B 240     -20.088 -63.366-119.118  1.00 66.37      1    C
ATOM   4630  O   THR B 240     -19.713 -64.360-119.749  1.00 60.27      1    O
ATOM   4631  CB  THR B 240     -18.610 -62.032-117.604  1.00 75.63      1    C
ATOM   4632  OG1 THR B 240     -17.648 -60.971-117.553  1.00 68.17      1    O
ATOM   4633  CG2 THR B 240     -17.952 -63.345-117.223  1.00 67.04      1    C
ATOM   4634  N   SER B 241     -21.274 -63.315-118.509  1.00 70.99      1    N
ATOM   4635  CA  SER B 241     -22.192 -64.446-118.572  1.00 71.79      1    C
ATOM   4636  C   SER B 241     -22.688 -64.695-119.989  1.00 73.68      1    C
ATOM   4637  O   SER B 241     -22.916 -65.847-120.372  1.00 89.54      1    O
ATOM   4638  CB  SER B 241     -23.374 -64.206-117.636  1.00 85.63      1    C
ATOM   4639  OG  SER B 241     -24.452 -65.074-117.938  1.00 85.99      1    O
ATOM   4640  N   ASP B 242     -22.868 -63.633-120.776  1.00 71.22      1    N
ATOM   4641  CA  ASP B 242     -23.373 -63.796-122.135  1.00 81.81      1    C
ATOM   4642  C   ASP B 242     -22.416 -64.617-122.988  1.00 83.59      1    C
ATOM   4643  O   ASP B 242     -22.846 -65.493-123.748  1.00 96.26      1    O
ATOM   4644  CB  ASP B 242     -23.622 -62.428-122.766  1.00 92.55      1    C
ATOM   4645  CG  ASP B 242     -24.854 -61.748-122.207  1.00107.34      1    C
ATOM   4646  OD1 ASP B 242     -25.862 -62.447-121.964  1.00105.79      1    O
ATOM   4647  OD2 ASP B 242     -24.810 -60.516-122.003  1.00101.99      1    O
ATOM   4648  N   ILE B 243     -21.116 -64.334-122.893  1.00 70.41      1    N
ATOM   4649  CA  ILE B 243     -20.129 -65.105-123.642  1.00 83.74      1    C
ATOM   4650  C   ILE B 243     -20.143 -66.565-123.206  1.00 91.10      1    C
ATOM   4651  O   ILE B 243     -20.120 -67.479-124.040  1.00 90.98      1    O
ATOM   4652  CB  ILE B 243     -18.732 -64.476-123.487  1.00 83.12      1    C
ATOM   4653  CG1 ILE B 243     -18.742 -63.046-124.026  1.00 79.68      1    C
ATOM   4654  CG2 ILE B 243     -17.683 -65.313-124.201  1.00 96.72      1    C
ATOM   4655  CD1 ILE B 243     -17.443 -62.311-123.829  1.00 84.77      1    C
ATOM   4656  N   ALA B 244     -20.187 -66.809-121.894  1.00 86.55      1    N
ATOM   4657  CA  ALA B 244     -20.186 -68.180-121.394  1.00 86.72      1    C
ATOM   4658  C   ALA B 244     -21.462 -68.919-121.778  1.00 85.21      1    C
ATOM   4659  O   ALA B 244     -21.427 -70.121-122.063  1.00 97.40      1    O
ATOM   4660  CB  ALA B 244     -20.004 -68.184-119.877  1.00 85.56      1    C
ATOM   4661  N   PHE B 245     -22.599 -68.221-121.791  1.00 75.24      1    N
ATOM   4662  CA  PHE B 245     -23.867 -68.887-122.061  1.00 74.43      1    C
ATOM   4663  C   PHE B 245     -24.056 -69.195-123.540  1.00 86.08      1    C
ATOM   4664  O   PHE B 245     -24.770 -70.144-123.884  1.00103.79      1    O
ATOM   4665  CB  PHE B 245     -25.039 -68.040-121.568  1.00 72.64      1    C
ATOM   4666  CG  PHE B 245     -25.655 -68.545-120.299  1.00 85.33      1    C
ATOM   4667  CD1 PHE B 245     -26.443 -69.682-120.299  1.00 97.51      1    C
ATOM   4668  CD2 PHE B 245     -25.487 -67.853-119.110  1.00 95.49      1    C
ATOM   4669  CE1 PHE B 245     -27.019 -70.144-119.131  1.00101.54      1    C
ATOM   4670  CE2 PHE B 245     -26.070 -68.303-117.943  1.00102.09      1    C
ATOM   4671  CZ  PHE B 245     -26.835 -69.451-117.954  1.00101.67      1    C
ATOM   4672  N   ALA B 246     -23.444 -68.409-124.425  1.00 81.26      1    N
ATOM   4673  CA  ALA B 246     -23.654 -68.562-125.858  1.00 82.50      1    C
ATOM   4674  C   ALA B 246     -22.608 -69.439-126.532  1.00 91.55      1    C
ATOM   4675  O   ALA B 246     -22.799 -69.817-127.692  1.00103.44      1    O
ATOM   4676  CB  ALA B 246     -23.675 -67.190-126.538  1.00 84.14      1    C
ATOM   4677  N   PHE B 247     -21.520 -69.775-125.841  1.00 99.47      1    N
ATOM   4678  CA  PHE B 247     -20.441 -70.557-126.427  1.00118.74      1    C
ATOM   4679  C   PHE B 247     -20.200 -71.887-125.726  1.00126.97      1    C
ATOM   4680  O   PHE B 247     -19.350 -72.661-126.181  1.00146.54      1    O
ATOM   4681  CB  PHE B 247     -19.136 -69.747-126.426  1.00104.77      1    C
ATOM   4682  CG  PHE B 247     -19.113 -68.626-127.425  1.00 98.21      1    C
ATOM   4683  CD1 PHE B 247     -19.928 -68.656-128.544  1.00101.77      1    C
ATOM   4684  CD2 PHE B 247     -18.271 -67.542-127.244  1.00 90.15      1    C
ATOM   4685  CE1 PHE B 247     -19.904 -67.625-129.464  1.00 87.98      1    C
ATOM   4686  CE2 PHE B 247     -18.243 -66.508-128.160  1.00 86.22      1    C
ATOM   4687  CZ  PHE B 247     -19.061 -66.549-129.271  1.00 89.04      1    C
ATOM   4688  N   GLY B 248     -20.916 -72.180-124.644  1.00116.09      1    N
ATOM   4689  CA  GLY B 248     -20.657 -73.397-123.899  1.00113.16      1    C
ATOM   4690  C   GLY B 248     -19.329 -73.390-123.179  1.00115.41      1    C
ATOM   4691  O   GLY B 248     -18.695 -74.441-123.042  1.00142.71      1    O
ATOM   4692  N   THR B 249     -18.888 -72.221-122.714  1.00100.74      1    N
ATOM   4693  CA  THR B 249     -17.625 -71.955-122.049  1.00 96.94      1    C
ATOM   4694  C   THR B 249     -17.853 -71.727-120.559  1.00103.70      1    C
ATOM   4695  O   THR B 249     -18.881 -71.160-120.174  1.00101.65      1    O
ATOM   4696  CB  THR B 249     -16.962 -70.712-122.664  1.00103.66      1    C
ATOM   4697  OG1 THR B 249     -17.076 -70.770-124.091  1.00116.07      1    O
ATOM   4698  CG2 THR B 249     -15.490 -70.618-122.297  1.00106.36      1    C
ATOM   4699  N   PRO B 250     -16.938 -72.162-119.696  1.00108.43      1    N
ATOM   4700  CA  PRO B 250     -17.045 -71.804-118.276  1.00114.00      1    C
ATOM   4701  C   PRO B 250     -16.737 -70.331-118.040  1.00110.55      1    C
ATOM   4702  O   PRO B 250     -16.080 -69.663-118.842  1.00111.92      1    O
ATOM   4703  CB  PRO B 250     -16.018 -72.706-117.580  1.00107.70      1    C
ATOM   4704  CG  PRO B 250     -15.226 -73.362-118.645  1.00100.92      1    C
ATOM   4705  CD  PRO B 250     -15.821 -73.082-119.980  1.00104.18      1    C
ATOM   4706  N   LEU B 251     -17.254 -69.826-116.915  1.00 98.95      1    N
ATOM   4707  CA  LEU B 251     -17.060 -68.424-116.553  1.00 87.34      1    C
ATOM   4708  C   LEU B 251     -15.582 -68.068-116.441  1.00 96.52      1    C
ATOM   4709  O   LEU B 251     -15.152 -67.016-116.930  1.00 85.69      1    O
ATOM   4710  CB  LEU B 251     -17.779 -68.122-115.238  1.00 88.52      1    C
ATOM   4711  CG  LEU B 251     -19.075 -67.312-115.267  1.00 88.82      1    C
ATOM   4712  CD1 LEU B 251     -20.123 -67.978-116.116  1.00 72.89      1    C
ATOM   4713  CD2 LEU B 251     -19.591 -67.151-113.851  1.00 87.94      1    C
ATOM   4714  N   SER B 252     -14.793 -68.925-115.787  1.00104.55      1    N
ATOM   4715  CA  SER B 252     -13.377 -68.633-115.591  1.00101.62      1    C
ATOM   4716  C   SER B 252     -12.649 -68.434-116.916  1.00105.65      1    C
ATOM   4717  O   SER B 252     -11.664 -67.688-116.977  1.00100.81      1    O
ATOM   4718  CB  SER B 252     -12.717 -69.751-114.785  1.00107.48      1    C
ATOM   4719  OG  SER B 252     -11.422 -69.374-114.354  1.00 92.61      1    O
ATOM   4720  N   ASP B 253     -13.117 -69.082-117.983  1.00117.74      1    N
ATOM   4721  CA  ASP B 253     -12.525 -68.926-119.307  1.00110.79      1    C
ATOM   4722  C   ASP B 253     -13.183 -67.806-120.102  1.00105.28      1    C
ATOM   4723  O   ASP B 253     -12.501 -67.096-120.850  1.00 88.98      1    O
ATOM   4724  CB  ASP B 253     -12.613 -70.242-120.083  1.00108.28      1    C
ATOM   4725  CG  ASP B 253     -11.658 -71.293-119.556  1.00126.80      1    C
ATOM   4726  OD1 ASP B 253     -10.506 -70.939-119.226  1.00120.08      1    O
ATOM   4727  OD2 ASP B 253     -12.058 -72.473-119.472  1.00144.13      1    O
ATOM   4728  N   ALA B 254     -14.503 -67.640-119.960  1.00111.40      1    N
ATOM   4729  CA  ALA B 254     -15.205 -66.591-120.693  1.00 99.58      1    C
ATOM   4730  C   ALA B 254     -14.690 -65.206-120.324  1.00 89.62      1    C
ATOM   4731  O   ALA B 254     -14.698 -64.298-121.163  1.00 80.17      1    O
ATOM   4732  CB  ALA B 254     -16.709 -66.686-120.439  1.00 90.77      1    C
ATOM   4733  N   GLU B 255     -14.269 -65.016-119.073  1.00 88.51      1    N
ATOM   4734  CA  GLU B 255     -13.658 -63.749-118.684  1.00 86.00      1    C
ATOM   4735  C   GLU B 255     -12.350 -63.517-119.430  1.00 93.99      1    C
ATOM   4736  O   GLU B 255     -12.106 -62.425-119.955  1.00 93.64      1    O
ATOM   4737  CB  GLU B 255     -13.417 -63.716-117.174  1.00 83.61      1    C
ATOM   4738  CG  GLU B 255     -14.576 -63.168-116.361  1.00104.79      1    C
ATOM   4739  CD  GLU B 255     -14.449 -61.678-116.093  1.00111.36      1    C
ATOM   4740  OE1 GLU B 255     -13.447 -61.078-116.535  1.00109.96      1    O
ATOM   4741  OE2 GLU B 255     -15.353 -61.107-115.445  1.00102.48      1    O
ATOM   4742  N   GLU B 256     -11.498 -64.544-119.497  1.00 93.75      1    N
ATOM   4743  CA  GLU B 256     -10.172 -64.374-120.084  1.00 97.83      1    C
ATOM   4744  C   GLU B 256     -10.238 -64.022-121.567  1.00 95.32      1    C
ATOM   4745  O   GLU B 256      -9.434 -63.216-122.052  1.00 95.92      1    O
ATOM   4746  CB  GLU B 256      -9.348 -65.644-119.872  1.00111.93      1    C
ATOM   4747  CG  GLU B 256      -7.860 -65.399-119.683  1.00129.79      1    C
ATOM   4748  CD  GLU B 256      -7.057 -66.685-119.642  1.00132.96      1    C
ATOM   4749  OE1 GLU B 256      -7.092 -67.377-118.602  1.00130.44      1    O
ATOM   4750  OE2 GLU B 256      -6.391 -67.003-120.649  1.00133.66      1    O
ATOM   4751  N   ILE B 257     -11.179 -64.611-122.309  1.00 80.42      1    N
ATOM   4752  CA  ILE B 257     -11.305 -64.262-123.722  1.00 87.32      1    C
ATOM   4753  C   ILE B 257     -11.840 -62.843-123.881  1.00 92.05      1    C
ATOM   4754  O   ILE B 257     -11.366 -62.077-124.730  1.00 97.87      1    O
ATOM   4755  CB  ILE B 257     -12.178 -65.290-124.466  1.00 85.50      1    C
ATOM   4756  CG1 ILE B 257     -12.575 -64.751-125.842  1.00109.50      1    C
ATOM   4757  CG2 ILE B 257     -13.405 -65.645-123.660  1.00 76.94      1    C
ATOM   4758  CD1 ILE B 257     -13.366 -65.725-126.676  1.00117.87      1    C
ATOM   4759  N   LYS B 258     -12.826 -62.468-123.063  1.00 92.25      1    N
ATOM   4760  CA  LYS B 258     -13.392 -61.124-123.136  1.00 87.54      1    C
ATOM   4761  C   LYS B 258     -12.343 -60.060-122.834  1.00 82.47      1    C
ATOM   4762  O   LYS B 258     -12.267 -59.038-123.526  1.00 75.46      1    O
ATOM   4763  CB  LYS B 258     -14.578 -61.011-122.179  1.00 84.01      1    C
ATOM   4764  CG  LYS B 258     -15.103 -59.606-121.973  1.00 77.76      1    C
ATOM   4765  CD  LYS B 258     -16.238 -59.612-120.962  1.00 78.75      1    C
ATOM   4766  CE  LYS B 258     -15.731 -59.362-119.552  1.00 81.36      1    C
ATOM   4767  NZ  LYS B 258     -15.835 -57.930-119.168  1.00 86.72      1    N
ATOM   4768  N   VAL B 259     -11.528 -60.280-121.801  1.00 87.43      1    N
ATOM   4769  CA  VAL B 259     -10.562 -59.268-121.388  1.00 87.97      1    C
ATOM   4770  C   VAL B 259      -9.471 -59.102-122.441  1.00 90.54      1    C
ATOM   4771  O   VAL B 259      -8.903 -58.012-122.591  1.00 86.92      1    O
ATOM   4772  CB  VAL B 259      -9.979 -59.627-120.006  1.00 92.23      1    C
ATOM   4773  CG1 VAL B 259      -8.888 -58.645-119.597  1.00 93.88      1    C
ATOM   4774  CG2 VAL B 259     -11.080 -59.646-118.956  1.00 91.50      1    C
ATOM   4775  N   LYS B 260      -9.183 -60.154-123.213  1.00 89.87      1    N
ATOM   4776  CA  LYS B 260      -8.063 -60.134-124.142  1.00 95.16      1    C
ATOM   4777  C   LYS B 260      -8.472 -60.006-125.601  1.00 92.96      1    C
ATOM   4778  O   LYS B 260      -7.643 -59.599-126.421  1.00105.79      1    O
ATOM   4779  CB  LYS B 260      -7.231 -61.418-123.996  1.00102.99      1    C
ATOM   4780  CG  LYS B 260      -6.085 -61.354-122.999  1.00103.59      1    C
ATOM   4781  CD  LYS B 260      -6.070 -62.605-122.129  1.00 98.60      1    C
ATOM   4782  CE  LYS B 260      -4.668 -62.934-121.644  1.00 96.19      1    C
ATOM   4783  NZ  LYS B 260      -4.621 -64.250-120.945  1.00 84.86      1    N
ATOM   4784  N   TYR B 261      -9.720 -60.330-125.947  1.00 89.63      1    N
ATOM   4785  CA  TYR B 261     -10.173 -60.272-127.331  1.00 96.58      1    C
ATOM   4786  C   TYR B 261     -11.533 -59.602-127.492  1.00 95.34      1    C
ATOM   4787  O   TYR B 261     -12.069 -59.583-128.605  1.00 96.12      1    O
ATOM   4788  CB  TYR B 261     -10.212 -61.677-127.942  1.00104.14      1    C
ATOM   4789  CG  TYR B 261      -8.999 -62.516-127.610  1.00107.44      1    C
ATOM   4790  CD1 TYR B 261      -7.760 -62.220-128.162  1.00117.01      1    C
ATOM   4791  CD2 TYR B 261      -9.091 -63.602-126.749  1.00101.54      1    C
ATOM   4792  CE1 TYR B 261      -6.643 -62.980-127.864  1.00118.95      1    C
ATOM   4793  CE2 TYR B 261      -7.979 -64.369-126.446  1.00112.38      1    C
ATOM   4794  CZ  TYR B 261      -6.758 -64.053-127.007  1.00116.21      1    C
ATOM   4795  OH  TYR B 261      -5.647 -64.810-126.711  1.00110.64      1    O
ATOM   4796  N   GLY B 262     -12.107 -59.059-126.422  1.00 94.77      1    N
ATOM   4797  CA  GLY B 262     -13.437 -58.493-126.513  1.00 86.90      1    C
ATOM   4798  C   GLY B 262     -13.442 -57.133-127.186  1.00 81.61      1    C
ATOM   4799  O   GLY B 262     -12.484 -56.365-127.113  1.00 86.64      1    O
ATOM   4800  N   CYS B 263     -14.555 -56.839-127.855  1.00 71.39      1    N
ATOM   4801  CA  CYS B 263     -14.754 -55.560-128.517  1.00 82.36      1    C
ATOM   4802  C   CYS B 263     -16.206 -55.136-128.364  1.00 88.33      1    C
ATOM   4803  O   CYS B 263     -17.117 -55.957-128.503  1.00 90.58      1    O
ATOM   4804  CB  CYS B 263     -14.384 -55.636-130.004  1.00 92.74      1    C
ATOM   4805  SG  CYS B 263     -14.286 -54.037-130.842  1.00 90.49      1    S
ATOM   4806  N   ALA B 264     -16.414 -53.850-128.082  1.00 80.73      1    N
ATOM   4807  CA  ALA B 264     -17.757 -53.332-127.867  1.00 74.32      1    C
ATOM   4808  C   ALA B 264     -18.474 -52.984-129.164  1.00 78.45      1    C
ATOM   4809  O   ALA B 264     -19.687 -52.754-129.134  1.00 91.32      1    O
ATOM   4810  CB  ALA B 264     -17.707 -52.099-126.963  1.00 84.39      1    C
ATOM   4811  N   LEU B 265     -17.765 -52.941-130.290  1.00 82.46      1    N
ATOM   4812  CA  LEU B 265     -18.371 -52.697-131.594  1.00 88.08      1    C
ATOM   4813  C   LEU B 265     -17.963 -53.820-132.535  1.00106.86      1    C
ATOM   4814  O   LEU B 265     -16.768 -54.066-132.729  1.00105.93      1    O
ATOM   4815  CB  LEU B 265     -17.947 -51.339-132.160  1.00 81.08      1    C
ATOM   4816  CG  LEU B 265     -18.850 -50.746-133.245  1.00106.03      1    C
ATOM   4817  CD1 LEU B 265     -20.308 -51.111-133.001  1.00110.74      1    C
ATOM   4818  CD2 LEU B 265     -18.679 -49.237-133.329  1.00116.46      1    C
ATOM   4819  N   SER B 266     -18.951 -54.489-133.126  1.00104.31      1    N
ATOM   4820  CA  SER B 266     -18.706 -55.633-133.995  1.00 95.23      1    C
ATOM   4821  C   SER B 266     -18.243 -55.236-135.392  1.00 98.54      1    C
ATOM   4822  O   SER B 266     -18.332 -56.054-136.315  1.00110.35      1    O
ATOM   4823  CB  SER B 266     -19.967 -56.495-134.090  1.00101.44      1    C
ATOM   4824  OG  SER B 266     -21.077 -55.724-134.515  1.00106.21      1    O
ATOM   4825  N   GLU B 267     -17.748 -54.011-135.574  1.00101.52      1    N
ATOM   4826  CA  GLU B 267     -17.264 -53.561-136.869  1.00103.63      1    C
ATOM   4827  C   GLU B 267     -15.811 -53.114-136.873  1.00 98.02      1    C
ATOM   4828  O   GLU B 267     -15.209 -53.060-137.950  1.00105.50      1    O
ATOM   4829  CB  GLU B 267     -18.133 -52.404-137.390  1.00108.77      1    C
ATOM   4830  CG  GLU B 267     -19.624 -52.701-137.375  1.00115.08      1    C
ATOM   4831  CD  GLU B 267     -20.469 -51.443-137.336  1.00137.08      1    C
ATOM   4832  OE1 GLU B 267     -19.920 -50.349-137.581  1.00137.57      1    O
ATOM   4833  OE2 GLU B 267     -21.683 -51.550-137.059  1.00145.25      1    O
ATOM   4834  N   LEU B 268     -15.228 -52.801-135.714  1.00101.17      1    N
ATOM   4835  CA  LEU B 268     -13.830 -52.393-135.674  1.00101.51      1    C
ATOM   4836  C   LEU B 268     -12.876 -53.568-135.822  1.00102.54      1    C
ATOM   4837  O   LEU B 268     -11.702 -53.358-136.149  1.00102.96      1    O
ATOM   4838  CB  LEU B 268     -13.529 -51.647-134.371  1.00105.55      1    C
ATOM   4839  CG  LEU B 268     -14.504 -50.546-133.949  1.00 97.87      1    C
ATOM   4840  CD1 LEU B 268     -13.974 -49.807-132.732  1.00100.59      1    C
ATOM   4841  CD2 LEU B 268     -14.756 -49.579-135.094  1.00 77.54      1    C
ATOM   4842  N   VAL B 269     -13.344 -54.783-135.591  1.00110.46      1    N
ATOM   4843  CA  VAL B 269     -12.516 -55.975-135.721  1.00115.18      1    C
ATOM   4844  C   VAL B 269     -12.603 -56.473-137.155  1.00117.37      1    C
ATOM   4845  O   VAL B 269     -13.595 -56.248-137.857  1.00120.55      1    O
ATOM   4846  CB  VAL B 269     -12.941 -57.063-134.712  1.00104.63      1    C
ATOM   4847  CG1 VAL B 269     -13.032 -56.479-133.314  1.00109.28      1    C
ATOM   4848  CG2 VAL B 269     -14.269 -57.673-135.118  1.00107.95      1    C
ATOM   4849  N   SER B 270     -11.550 -57.147-137.601  1.00118.33      1    N
ATOM   4850  CA  SER B 270     -11.502 -57.713-138.939  1.00124.94      1    C
ATOM   4851  C   SER B 270     -11.835 -59.199-138.897  1.00123.28      1    C
ATOM   4852  O   SER B 270     -11.774 -59.848-137.850  1.00120.62      1    O
ATOM   4853  CB  SER B 270     -10.126 -57.500-139.573  1.00136.38      1    C
ATOM   4854  OG  SER B 270     -10.186 -57.661-140.980  1.00134.57      1    O
ATOM   4855  N   LYS B 271     -12.195 -59.733-140.063  1.00116.81      1    N
ATOM   4856  CA  LYS B 271     -12.516 -61.148-140.177  1.00119.63      1    C
ATOM   4857  C   LYS B 271     -11.279 -62.036-140.186  1.00132.96      1    C
ATOM   4858  O   LYS B 271     -11.418 -63.264-140.160  1.00133.78      1    O
ATOM   4859  CB  LYS B 271     -13.351 -61.387-141.437  1.00118.17      1    C
ATOM   4860  CG  LYS B 271     -14.162 -60.170-141.857  1.00118.17      1    C
ATOM   4861  CD  LYS B 271     -15.628 -60.512-142.065  1.00116.77      1    C
ATOM   4862  CE  LYS B 271     -16.356 -59.390-142.791  1.00115.23      1    C
ATOM   4863  NZ  LYS B 271     -17.826 -59.619-142.852  1.00105.79      1    N
ATOM   4864  N   ASP B 272     -10.079 -61.449-140.219  1.00136.94      1    N
ATOM   4865  CA  ASP B 272      -8.856 -62.234-140.096  1.00135.72      1    C
ATOM   4866  C   ASP B 272      -8.525 -62.542-138.642  1.00133.01      1    C
ATOM   4867  O   ASP B 272      -7.935 -63.589-138.354  1.00129.74      1    O
ATOM   4868  CB  ASP B 272      -7.686 -61.498-140.751  1.00137.30      1    C
ATOM   4869  CG  ASP B 272      -7.600 -61.749-142.243  1.00146.87      1    C
ATOM   4870  OD1 ASP B 272      -8.440 -62.510-142.769  1.00141.77      1    O
ATOM   4871  OD2 ASP B 272      -6.690 -61.187-142.890  1.00147.65      1    O
ATOM   4872  N   ASP B 273      -8.886 -61.649-137.723  1.00137.34      1    N
ATOM   4873  CA  ASP B 273      -8.647 -61.887-136.306  1.00138.09      1    C
ATOM   4874  C   ASP B 273      -9.467 -63.079-135.832  1.00137.58      1    C
ATOM   4875  O   ASP B 273     -10.677 -63.146-136.062  1.00138.21      1    O
ATOM   4876  CB  ASP B 273      -9.006 -60.641-135.495  1.00133.95      1    C
ATOM   4877  CG  ASP B 273      -8.058 -59.484-135.749  1.00134.47      1    C
ATOM   4878  OD1 ASP B 273      -6.907 -59.538-135.268  1.00137.13      1    O
ATOM   4879  OD2 ASP B 273      -8.467 -58.520-136.431  1.00123.71      1    O
ATOM   4880  N   THR B 274      -8.806 -64.027-135.171  1.00138.26      1    N
ATOM   4881  CA  THR B 274      -9.472 -65.233-134.703  1.00140.39      1    C
ATOM   4882  C   THR B 274      -8.973 -65.593-133.313  1.00138.82      1    C
ATOM   4883  O   THR B 274      -7.827 -65.312-132.951  1.00129.67      1    O
ATOM   4884  CB  THR B 274      -9.247 -66.417-135.655  1.00144.53      1    C
ATOM   4885  OG1 THR B 274      -7.921 -66.354-136.197  1.00148.78      1    O
ATOM   4886  CG2 THR B 274     -10.260 -66.390-136.791  1.00140.32      1    C
ATOM   4887  N   VAL B 275      -9.857 -66.216-132.534  1.00141.66      1    N
ATOM   4888  CA  VAL B 275      -9.543 -66.707-131.201  1.00145.92      1    C
ATOM   4889  C   VAL B 275      -9.930 -68.178-131.133  1.00160.11      1    C
ATOM   4890  O   VAL B 275     -10.513 -68.735-132.063  1.00170.87      1    O
ATOM   4891  CB  VAL B 275     -10.259 -65.905-130.094  1.00138.10      1    C
ATOM   4892  CG1 VAL B 275     -10.043 -64.415-130.294  1.00136.27      1    C
ATOM   4893  CG2 VAL B 275     -11.744 -66.235-130.072  1.00140.45      1    C
ATOM   4894  N   ASN B 276      -9.593 -68.808-130.010  1.00169.99      1    N
ATOM   4895  CA  ASN B 276      -9.953 -70.196-129.756  1.00192.32      1    C
ATOM   4896  C   ASN B 276     -10.522 -70.309-128.350  1.00194.36      1    C
ATOM   4897  O   ASN B 276      -9.921 -69.819-127.389  1.00181.55      1    O
ATOM   4898  CB  ASN B 276      -8.745 -71.129-129.941  1.00186.63      1    C
ATOM   4899  CG  ASN B 276      -7.720 -70.996-128.831  1.00168.05      1    C
ATOM   4900  OD1 ASN B 276      -7.715 -71.775-127.878  1.00178.44      1    O
ATOM   4901  ND2 ASN B 276      -6.848 -70.002-128.948  1.00168.33      1    N
ATOM   4902  N   VAL B 277     -11.692 -70.931-128.236  1.00212.28      1    N
ATOM   4903  CA  VAL B 277     -12.337 -71.119-126.940  1.00216.91      1    C
ATOM   4904  C   VAL B 277     -12.216 -72.582-126.532  1.00266.68      1    C
ATOM   4905  O   VAL B 277     -12.338 -73.479-127.380  1.00304.56      1    O
ATOM   4906  CB  VAL B 277     -13.803 -70.655-126.970  1.00201.61      1    C
ATOM   4907  CG1 VAL B 277     -13.879 -69.202-127.388  1.00186.25      1    C
ATOM   4908  CG2 VAL B 277     -14.630 -71.511-127.916  1.00238.52      1    C
ATOM   4909  N   PRO B 278     -11.948 -72.869-125.260  1.00256.99      1    N
ATOM   4910  CA  PRO B 278     -11.831 -74.266-124.829  1.00299.16      1    C
ATOM   4911  C   PRO B 278     -13.171 -74.887-124.469  1.00324.68      1    C
ATOM   4912  O   PRO B 278     -13.715 -74.641-123.387  1.00275.05      1    O
ATOM   4913  CB  PRO B 278     -10.903 -74.164-123.615  1.00275.63      1    C
ATOM   4914  CG  PRO B 278     -11.256 -72.836-123.016  1.00224.95      1    C
ATOM   4915  CD  PRO B 278     -11.605 -71.927-124.180  1.00220.68      1    C
[truncated: 3,271,226 more chars]
