# Supplementary material for: Bacterial divisome protein FtsA forms curved antiparallel double filaments upon binding FtsN
Source: Nat Microbiol. Author manuscript; Available in PMC 2022 Dec 14. (PMC7613929; doi:10.1038/s41564-022-01206-9)
Supplement: Supplementary Data D2 [file EMS151223-supplement-Supplementary_Data_D2.zip › SupplementaryDataD2_CrystallographicModels/7Q6I_NMRGuidedModel.pdb]

REMARK   3
REMARK   3 REFINEMENT.
REMARK   3   PROGRAM     : PHENIX (1.20rc1_4392: ???)
REMARK   3   AUTHORS     : Adams,Afonine,Bunkoczi,Burnley,Chen,Dar,Davis,
REMARK   3               : Draizen,Echols,Gildea,Gros,Grosse-Kunstleve,Headd,
REMARK   3               : Hintze,Hung,Ioerger,Liebschner,McCoy,McKee,Moriarty,
REMARK   3               : Oeffner,Poon,Read,Richardson,Richardson,Sacchettini,
REMARK   3               : Sauter,Sobolev,Storoni,Terwilliger,Williams,Zwart
REMARK   3
REMARK   3  X-RAY DATA.
REMARK   3  
REMARK   3  REFINEMENT TARGET : ML
REMARK   3  
REMARK   3  DATA USED IN REFINEMENT.
REMARK   3   RESOLUTION RANGE HIGH (ANGSTROMS) : 3.60    
REMARK   3   RESOLUTION RANGE LOW  (ANGSTROMS) : 49.88   
REMARK   3   MIN(FOBS/SIGMA_FOBS)              : 1.35  
REMARK   3   COMPLETENESS FOR RANGE        (%) : 99.69 
REMARK   3   NUMBER OF REFLECTIONS             : 89131     
REMARK   3   NUMBER OF REFLECTIONS (NON-ANOMALOUS) : 89131     
REMARK   3  
REMARK   3  FIT TO DATA USED IN REFINEMENT.
REMARK   3   R VALUE     (WORKING + TEST SET) : 0.2413
REMARK   3   R VALUE            (WORKING SET) : 0.2389
REMARK   3   FREE R VALUE                     : 0.2880
REMARK   3   FREE R VALUE TEST SET SIZE   (%) : 4.85  
REMARK   3   FREE R VALUE TEST SET COUNT      : 4323      
REMARK   3  
REMARK   3  FIT TO DATA USED IN REFINEMENT (IN BINS).
REMARK   3   BIN  RESOLUTION RANGE  COMPL.    NWORK NFREE   RWORK  RFREE  CCWORK CCFREE
REMARK   3     1   49.88 -   11.15    0.99     2921   153  0.2245 0.2443   0.853  0.841
REMARK   3     2   11.15 -    8.86    1.00     2892   140  0.1657 0.1829   0.925  0.930
REMARK   3     3    8.86 -    7.75    1.00     2869   143  0.1800 0.2042   0.914  0.896
REMARK   3     4    7.75 -    7.04    1.00     2806   158  0.2072 0.2578   0.888  0.815
REMARK   3     5    7.04 -    6.54    1.00     2873   153  0.2380 0.2985   0.853  0.773
REMARK   3     6    6.54 -    6.15    1.00     2845   145  0.2464 0.2862   0.838  0.803
REMARK   3     7    6.15 -    5.85    1.00     2858   142  0.2547 0.3396   0.836  0.673
REMARK   3     8    5.85 -    5.59    1.00     2844   145  0.2561 0.3241   0.832  0.736
REMARK   3     9    5.59 -    5.38    1.00     2822   135  0.2537 0.3417   0.834  0.701
REMARK   3    10    5.38 -    5.19    1.00     2809   132  0.2414 0.2999   0.857  0.796
REMARK   3    11    5.19 -    5.03    1.00     2866   140  0.2332 0.3021   0.879  0.786
REMARK   3    12    5.03 -    4.89    1.00     2831   159  0.2217 0.2559   0.878  0.829
REMARK   3    13    4.89 -    4.76    1.00     2824   159  0.2215 0.2633   0.885  0.785
REMARK   3    14    4.76 -    4.64    1.00     2822   142  0.2129 0.2847   0.896  0.817
REMARK   3    15    4.64 -    4.54    1.00     2824   129  0.2180 0.2575   0.896  0.796
REMARK   3    16    4.54 -    4.44    1.00     2735   173  0.2225 0.2916   0.885  0.742
REMARK   3    17    4.44 -    4.35    1.00     2877   153  0.2359 0.2936   0.869  0.770
REMARK   3    18    4.35 -    4.27    1.00     2809   126  0.2455 0.2746   0.864  0.836
REMARK   3    19    4.27 -    4.19    1.00     2834   137  0.2495 0.3296   0.860  0.754
REMARK   3    20    4.19 -    4.12    1.00     2735   152  0.2773 0.3268   0.827  0.779
REMARK   3    21    4.12 -    4.05    1.00     2863   166  0.2868 0.3934   0.804  0.592
REMARK   3    22    4.05 -    3.99    1.00     2743   156  0.2906 0.3273   0.798  0.727
REMARK   3    23    3.99 -    3.93    1.00     2858   140  0.2932 0.3485   0.794  0.683
REMARK   3    24    3.93 -    3.88    0.99     2787   140  0.3100 0.3360   0.762  0.679
REMARK   3    25    3.88 -    3.83    1.00     2816   151  0.3042 0.3910   0.776  0.628
REMARK   3    26    3.83 -    3.78    1.00     2812   126  0.3140 0.4253   0.746  0.541
REMARK   3    27    3.78 -    3.73    0.99     2822   121  0.3331 0.3787   0.720  0.635
REMARK   3    28    3.73 -    3.68    0.99     2802   145  0.3361 0.3692   0.722  0.640
REMARK   3    29    3.68 -    3.64    0.99     2782   125  0.3521 0.4150   0.670  0.570
REMARK   3    30    3.64 -    3.60    0.99     2827   137  0.3638 0.4111   0.668  0.579
REMARK   3  
REMARK   3  BULK SOLVENT MODELLING.
REMARK   3   METHOD USED        : FLAT BULK SOLVENT MODEL
REMARK   3   SOLVENT RADIUS     : 1.11    
REMARK   3   SHRINKAGE RADIUS   : 0.90    
REMARK   3   GRID STEP FACTOR   : 4.00    
REMARK   3  
REMARK   3  ERROR ESTIMATES.
REMARK   3   COORDINATE ERROR (MAXIMUM-LIKELIHOOD BASED)     : 0.55    
REMARK   3   PHASE ERROR (DEGREES, MAXIMUM-LIKELIHOOD BASED) : 31.97   
REMARK   3  
REMARK   3  STRUCTURE FACTORS CALCULATION ALGORITHM : FFT
REMARK   3  B VALUES.
REMARK   3   FROM WILSON PLOT           (A**2) : 111.78  
REMARK   3  
REMARK   3  GEOMETRY RESTRAINTS LIBRARY: GEOSTD + MONOMER LIBRARY + CDL V1.2
REMARK   3  DEVIATIONS FROM IDEAL VALUES - RMSD. RMSZ FOR BONDS AND ANGLES.
REMARK   3    BOND      :  0.003   0.058  46871  Z= 0.172
REMARK   3    ANGLE     :  0.652  18.427  63524  Z= 0.336
REMARK   3    CHIRALITY :  0.047   0.300   7495
REMARK   3    PLANARITY :  0.004   0.084   8231
REMARK   3    DIHEDRAL  :  5.110  75.716   6555
REMARK   3    MIN NONBONDED DISTANCE : 1.981
REMARK   3  
REMARK   3  MOLPROBITY STATISTICS.
REMARK   3    ALL-ATOM CLASHSCORE : 11.10
REMARK   3    RAMACHANDRAN PLOT:
REMARK   3      OUTLIERS :  1.01 %
REMARK   3      ALLOWED  :  6.23 %
REMARK   3      FAVORED  : 92.77 %
REMARK   3    ROTAMER OUTLIERS :  0.06 %
REMARK   3    CBETA DEVIATIONS :  0.00 %
REMARK   3    PEPTIDE PLANE:
REMARK   3      CIS-PROLINE     : 0.00 %
REMARK   3      CIS-GENERAL     : 0.00 %
REMARK   3      TWISTED PROLINE : 0.00 %
REMARK   3      TWISTED GENERAL : 0.00 %
REMARK   3  
REMARK   3  RAMA-Z (RAMACHANDRAN PLOT Z-SCORE):
REMARK   3  INTERPRETATION: BAD |RAMA-Z| > 3; SUSPICIOUS 2 < |RAMA-Z| < 3; GOOD |RAMA-Z| < 2.
REMARK   3  SCORES FOR WHOLE/HELIX/SHEET/LOOP ARE SCALED INDEPENDENTLY;
REMARK   3  THEREFORE, THE VALUES ARE NOT RELATED IN A SIMPLE MANNER.
REMARK   3    WHOLE: -3.09 (0.09), RESIDUES: 6068
REMARK   3    HELIX: -1.96 (0.09), RESIDUES: 2299
REMARK   3    SHEET: -0.84 (0.14), RESIDUES: 1226
REMARK   3    LOOP : -2.68 (0.10), RESIDUES: 2543
REMARK   3  
REMARK   3                  min    max   mean <Bi,j>   iso aniso
REMARK   3     Overall:   31.45 791.11 115.57   9.49 46298     0
REMARK   3     Protein:   32.92 791.11 115.78   9.47 45786     0
REMARK   3     Other:     31.45 166.18  96.93    N/A   512     0
REMARK   3     Chain  A:  31.45 186.81  86.34    N/A  2895     0
REMARK   3     Chain  C:  36.97 262.67  91.55    N/A  2895     0
REMARK   3     Chain  B:  45.54 791.11 102.98    N/A  2903     0
REMARK   3     Chain  E:  51.10 220.51 106.61    N/A  2895     0
REMARK   3     Chain  D:  32.92 254.32  90.02    N/A  2749     0
REMARK   3     Chain  G:  66.51 220.49 121.73    N/A  2895     0
REMARK   3     Chain  F:  52.84 196.80 115.51    N/A  2895     0
REMARK   3     Chain  I:  52.02 225.45 115.23    N/A  2895     0
REMARK   3     Chain  H:  55.27 202.57 111.75    N/A  2895     0
REMARK   3     Chain  K:  53.42 210.80 120.20    N/A  2895     0
REMARK   3     Chain  J:  48.19 191.95 113.36    N/A  2895     0
REMARK   3     Chain  M:  79.92 242.43 149.05    N/A  2895     0
REMARK   3     Chain  L:  34.25 195.76 109.63    N/A  2895     0
REMARK   3     Chain  O:  82.88 234.27 143.69    N/A  2895     0
REMARK   3     Chain  N:  76.78 198.25 134.13    N/A  2895     0
REMARK   3     Chain  P:  67.25 204.44 136.30    N/A  2895     0
REMARK   3     Chain  Y:  70.56 162.48 109.89    N/A    62     0
REMARK   3     Chain  X:  84.14 138.20 111.37    N/A    54     0
REMARK   3     Histogram:
REMARK   3         Values      Number of atoms
REMARK   3      31.45 - 107.41    19581
REMARK   3     107.41 - 183.38    26214
REMARK   3     183.38 - 259.35      446
REMARK   3     259.35 - 335.31       20
REMARK   3     335.31 - 411.28       13
REMARK   3     411.28 - 487.24       11
REMARK   3     487.24 - 563.21        1
REMARK   3     563.21 - 639.18        1
REMARK   3     639.18 - 715.14        6
REMARK   3     715.14 - 791.11        5
REMARK   3  
REMARK   3  
REMARK   3  TORSION NCS DETAILS.
REMARK   3   NUMBER OF NCS GROUPS : 3     
REMARK   3   NCS GROUP : 1     
REMARK   3     SELECTION          : chain 'A'
REMARK   3     SELECTION          : chain 'C'
REMARK   3     SELECTION          : chain 'E'
REMARK   3     SELECTION          : chain 'G'
REMARK   3     SELECTION          : chain 'I'
REMARK   3     SELECTION          : chain 'K'
REMARK   3     SELECTION          : chain 'M'
REMARK   3     SELECTION          : chain 'O'
REMARK   3     RESTRAINED TORSIONS: 9320
REMARK   3     BELOW LIMIT RMSD   : 1.422     
REMARK   3     ALL RESTRAINT RMSD : 9.067     
REMARK   3   NCS GROUP : 2     
REMARK   3     SELECTION          : (chain 'B' and (resid 8 through
REMARK   3                        : 269 or resid 290 through 389 or
REMARK   3                        : resid 501 through 502))
REMARK   3     SELECTION          : chain 'D'
REMARK   3     SELECTION          : (chain 'F' and (resid 8 through
REMARK   3                        : 269 or resid 290 through 389 or
REMARK   3                        : resid 501 through 502))
REMARK   3     SELECTION          : (chain 'H' and (resid 8 through
REMARK   3                        : 269 or resid 290 through 389 or
REMARK   3                        : resid 501 through 502))
REMARK   3     SELECTION          : (chain 'J' and (resid 8 through
REMARK   3                        : 269 or resid 290 through 389 or
REMARK   3                        : resid 501 through 502))
REMARK   3     SELECTION          : (chain 'L' and (resid 8 through
REMARK   3                        : 269 or resid 290 through 389 or
REMARK   3                        : resid 501 through 502))
REMARK   3     SELECTION          : (chain 'N' and (resid 8 through
REMARK   3                        : 269 or resid 290 through 389 or
REMARK   3                        : resid 501 through 502))
REMARK   3     SELECTION          : (chain 'P' and (resid 8 through
REMARK   3                        : 269 or resid 290 through 389 or
REMARK   3                        : resid 501 through 502))
REMARK   3     RESTRAINED TORSIONS: 8784
REMARK   3     BELOW LIMIT RMSD   : 1.422     
REMARK   3     ALL RESTRAINT RMSD : 9.067     
REMARK   3   NCS GROUP : 3     
REMARK   3     SELECTION          : (chain 'Y' and resid 6 through 11)
REMARK   3     SELECTION          : chain 'X'
REMARK   3     RESTRAINED TORSIONS: 34
REMARK   3     BELOW LIMIT RMSD   : 1.422     
REMARK   3     ALL RESTRAINT RMSD : 9.067     
REMARK   3    Histogram of differences under limit:
REMARK   3       0.000 -    1.500: 15043
REMARK   3       1.500 -    3.000: 2041
REMARK   3       3.000 -    4.500: 477
REMARK   3       4.500 -    6.000: 150
REMARK   3       6.000 -    7.500: 72
REMARK   3       7.500 -    9.000: 33
REMARK   3       9.000 -   10.500: 23
REMARK   3      10.500 -   12.000: 9
REMARK   3      12.000 -   13.500: 8
REMARK   3      13.500 -   15.000: 4
REMARK   3    Histogram of differences over limit:
REMARK   3      15.000 -   31.500: 52
REMARK   3      31.500 -   48.000: 84
REMARK   3      48.000 -   64.500: 40
REMARK   3      64.500 -   81.000: 35
REMARK   3      81.000 -   97.500: 28
REMARK   3      97.500 -  114.000: 10
REMARK   3     114.000 -  130.500: 5
REMARK   3     130.500 -  147.000: 9
REMARK   3     147.000 -  163.500: 8
REMARK   3     163.500 -  180.000: 7
REMARK   3
CRYST1   98.692  119.993  329.788  90.00  93.76  90.00 P 1 21 1
SCALE1      0.010133  0.000000  0.000666        0.00000
SCALE2      0.000000  0.008334  0.000000        0.00000
SCALE3      0.000000  0.000000  0.003039        0.00000
ATOM      1  N   ASN A   8     -17.231  20.499-105.256  1.00112.31      1    N
ATOM      2  CA  ASN A   8     -15.781  20.476-105.403  1.00122.22      1    C
ATOM      3  C   ASN A   8     -15.322  19.249-106.182  1.00108.33      1    C
ATOM      4  O   ASN A   8     -14.898  19.357-107.333  1.00 95.35      1    O
ATOM      5  CB  ASN A   8     -15.103  20.507-104.031  1.00133.66      1    C
ATOM      6  CG  ASN A   8     -13.718  21.123-104.077  1.00132.63      1    C
ATOM      7  OD1 ASN A   8     -13.213  21.464-105.147  1.00110.19      1    O
ATOM      8  ND2 ASN A   8     -13.095  21.267-102.913  1.00120.96      1    N
ATOM      9  N   ILE A   9     -15.408  18.082-105.549  1.00106.36      1    N
ATOM     10  CA  ILE A   9     -14.998  16.823-106.156  1.00 95.82      1    C
ATOM     11  C   ILE A   9     -16.200  15.888-106.204  1.00 90.54      1    C
ATOM     12  O   ILE A   9     -17.045  15.894-105.300  1.00101.26      1    O
ATOM     13  CB  ILE A   9     -13.808  16.191-105.398  1.00 81.03      1    C
ATOM     14  CG1 ILE A   9     -12.960  15.338-106.344  1.00 72.76      1    C
ATOM     15  CG2 ILE A   9     -14.271  15.380-104.193  1.00 94.17      1    C
ATOM     16  CD1 ILE A   9     -11.592  15.013-105.799  1.00 72.45      1    C
ATOM     17  N   ILE A  10     -16.301  15.122-107.289  1.00 73.05      1    N
ATOM     18  CA  ILE A  10     -17.408  14.202-107.519  1.00 70.77      1    C
ATOM     19  C   ILE A  10     -16.840  12.838-107.883  1.00 86.77      1    C
ATOM     20  O   ILE A  10     -15.787  12.730-108.519  1.00 80.30      1    O
ATOM     21  CB  ILE A  10     -18.385  14.701-108.613  1.00 68.06      1    C
ATOM     22  CG1 ILE A  10     -17.809  14.484-110.014  1.00 79.19      1    C
ATOM     23  CG2 ILE A  10     -18.747  16.163-108.395  1.00 80.25      1    C
ATOM     24  CD1 ILE A  10     -18.684  15.025-111.123  1.00 83.21      1    C
ATOM     25  N   VAL A  11     -17.528  11.787-107.443  1.00 84.54      1    N
ATOM     26  CA  VAL A  11     -17.044  10.418-107.589  1.00 69.88      1    C
ATOM     27  C   VAL A  11     -18.204   9.549-108.051  1.00 71.38      1    C
ATOM     28  O   VAL A  11     -19.309   9.638-107.505  1.00 69.27      1    O
ATOM     29  CB  VAL A  11     -16.467   9.860-106.270  1.00 67.44      1    C
ATOM     30  CG1 VAL A  11     -15.870   8.478-106.495  1.00 73.29      1    C
ATOM     31  CG2 VAL A  11     -15.443  10.812-105.663  1.00 73.42      1    C
ATOM     32  N   GLY A  12     -17.954   8.708-109.056  1.00 67.25      1    N
ATOM     33  CA  GLY A  12     -18.919   7.739-109.519  1.00 68.41      1    C
ATOM     34  C   GLY A  12     -18.554   6.330-109.072  1.00 74.67      1    C
ATOM     35  O   GLY A  12     -17.473   6.069-108.547  1.00 84.25      1    O
ATOM     36  N   LEU A  13     -19.490   5.409-109.307  1.00 65.27      1    N
ATOM     37  CA  LEU A  13     -19.303   4.019-108.883  1.00 54.91      1    C
ATOM     38  C   LEU A  13     -20.317   3.153-109.639  1.00 66.54      1    C
ATOM     39  O   LEU A  13     -21.411   2.890-109.140  1.00 67.35      1    O
ATOM     40  CB  LEU A  13     -19.460   3.868-107.383  1.00 48.09      1    C
ATOM     41  CG  LEU A  13     -18.790   2.654-106.738  1.00 55.60      1    C
ATOM     42  CD1 LEU A  13     -17.448   2.360-107.390  1.00 69.76      1    C
ATOM     43  CD2 LEU A  13     -18.627   2.870-105.242  1.00 63.37      1    C
ATOM     44  N   ASP A  14     -19.935   2.721-110.840  1.00 68.56      1    N
ATOM     45  CA  ASP A  14     -20.768   1.817-111.632  1.00 64.66      1    C
ATOM     46  C   ASP A  14     -20.401   0.393-111.238  1.00 75.31      1    C
ATOM     47  O   ASP A  14     -19.509  -0.229-111.818  1.00 94.93      1    O
ATOM     48  CB  ASP A  14     -20.576   2.062-113.124  1.00 63.27      1    C
ATOM     49  CG  ASP A  14     -21.271   1.018-113.981  1.00 83.87      1    C
ATOM     50  OD1 ASP A  14     -22.481   0.785-113.771  1.00 70.54      1    O
ATOM     51  OD2 ASP A  14     -20.608   0.428-114.859  1.00 97.14      1    O
ATOM     52  N   ILE A  15     -21.097  -0.131-110.232  1.00 62.69      1    N
ATOM     53  CA  ILE A  15     -20.885  -1.504-109.791  1.00 56.81      1    C
ATOM     54  C   ILE A  15     -21.591  -2.427-110.774  1.00 58.16      1    C
ATOM     55  O   ILE A  15     -22.758  -2.785-110.583  1.00 55.88      1    O
ATOM     56  CB  ILE A  15     -21.390  -1.718-108.352  1.00 56.40      1    C
ATOM     57  CG1 ILE A  15     -20.767  -0.683-107.413  1.00 78.72      1    C
ATOM     58  CG2 ILE A  15     -21.051  -3.118-107.871  1.00 41.05      1    C
ATOM     59  CD1 ILE A  15     -21.364  -0.681-106.023  1.00 85.00      1    C
ATOM     60  N   GLY A  16     -20.885  -2.810-111.840  1.00 77.22      1    N
ATOM     61  CA  GLY A  16     -21.479  -3.607-112.891  1.00 86.30      1    C
ATOM     62  C   GLY A  16     -21.455  -5.096-112.602  1.00 79.14      1    C
ATOM     63  O   GLY A  16     -20.807  -5.572-111.671  1.00 68.96      1    O
ATOM     64  N   THR A  17     -22.193  -5.838-113.431  1.00 81.50      1    N
ATOM     65  CA  THR A  17     -22.266  -7.286-113.281  1.00 75.24      1    C
ATOM     66  C   THR A  17     -20.952  -7.972-113.634  1.00 68.25      1    C
ATOM     67  O   THR A  17     -20.703  -9.086-113.162  1.00 63.99      1    O
ATOM     68  CB  THR A  17     -23.396  -7.844-114.149  1.00 70.23      1    C
ATOM     69  OG1 THR A  17     -24.478  -6.905-114.188  1.00 58.10      1    O
ATOM     70  CG2 THR A  17     -23.905  -9.161-113.583  1.00 74.17      1    C
ATOM     71  N   ALA A  18     -20.110  -7.337-114.448  1.00 64.45      1    N
ATOM     72  CA  ALA A  18     -18.820  -7.898-114.832  1.00 66.42      1    C
ATOM     73  C   ALA A  18     -17.648  -7.063-114.346  1.00 71.52      1    C
ATOM     74  O   ALA A  18     -16.756  -7.590-113.671  1.00 81.38      1    O
ATOM     75  CB  ALA A  18     -18.746  -8.062-116.359  1.00 59.91      1    C
ATOM     76  N   THR A  19     -17.622  -5.770-114.664  1.00 73.64      1    N
ATOM     77  CA  THR A  19     -16.545  -4.877-114.259  1.00 69.31      1    C
ATOM     78  C   THR A  19     -17.097  -3.747-113.401  1.00 71.75      1    C
ATOM     79  O   THR A  19     -18.208  -3.261-113.636  1.00 69.62      1    O
ATOM     80  CB  THR A  19     -15.817  -4.291-115.476  1.00 72.05      1    C
ATOM     81  OG1 THR A  19     -16.515  -3.128-115.940  1.00 99.09      1    O
ATOM     82  CG2 THR A  19     -15.743  -5.312-116.603  1.00 72.42      1    C
ATOM     83  N   VAL A  20     -16.317  -3.332-112.407  1.00 62.26      1    N
ATOM     84  CA  VAL A  20     -16.672  -2.216-111.537  1.00 63.07      1    C
ATOM     85  C   VAL A  20     -15.859  -1.003-111.967  1.00 69.85      1    C
ATOM     86  O   VAL A  20     -14.623  -1.031-111.935  1.00 76.50      1    O
ATOM     87  CB  VAL A  20     -16.421  -2.552-110.059  1.00 55.75      1    C
ATOM     88  CG1 VAL A  20     -16.463  -1.289-109.214  1.00 58.97      1    C
ATOM     89  CG2 VAL A  20     -17.444  -3.556-109.564  1.00 48.39      1    C
ATOM     90  N   SER A  21     -16.549   0.059-112.369  1.00 65.98      1    N
ATOM     91  CA  SER A  21     -15.915   1.305-112.774  1.00 66.37      1    C
ATOM     92  C   SER A  21     -16.076   2.352-111.679  1.00 73.97      1    C
ATOM     93  O   SER A  21     -17.114   2.415-111.013  1.00 83.94      1    O
ATOM     94  CB  SER A  21     -16.510   1.820-114.086  1.00 80.69      1    C
ATOM     95  OG  SER A  21     -16.703   0.760-115.008  1.00 91.92      1    O
ATOM     96  N   ALA A  22     -15.045   3.176-111.501  1.00 60.71      1    N
ATOM     97  CA  ALA A  22     -15.052   4.203-110.462  1.00 67.22      1    C
ATOM     98  C   ALA A  22     -14.285   5.409-110.985  1.00 80.74      1    C
ATOM     99  O   ALA A  22     -13.066   5.336-111.167  1.00 92.30      1    O
ATOM    100  CB  ALA A  22     -14.439   3.681-109.166  1.00 59.64      1    C
ATOM    101  N   LEU A  23     -14.992   6.508-111.229  1.00 67.28      1    N
ATOM    102  CA  LEU A  23     -14.396   7.716-111.777  1.00 52.12      1    C
ATOM    103  C   LEU A  23     -14.456   8.850-110.761  1.00 65.71      1    C
ATOM    104  O   LEU A  23     -15.393   8.945-109.964  1.00 60.71      1    O
ATOM    105  CB  LEU A  23     -15.110   8.144-113.063  1.00 51.51      1    C
ATOM    106  CG  LEU A  23     -15.241   7.106-114.180  1.00 65.98      1    C
ATOM    107  CD1 LEU A  23     -15.739   7.761-115.459  1.00 73.55      1    C
ATOM    108  CD2 LEU A  23     -13.914   6.404-114.419  1.00 89.64      1    C
ATOM    109  N   VAL A  24     -13.439   9.707-110.797  1.00 74.82      1    N
ATOM    110  CA  VAL A  24     -13.364  10.892-109.953  1.00 64.93      1    C
ATOM    111  C   VAL A  24     -13.135  12.102-110.845  1.00 64.33      1    C
ATOM    112  O   VAL A  24     -12.389  12.029-111.827  1.00 67.93      1    O
ATOM    113  CB  VAL A  24     -12.249  10.778-108.893  1.00 54.12      1    C
ATOM    114  CG1 VAL A  24     -12.703   9.909-107.740  1.00 78.70      1    C
ATOM    115  CG2 VAL A  24     -10.996  10.211-109.510  1.00 71.82      1    C
ATOM    116  N   GLY A  25     -13.776  13.218-110.502  1.00 80.04      1    N
ATOM    117  CA  GLY A  25     -13.615  14.442-111.260  1.00 88.80      1    C
ATOM    118  C   GLY A  25     -13.859  15.643-110.375  1.00 88.69      1    C
ATOM    119  O   GLY A  25     -14.364  15.526-109.257  1.00 93.78      1    O
ATOM    120  N   GLU A  26     -13.496  16.813-110.894  1.00 80.23      1    N
ATOM    121  CA  GLU A  26     -13.700  18.067-110.186  1.00 97.15      1    C
ATOM    122  C   GLU A  26     -14.590  18.977-111.017  1.00 99.87      1    C
ATOM    123  O   GLU A  26     -14.464  19.038-112.245  1.00 87.57      1    O
ATOM    124  CB  GLU A  26     -12.369  18.771-109.889  1.00104.85      1    C
ATOM    125  CG  GLU A  26     -11.472  18.945-111.103  1.00104.66      1    C
ATOM    126  CD  GLU A  26     -10.188  19.688-110.788  1.00114.53      1    C
ATOM    127  OE1 GLU A  26     -10.201  20.537-109.872  1.00136.32      1    O
ATOM    128  OE2 GLU A  26      -9.167  19.425-111.458  1.00 92.94      1    O
ATOM    129  N   VAL A  27     -15.495  19.676-110.341  1.00 91.27      1    N
ATOM    130  CA  VAL A  27     -16.415  20.589-111.007  1.00 87.74      1    C
ATOM    131  C   VAL A  27     -15.713  21.924-111.229  1.00101.68      1    C
ATOM    132  O   VAL A  27     -15.269  22.574-110.277  1.00109.32      1    O
ATOM    133  CB  VAL A  27     -17.714  20.756-110.204  1.00 99.94      1    C
ATOM    134  CG1 VAL A  27     -17.420  21.042-108.736  1.00103.00      1    C
ATOM    135  CG2 VAL A  27     -18.572  21.858-110.806  1.00116.06      1    C
ATOM    136  N   LEU A  28     -15.594  22.325-112.488  1.00100.33      1    N
ATOM    137  CA  LEU A  28     -15.007  23.616-112.802  1.00106.49      1    C
ATOM    138  C   LEU A  28     -16.059  24.715-112.654  1.00125.20      1    C
ATOM    139  O   LEU A  28     -17.260  24.449-112.761  1.00136.77      1    O
ATOM    140  CB  LEU A  28     -14.435  23.615-114.217  1.00109.99      1    C
ATOM    141  CG  LEU A  28     -13.317  22.599-114.471  1.00 97.13      1    C
ATOM    142  CD1 LEU A  28     -12.939  22.562-115.945  1.00 96.89      1    C
ATOM    143  CD2 LEU A  28     -12.101  22.900-113.606  1.00 85.48      1    C
ATOM    144  N   PRO A  29     -15.631  25.953-112.380  1.00119.66      1    N
ATOM    145  CA  PRO A  29     -16.605  27.026-112.106  1.00126.58      1    C
ATOM    146  C   PRO A  29     -17.667  27.202-113.181  1.00119.93      1    C
ATOM    147  O   PRO A  29     -18.819  27.511-112.852  1.00124.02      1    O
ATOM    148  CB  PRO A  29     -15.719  28.272-111.989  1.00122.47      1    C
ATOM    149  CG  PRO A  29     -14.395  27.763-111.546  1.00102.75      1    C
ATOM    150  CD  PRO A  29     -14.251  26.351-112.047  1.00101.05      1    C
ATOM    151  N   ASP A  30     -17.319  27.015-114.456  1.00115.08      1    N
ATOM    152  CA  ASP A  30     -18.314  27.188-115.510  1.00126.00      1    C
ATOM    153  C   ASP A  30     -19.316  26.040-115.516  1.00126.88      1    C
ATOM    154  O   ASP A  30     -20.503  26.246-115.795  1.00132.05      1    O
ATOM    155  CB  ASP A  30     -17.632  27.303-116.874  1.00130.42      1    C
ATOM    156  CG  ASP A  30     -16.579  26.237-117.091  1.00121.43      1    C
ATOM    157  OD1 ASP A  30     -16.283  25.489-116.136  1.00128.92      1    O
ATOM    158  OD2 ASP A  30     -16.055  26.141-118.220  1.00109.97      1    O
ATOM    159  N   GLY A  31     -18.860  24.827-115.209  1.00133.26      1    N
ATOM    160  CA  GLY A  31     -19.742  23.677-115.187  1.00136.66      1    C
ATOM    161  C   GLY A  31     -19.110  22.421-115.751  1.00128.68      1    C
ATOM    162  O   GLY A  31     -19.393  21.316-115.280  1.00115.57      1    O
ATOM    163  N   GLN A  32     -18.255  22.580-116.760  1.00122.62      1    N
ATOM    164  CA  GLN A  32     -17.594  21.438-117.380  1.00112.57      1    C
ATOM    165  C   GLN A  32     -16.788  20.648-116.356  1.00112.04      1    C
ATOM    166  O   GLN A  32     -15.934  21.200-115.658  1.00107.21      1    O
ATOM    167  CB  GLN A  32     -16.679  21.924-118.505  1.00117.27      1    C
ATOM    168  CG  GLN A  32     -15.736  20.872-119.078  1.00113.54      1    C
ATOM    169  CD  GLN A  32     -16.455  19.770-119.833  1.00120.56      1    C
ATOM    170  OE1 GLN A  32     -17.143  18.937-119.243  1.00135.57      1    O
ATOM    171  NE2 GLN A  32     -16.297  19.761-121.152  1.00112.77      1    N
ATOM    172  N   VAL A  33     -17.068  19.350-116.267  1.00115.81      1    N
ATOM    173  CA  VAL A  33     -16.375  18.451-115.352  1.00 95.50      1    C
ATOM    174  C   VAL A  33     -15.274  17.722-116.111  1.00 90.84      1    C
ATOM    175  O   VAL A  33     -15.522  17.135-117.173  1.00 92.90      1    O
ATOM    176  CB  VAL A  33     -17.353  17.462-114.692  1.00 87.29      1    C
ATOM    177  CG1 VAL A  33     -18.213  16.764-115.739  1.00 92.91      1    C
ATOM    178  CG2 VAL A  33     -16.594  16.444-113.857  1.00 87.26      1    C
ATOM    179  N   ASN A  34     -14.054  17.780-115.587  1.00 85.96      1    N
ATOM    180  CA  ASN A  34     -12.931  17.031-116.131  1.00 85.62      1    C
ATOM    181  C   ASN A  34     -12.569  15.896-115.182  1.00 90.68      1    C
ATOM    182  O   ASN A  34     -12.619  16.055-113.958  1.00 89.84      1    O
ATOM    183  CB  ASN A  34     -11.721  17.934-116.409  1.00 87.91      1    C
ATOM    184  CG  ASN A  34     -10.771  18.042-115.233  1.00 95.27      1    C
ATOM    185  OD1 ASN A  34     -11.182  18.310-114.107  1.00110.78      1    O
ATOM    186  ND2 ASN A  34      -9.486  17.830-115.493  1.00 67.87      1    N
ATOM    187  N   ILE A  35     -12.243  14.742-115.750  1.00 81.51      1    N
ATOM    188  CA  ILE A  35     -11.972  13.549-114.958  1.00 69.78      1    C
ATOM    189  C   ILE A  35     -10.518  13.568-114.506  1.00 69.05      1    C
ATOM    190  O   ILE A  35      -9.609  13.843-115.299  1.00 93.32      1    O
ATOM    191  CB  ILE A  35     -12.302  12.283-115.763  1.00 69.35      1    C
ATOM    192  CG1 ILE A  35     -13.671  12.448-116.425  1.00 73.65      1    C
ATOM    193  CG2 ILE A  35     -12.270  11.053-114.872  1.00 79.64      1    C
ATOM    194  CD1 ILE A  35     -14.158  11.230-117.149  1.00 68.27      1    C
ATOM    195  N   ILE A  36     -10.298  13.274-113.225  1.00 62.37      1    N
ATOM    196  CA  ILE A  36      -8.973  13.347-112.619  1.00 75.79      1    C
ATOM    197  C   ILE A  36      -8.361  11.955-112.560  1.00 77.25      1    C
ATOM    198  O   ILE A  36      -7.139  11.796-112.659  1.00 75.84      1    O
ATOM    199  CB  ILE A  36      -9.040  13.972-111.212  1.00 85.54      1    C
ATOM    200  CG1 ILE A  36      -9.760  15.320-111.253  1.00 84.30      1    C
ATOM    201  CG2 ILE A  36      -7.643  14.163-110.642  1.00 97.76      1    C
ATOM    202  CD1 ILE A  36      -9.673  16.089-109.951  1.00106.13      1    C
ATOM    203  N   GLY A  37      -9.204  10.938-112.398  1.00 75.92      1    N
ATOM    204  CA  GLY A  37      -8.717   9.578-112.288  1.00 79.47      1    C
ATOM    205  C   GLY A  37      -9.768   8.520-112.556  1.00 72.85      1    C
ATOM    206  O   GLY A  37     -10.939   8.688-112.205  1.00 77.62      1    O
ATOM    207  N   ALA A  38      -9.364   7.432-113.199  1.00 76.29      1    N
ATOM    208  CA  ALA A  38     -10.250   6.321-113.503  1.00 75.19      1    C
ATOM    209  C   ALA A  38      -9.936   5.146-112.582  1.00 78.30      1    C
ATOM    210  O   ALA A  38      -9.049   5.210-111.727  1.00 64.84      1    O
ATOM    211  CB  ALA A  38     -10.128   5.919-114.974  1.00 84.70      1    C
ATOM    212  N   GLY A  39     -10.674   4.057-112.774  1.00 87.50      1    N
ATOM    213  CA  GLY A  39     -10.501   2.871-111.959  1.00 79.61      1    C
ATOM    214  C   GLY A  39     -11.413   1.741-112.383  1.00 91.44      1    C
ATOM    215  O   GLY A  39     -12.619   1.940-112.557  1.00104.20      1    O
ATOM    216  N   SER A  40     -10.852   0.546-112.550  1.00 90.31      1    N
ATOM    217  CA  SER A  40     -11.609  -0.604-113.018  1.00 84.40      1    C
ATOM    218  C   SER A  40     -11.115  -1.857-112.315  1.00 84.16      1    C
ATOM    219  O   SER A  40      -9.947  -1.952-111.926  1.00 91.46      1    O
ATOM    220  CB  SER A  40     -11.495  -0.775-114.539  1.00 97.79      1    C
ATOM    221  OG  SER A  40     -11.667  -2.131-114.914  1.00109.65      1    O
ATOM    222  N   SER A  41     -12.019  -2.822-112.161  1.00 77.66      1    N
ATOM    223  CA  SER A  41     -11.709  -4.088-111.512  1.00 80.87      1    C
ATOM    224  C   SER A  41     -12.804  -5.107-111.799  1.00 73.29      1    C
ATOM    225  O   SER A  41     -13.994  -4.769-111.748  1.00 68.86      1    O
ATOM    226  CB  SER A  41     -11.547  -3.898-110.003  1.00 85.92      1    C
ATOM    227  OG  SER A  41     -11.893  -5.079-109.300  1.00 90.22      1    O
ATOM    228  N   PRO A  42     -12.447  -6.351-112.114  1.00 64.65      1    N
ATOM    229  CA  PRO A  42     -13.475  -7.373-112.344  1.00 63.96      1    C
ATOM    230  C   PRO A  42     -14.271  -7.633-111.074  1.00 58.98      1    C
ATOM    231  O   PRO A  42     -13.719  -7.683-109.973  1.00 68.14      1    O
ATOM    232  CB  PRO A  42     -12.666  -8.606-112.770  1.00 73.92      1    C
ATOM    233  CG  PRO A  42     -11.277  -8.090-113.068  1.00 69.37      1    C
ATOM    234  CD  PRO A  42     -11.092  -6.918-112.168  1.00 57.58      1    C
ATOM    235  N   SER A  43     -15.581  -7.796-111.236  1.00 54.01      1    N
ATOM    236  CA  SER A  43     -16.493  -7.936-110.109  1.00 67.90      1    C
ATOM    237  C   SER A  43     -16.892  -9.397-109.967  1.00 77.38      1    C
ATOM    238  O   SER A  43     -17.472  -9.981-110.889  1.00 94.08      1    O
ATOM    239  CB  SER A  43     -17.733  -7.062-110.293  1.00 73.94      1    C
ATOM    240  OG  SER A  43     -18.425  -7.396-111.482  1.00 68.82      1    O
ATOM    241  N   ARG A  44     -16.579  -9.982-108.816  1.00 65.60      1    N
ATOM    242  CA  ARG A  44     -17.045 -11.313-108.464  1.00 75.55      1    C
ATOM    243  C   ARG A  44     -18.174 -11.191-107.451  1.00 79.34      1    C
ATOM    244  O   ARG A  44     -18.162 -10.298-106.599  1.00 56.51      1    O
ATOM    245  CB  ARG A  44     -15.905 -12.154-107.887  1.00 89.63      1    C
ATOM    246  CG  ARG A  44     -15.168 -12.989-108.920  1.00 74.20      1    C
ATOM    247  CD  ARG A  44     -14.009 -12.199-109.510  1.00 87.78      1    C
ATOM    248  NE  ARG A  44     -13.434 -12.845-110.684  1.00106.36      1    N
ATOM    249  CZ  ARG A  44     -12.224 -12.588-111.162  1.00116.06      1    C
ATOM    250  NH1 ARG A  44     -11.431 -11.696-110.590  1.00 95.53      1    N
ATOM    251  NH2 ARG A  44     -11.802 -13.237-112.243  1.00115.13      1    N
ATOM    252  N   GLY A  45     -19.155 -12.082-107.556  1.00 99.63      1    N
ATOM    253  CA  GLY A  45     -20.294 -12.035-106.666  1.00 95.83      1    C
ATOM    254  C   GLY A  45     -21.430 -11.164-107.144  1.00 76.31      1    C
ATOM    255  O   GLY A  45     -22.140 -10.582-106.316  1.00 70.77      1    O
ATOM    256  N   MET A  46     -21.627 -11.051-108.456  1.00 69.96      1    N
ATOM    257  CA  MET A  46     -22.685 -10.227-109.017  1.00 48.25      1    C
ATOM    258  C   MET A  46     -23.465 -11.014-110.058  1.00 59.88      1    C
ATOM    259  O   MET A  46     -22.908 -11.846-110.780  1.00 88.72      1    O
ATOM    260  CB  MET A  46     -22.126  -8.948-109.649  1.00 70.52      1    C
ATOM    261  CG  MET A  46     -22.977  -7.721-109.395  1.00 90.87      1    C
ATOM    262  SD  MET A  46     -22.798  -7.094-107.716  1.00 74.32      1    S
ATOM    263  CE  MET A  46     -23.747  -5.586-107.835  1.00 63.32      1    C
ATOM    264  N   ASP A  47     -24.765 -10.735-110.128  1.00 55.42      1    N
ATOM    265  CA  ASP A  47     -25.644 -11.395-111.084  1.00 63.57      1    C
ATOM    266  C   ASP A  47     -26.863 -10.516-111.316  1.00 68.44      1    C
ATOM    267  O   ASP A  47     -27.539 -10.130-110.357  1.00 74.40      1    O
ATOM    268  CB  ASP A  47     -26.071 -12.777-110.578  1.00 90.67      1    C
ATOM    269  CG  ASP A  47     -26.511 -13.696-111.699  1.00108.32      1    C
ATOM    270  OD1 ASP A  47     -26.248 -13.368-112.875  1.00106.60      1    O
ATOM    271  OD2 ASP A  47     -27.123 -14.745-111.405  1.00107.23      1    O
ATOM    272  N   LYS A  48     -27.139 -10.216-112.585  1.00 66.97      1    N
ATOM    273  CA  LYS A  48     -28.306  -9.431-112.990  1.00 62.63      1    C
ATOM    274  C   LYS A  48     -28.370  -8.101-112.241  1.00 56.29      1    C
ATOM    275  O   LYS A  48     -29.416  -7.687-111.738  1.00 86.72      1    O
ATOM    276  CB  LYS A  48     -29.595 -10.232-112.795  1.00 82.18      1    C
ATOM    277  CG  LYS A  48     -29.470 -11.708-113.146  1.00 98.39      1    C
ATOM    278  CD  LYS A  48     -30.832 -12.377-113.228  1.00 95.30      1    C
ATOM    279  CE  LYS A  48     -30.700 -13.885-113.371  1.00 82.14      1    C
ATOM    280  NZ  LYS A  48     -30.730 -14.311-114.797  1.00 97.65      1    N
ATOM    281  N   GLY A  49     -27.225  -7.424-112.171  1.00 48.62      1    N
ATOM    282  CA  GLY A  49     -27.147  -6.123-111.542  1.00 78.45      1    C
ATOM    283  C   GLY A  49     -27.330  -6.109-110.041  1.00 74.00      1    C
ATOM    284  O   GLY A  49     -27.278  -5.030-109.441  1.00 84.95      1    O
ATOM    285  N   GLY A  50     -27.540  -7.268-109.410  1.00 54.17      1    N
ATOM    286  CA  GLY A  50     -27.738  -7.349-107.982  1.00 68.65      1    C
ATOM    287  C   GLY A  50     -26.623  -8.135-107.309  1.00 65.80      1    C
ATOM    288  O   GLY A  50     -25.822  -8.818-107.959  1.00 73.22      1    O
ATOM    289  N   VAL A  51     -26.583  -8.027-105.985  1.00 64.50      1    N
ATOM    290  CA  VAL A  51     -25.551  -8.690-105.198  1.00 61.73      1    C
ATOM    291  C   VAL A  51     -25.865 -10.176-105.099  1.00 67.65      1    C
ATOM    292  O   VAL A  51     -27.019 -10.578-104.909  1.00 78.35      1    O
ATOM    293  CB  VAL A  51     -25.438  -8.045-103.805  1.00 62.46      1    C
ATOM    294  CG1 VAL A  51     -24.235  -8.598-103.059  1.00 62.70      1    C
ATOM    295  CG2 VAL A  51     -25.334  -6.536-103.934  1.00 72.64      1    C
ATOM    296  N   ASN A  52     -24.826 -10.998-105.228  1.00 71.98      1    N
ATOM    297  CA  ASN A  52     -24.947 -12.447-105.131  1.00 64.89      1    C
ATOM    298  C   ASN A  52     -23.959 -13.050-104.142  1.00 71.09      1    C
ATOM    299  O   ASN A  52     -24.239 -14.122-103.591  1.00 83.25      1    O
ATOM    300  CB  ASN A  52     -24.745 -13.085-106.518  1.00 63.11      1    C
ATOM    301  CG  ASN A  52     -24.902 -14.600-106.513  1.00 79.81      1    C
ATOM    302  OD1 ASN A  52     -25.508 -15.177-105.612  1.00 93.83      1    O
ATOM    303  ND2 ASN A  52     -24.343 -15.251-107.528  1.00 81.16      1    N
ATOM    304  N   ASP A  53     -22.841 -12.379-103.864  1.00 70.61      1    N
ATOM    305  CA  ASP A  53     -21.869 -12.832-102.870  1.00 70.63      1    C
ATOM    306  C   ASP A  53     -21.264 -11.563-102.276  1.00 74.22      1    C
ATOM    307  O   ASP A  53     -20.375 -10.956-102.880  1.00 76.76      1    O
ATOM    308  CB  ASP A  53     -20.814 -13.736-103.494  1.00 87.24      1    C
ATOM    309  CG  ASP A  53     -19.824 -14.268-102.477  1.00106.65      1    C
ATOM    310  OD1 ASP A  53     -20.159 -14.288-101.274  1.00104.28      1    O
ATOM    311  OD2 ASP A  53     -18.712 -14.671-102.880  1.00118.14      1    O
ATOM    312  N   LEU A  54     -21.766 -11.167-101.102  1.00 77.30      1    N
ATOM    313  CA  LEU A  54     -21.467  -9.845-100.555  1.00 70.67      1    C
ATOM    314  C   LEU A  54     -19.972  -9.638-100.334  1.00 80.64      1    C
ATOM    315  O   LEU A  54     -19.448  -8.547-100.588  1.00 68.76      1    O
ATOM    316  CB  LEU A  54     -22.230  -9.644 -99.246  1.00 62.24      1    C
ATOM    317  CG  LEU A  54     -22.230  -8.243 -98.627  1.00 76.29      1    C
ATOM    318  CD1 LEU A  54     -22.263  -7.160 -99.700  1.00 76.72      1    C
ATOM    319  CD2 LEU A  54     -23.392  -8.081 -97.657  1.00 86.61      1    C
ATOM    320  N   GLU A  55     -19.270 -10.661 -99.848  1.00 86.48      1    N
ATOM    321  CA  GLU A  55     -17.853 -10.485 -99.546  1.00 85.14      1    C
ATOM    322  C   GLU A  55     -17.015 -10.319-100.808  1.00 72.58      1    C
ATOM    323  O   GLU A  55     -15.973  -9.656-100.770  1.00 76.40      1    O
ATOM    324  CB  GLU A  55     -17.340 -11.650 -98.703  1.00 99.27      1    C
ATOM    325  CG  GLU A  55     -17.960 -11.703 -97.317  1.00103.59      1    C
ATOM    326  CD  GLU A  55     -17.316 -10.718 -96.357  1.00101.52      1    C
ATOM    327  OE1 GLU A  55     -16.084 -10.526 -96.437  1.00 98.80      1    O
ATOM    328  OE2 GLU A  55     -18.043 -10.131 -95.529  1.00105.36      1    O
ATOM    329  N   SER A  56     -17.448 -10.898-101.928  1.00 60.70      1    N
ATOM    330  CA  SER A  56     -16.666 -10.800-103.156  1.00 67.59      1    C
ATOM    331  C   SER A  56     -16.827  -9.440-103.829  1.00 70.65      1    C
ATOM    332  O   SER A  56     -15.869  -8.920-104.412  1.00 80.07      1    O
ATOM    333  CB  SER A  56     -17.058 -11.922-104.118  1.00 82.53      1    C
ATOM    334  OG  SER A  56     -17.114 -13.169-103.449  1.00 85.26      1    O
ATOM    335  N   VAL A  57     -18.022  -8.849-103.765  1.00 77.27      1    N
ATOM    336  CA  VAL A  57     -18.220  -7.537-104.376  1.00 74.18      1    C
ATOM    337  C   VAL A  57     -17.555  -6.446-103.541  1.00 63.92      1    C
ATOM    338  O   VAL A  57     -17.075  -5.444-104.086  1.00 63.78      1    O
ATOM    339  CB  VAL A  57     -19.722  -7.263-104.596  1.00 61.76      1    C
ATOM    340  CG1 VAL A  57     -20.487  -7.317-103.284  1.00 57.33      1    C
ATOM    341  CG2 VAL A  57     -19.934  -5.924-105.294  1.00 44.06      1    C
ATOM    342  N   VAL A  58     -17.508  -6.620-102.217  1.00 66.79      1    N
ATOM    343  CA  VAL A  58     -16.847  -5.644-101.353  1.00 64.00      1    C
ATOM    344  C   VAL A  58     -15.366  -5.531-101.701  1.00 71.04      1    C
ATOM    345  O   VAL A  58     -14.804  -4.429-101.738  1.00 79.90      1    O
ATOM    346  CB  VAL A  58     -17.060  -6.017 -99.873  1.00 50.96      1    C
ATOM    347  CG1 VAL A  58     -15.946  -5.452 -99.003  1.00 48.80      1    C
ATOM    348  CG2 VAL A  58     -18.418  -5.527 -99.395  1.00 67.75      1    C
ATOM    349  N   LYS A  59     -14.715  -6.665-101.976  1.00 62.85      1    N
ATOM    350  CA  LYS A  59     -13.326  -6.628-102.426  1.00 59.71      1    C
ATOM    351  C   LYS A  59     -13.203  -5.929-103.773  1.00 67.92      1    C
ATOM    352  O   LYS A  59     -12.235  -5.199-104.018  1.00 83.71      1    O
ATOM    353  CB  LYS A  59     -12.755  -8.044-102.505  1.00 71.53      1    C
ATOM    354  CG  LYS A  59     -12.955  -8.874-101.250  1.00 80.80      1    C
ATOM    355  CD  LYS A  59     -11.709  -8.873-100.381  1.00 80.53      1    C
ATOM    356  CE  LYS A  59     -11.665 -10.097 -99.482  1.00 91.74      1    C
ATOM    357  NZ  LYS A  59     -11.021 -11.257-100.159  1.00 95.50      1    N
ATOM    358  N   SER A  60     -14.176  -6.143-104.661  1.00 66.98      1    N
ATOM    359  CA  SER A  60     -14.122  -5.533-105.986  1.00 74.29      1    C
ATOM    360  C   SER A  60     -14.297  -4.021-105.908  1.00 73.02      1    C
ATOM    361  O   SER A  60     -13.616  -3.276-106.622  1.00 79.24      1    O
ATOM    362  CB  SER A  60     -15.184  -6.156-106.890  1.00 69.60      1    C
ATOM    363  OG  SER A  60     -14.652  -7.258-107.604  1.00 72.68      1    O
ATOM    364  N   VAL A  61     -15.212  -3.551-105.056  1.00 68.29      1    N
ATOM    365  CA  VAL A  61     -15.427  -2.114-104.922  1.00 66.32      1    C
ATOM    366  C   VAL A  61     -14.192  -1.438-104.340  1.00 69.83      1    C
ATOM    367  O   VAL A  61     -13.854  -0.309-104.718  1.00 76.41      1    O
ATOM    368  CB  VAL A  61     -16.683  -1.848-104.068  1.00 63.64      1    C
ATOM    369  CG1 VAL A  61     -16.620  -0.478-103.403  1.00 68.23      1    C
ATOM    370  CG2 VAL A  61     -17.939  -1.976-104.916  1.00 67.82      1    C
ATOM    371  N   GLN A  62     -13.475  -2.123-103.446  1.00 64.84      1    N
ATOM    372  CA  GLN A  62     -12.254  -1.551-102.891  1.00 60.10      1    C
ATOM    373  C   GLN A  62     -11.122  -1.560-103.910  1.00 63.44      1    C
ATOM    374  O   GLN A  62     -10.263  -0.672-103.887  1.00 70.19      1    O
ATOM    375  CB  GLN A  62     -11.844  -2.310-101.629  1.00 59.56      1    C
ATOM    376  CG  GLN A  62     -10.647  -1.718-100.898  1.00 71.39      1    C
ATOM    377  CD  GLN A  62     -11.038  -0.627 -99.920  1.00 84.16      1    C
ATOM    378  OE1 GLN A  62     -12.059  -0.725 -99.240  1.00 94.23      1    O
ATOM    379  NE2 GLN A  62     -10.225   0.420 -99.845  1.00 85.72      1    N
ATOM    380  N   ARG A  63     -11.103  -2.551-104.805  1.00 67.12      1    N
ATOM    381  CA  ARG A  63     -10.060  -2.610-105.825  1.00 75.76      1    C
ATOM    382  C   ARG A  63     -10.111  -1.392-106.738  1.00 75.65      1    C
ATOM    383  O   ARG A  63      -9.070  -0.815-107.077  1.00 76.77      1    O
ATOM    384  CB  ARG A  63     -10.212  -3.885-106.652  1.00 83.73      1    C
ATOM    385  CG  ARG A  63      -9.120  -4.921-106.462  1.00 95.46      1    C
ATOM    386  CD  ARG A  63      -9.589  -6.270-106.988  1.00116.64      1    C
ATOM    387  NE  ARG A  63      -8.980  -7.396-106.291  1.00133.69      1    N
ATOM    388  CZ  ARG A  63      -9.512  -8.609-106.228  1.00122.78      1    C
ATOM    389  NH1 ARG A  63     -10.668  -8.888-106.809  1.00 96.57      1    N
ATOM    390  NH2 ARG A  63      -8.869  -9.567-105.566  1.00123.86      1    N
ATOM    391  N   ALA A  64     -11.315  -0.985-107.145  1.00 67.85      1    N
ATOM    392  CA  ALA A  64     -11.456   0.152-108.047  1.00 72.06      1    C
ATOM    393  C   ALA A  64     -11.348   1.481-107.310  1.00 68.08      1    C
ATOM    394  O   ALA A  64     -10.761   2.435-107.832  1.00 82.42      1    O
ATOM    395  CB  ALA A  64     -12.788   0.067-108.794  1.00 85.11      1    C
ATOM    396  N   VAL A  65     -11.908   1.565-106.101  1.00 53.40      1    N
ATOM    397  CA  VAL A  65     -11.888   2.827-105.369  1.00 61.00      1    C
ATOM    398  C   VAL A  65     -10.482   3.149-104.876  1.00 79.40      1    C
ATOM    399  O   VAL A  65     -10.108   4.324-104.769  1.00 87.21      1    O
ATOM    400  CB  VAL A  65     -12.910   2.768-104.214  1.00 60.46      1    C
ATOM    401  CG1 VAL A  65     -12.558   3.746-103.098  1.00 48.67      1    C
ATOM    402  CG2 VAL A  65     -14.314   3.034-104.738  1.00 72.65      1    C
ATOM    403  N   ASP A  66      -9.661   2.128-104.621  1.00 84.73      1    N
ATOM    404  CA  ASP A  66      -8.292   2.388-104.190  1.00 87.76      1    C
ATOM    405  C   ASP A  66      -7.408   2.824-105.351  1.00 81.00      1    C
ATOM    406  O   ASP A  66      -6.601   3.748-105.207  1.00 82.50      1    O
ATOM    407  CB  ASP A  66      -7.705   1.144-103.521  1.00 97.99      1    C
ATOM    408  CG  ASP A  66      -8.027   1.070-102.042  1.00106.64      1    C
ATOM    409  OD1 ASP A  66      -8.499   2.082-101.483  1.00 97.34      1    O
ATOM    410  OD2 ASP A  66      -7.810  -0.002-101.438  1.00105.79      1    O
ATOM    411  N   GLN A  67      -7.535   2.165-106.505  1.00 73.38      1    N
ATOM    412  CA  GLN A  67      -6.753   2.570-107.667  1.00 80.10      1    C
ATOM    413  C   GLN A  67      -7.228   3.902-108.240  1.00 75.53      1    C
ATOM    414  O   GLN A  67      -6.434   4.624-108.853  1.00102.75      1    O
ATOM    415  CB  GLN A  67      -6.775   1.470-108.731  1.00 97.47      1    C
ATOM    416  CG  GLN A  67      -7.817   1.627-109.819  1.00 94.33      1    C
ATOM    417  CD  GLN A  67      -7.559   0.702-110.994  1.00102.38      1    C
ATOM    418  OE1 GLN A  67      -7.314   1.154-112.113  1.00113.66      1    O
ATOM    419  NE2 GLN A  67      -7.602  -0.602-110.743  1.00 95.70      1    N
ATOM    420  N   ALA A  68      -8.506   4.249-108.057  1.00 69.35      1    N
ATOM    421  CA  ALA A  68      -8.971   5.553-108.522  1.00 71.05      1    C
ATOM    422  C   ALA A  68      -8.571   6.674-107.570  1.00 69.23      1    C
ATOM    423  O   ALA A  68      -8.270   7.786-108.016  1.00 70.79      1    O
ATOM    424  CB  ALA A  68     -10.488   5.534-108.713  1.00 84.42      1    C
ATOM    425  N   GLU A  69      -8.564   6.407-106.259  1.00 79.53      1    N
ATOM    426  CA  GLU A  69      -8.109   7.409-105.299  1.00 86.85      1    C
ATOM    427  C   GLU A  69      -6.624   7.704-105.471  1.00 77.72      1    C
ATOM    428  O   GLU A  69      -6.163   8.781-105.077  1.00 82.99      1    O
ATOM    429  CB  GLU A  69      -8.431   6.977-103.866  1.00 71.05      1    C
ATOM    430  CG  GLU A  69      -7.441   6.033-103.228  1.00 83.87      1    C
ATOM    431  CD  GLU A  69      -7.587   5.995-101.722  1.00107.44      1    C
ATOM    432  OE1 GLU A  69      -8.610   5.469-101.236  1.00101.58      1    O
ATOM    433  OE2 GLU A  69      -6.681   6.498-101.026  1.00120.91      1    O
ATOM    434  N   LEU A  70      -5.879   6.764-106.061  1.00 79.55      1    N
ATOM    435  CA  LEU A  70      -4.451   6.871-106.335  1.00 76.12      1    C
ATOM    436  C   LEU A  70      -4.176   7.578-107.652  1.00 67.83      1    C
ATOM    437  O   LEU A  70      -3.251   8.392-107.733  1.00 81.79      1    O
ATOM    438  CB  LEU A  70      -3.822   5.471-106.350  1.00 78.34      1    C
ATOM    439  CG  LEU A  70      -2.471   5.196-107.028  1.00 62.02      1    C
ATOM    440  CD1 LEU A  70      -1.350   6.107-106.588  1.00 74.55      1    C
ATOM    441  CD2 LEU A  70      -2.090   3.753-106.741  1.00 74.03      1    C
ATOM    442  N   MET A  71      -4.969   7.300-108.682  1.00 66.41      1    N
ATOM    443  CA  MET A  71      -4.800   7.974-109.961  1.00 70.34      1    C
ATOM    444  C   MET A  71      -5.294   9.419-109.930  1.00 88.19      1    C
ATOM    445  O   MET A  71      -5.197  10.115-110.947  1.00 85.43      1    O
ATOM    446  CB  MET A  71      -5.514   7.177-111.057  1.00 57.31      1    C
ATOM    447  CG  MET A  71      -5.036   7.474-112.469  1.00 53.60      1    C
ATOM    448  SD  MET A  71      -6.343   7.352-113.702  1.00 75.51      1    S
ATOM    449  CE  MET A  71      -5.393   7.526-115.208  1.00 95.46      1    C
ATOM    450  N   ALA A  72      -5.809   9.890-108.791  1.00 90.54      1    N
ATOM    451  CA  ALA A  72      -6.297  11.254-108.669  1.00 80.86      1    C
ATOM    452  C   ALA A  72      -5.667  12.043-107.531  1.00 80.20      1    C
ATOM    453  O   ALA A  72      -6.010  13.218-107.359  1.00 97.79      1    O
ATOM    454  CB  ALA A  72      -7.820  11.258-108.486  1.00 75.68      1    C
ATOM    455  N   GLU A  73      -4.755  11.444-106.765  1.00 75.66      1    N
ATOM    456  CA  GLU A  73      -4.044  12.133-105.686  1.00 83.36      1    C
ATOM    457  C   GLU A  73      -5.016  12.815-104.723  1.00 81.41      1    C
ATOM    458  O   GLU A  73      -4.849  13.978-104.347  1.00104.99      1    O
ATOM    459  CB  GLU A  73      -3.045  13.141-106.256  1.00102.60      1    C
ATOM    460  CG  GLU A  73      -2.199  12.601-107.397  1.00109.20      1    C
ATOM    461  CD  GLU A  73      -1.174  13.605-107.887  1.00116.70      1    C
ATOM    462  OE1 GLU A  73      -0.981  14.637-107.210  1.00110.64      1    O
ATOM    463  OE2 GLU A  73      -0.565  13.364-108.949  1.00114.71      1    O
ATOM    464  N   CYS A  74      -6.044  12.073-104.320  1.00 80.44      1    N
ATOM    465  CA  CYS A  74      -7.054  12.600-103.413  1.00 94.85      1    C
ATOM    466  C   CYS A  74      -7.749  11.443-102.713  1.00 90.71      1    C
ATOM    467  O   CYS A  74      -7.811  10.329-103.240  1.00106.60      1    O
ATOM    468  CB  CYS A  74      -8.078  13.464-104.156  1.00101.78      1    C
ATOM    469  SG  CYS A  74      -9.091  12.544-105.336  1.00110.11      1    S
ATOM    470  N   GLN A  75      -8.271  11.722-101.520  1.00 87.57      1    N
ATOM    471  CA  GLN A  75      -8.962  10.717-100.725  1.00101.51      1    C
ATOM    472  C   GLN A  75     -10.446  10.713-101.067  1.00 86.01      1    C
ATOM    473  O   GLN A  75     -11.082  11.771-101.119  1.00 78.40      1    O
ATOM    474  CB  GLN A  75      -8.768  10.989 -99.232  1.00108.03      1    C
ATOM    475  CG  GLN A  75      -7.398  10.607 -98.698  1.00110.60      1    C
ATOM    476  CD  GLN A  75      -7.388   9.239 -98.047  1.00112.28      1    C
ATOM    477  OE1 GLN A  75      -8.231   8.935 -97.202  1.00122.94      1    O
ATOM    478  NE2 GLN A  75      -6.431   8.405 -98.437  1.00104.36      1    N
ATOM    479  N   ILE A  76     -10.991   9.523-101.297  1.00 94.94      1    N
ATOM    480  CA  ILE A  76     -12.402   9.357-101.626  1.00 79.57      1    C
ATOM    481  C   ILE A  76     -13.190   9.209-100.332  1.00 95.15      1    C
ATOM    482  O   ILE A  76     -12.789   8.469 -99.426  1.00100.27      1    O
ATOM    483  CB  ILE A  76     -12.599   8.143-102.554  1.00 81.06      1    C
ATOM    484  CG1 ILE A  76     -12.245   8.516-103.995  1.00 76.11      1    C
ATOM    485  CG2 ILE A  76     -14.027   7.623-102.474  1.00 76.06      1    C
ATOM    486  CD1 ILE A  76     -12.668   7.484-105.016  1.00 74.89      1    C
ATOM    487  N   SER A  77     -14.317   9.907-100.243  1.00106.68      1    N
ATOM    488  CA  SER A  77     -15.136   9.878 -99.035  1.00 94.00      1    C
ATOM    489  C   SER A  77     -16.611   9.639 -99.319  1.00 88.83      1    C
ATOM    490  O   SER A  77     -17.274   8.945 -98.545  1.00 91.12      1    O
ATOM    491  CB  SER A  77     -14.967  11.191 -98.253  1.00 92.54      1    C
ATOM    492  OG  SER A  77     -15.684  11.149 -97.031  1.00113.99      1    O
ATOM    493  N   SER A  78     -17.138  10.190-100.409  1.00 81.04      1    N
ATOM    494  CA  SER A  78     -18.536  10.029-100.781  1.00 71.05      1    C
ATOM    495  C   SER A  78     -18.624   9.691-102.260  1.00 70.12      1    C
ATOM    496  O   SER A  78     -17.826  10.181-103.065  1.00 93.76      1    O
ATOM    497  CB  SER A  78     -19.345  11.296-100.481  1.00 80.85      1    C
ATOM    498  OG  SER A  78     -18.949  11.875 -99.250  1.00101.80      1    O
ATOM    499  N   VAL A  79     -19.595   8.852-102.615  1.00 64.29      1    N
ATOM    500  CA  VAL A  79     -19.706   8.325-103.968  1.00 77.20      1    C
ATOM    501  C   VAL A  79     -21.155   8.395-104.426  1.00 71.65      1    C
ATOM    502  O   VAL A  79     -22.089   8.351-103.619  1.00 61.86      1    O
ATOM    503  CB  VAL A  79     -19.193   6.869-104.060  1.00 78.44      1    C
ATOM    504  CG1 VAL A  79     -17.686   6.815-103.875  1.00 74.79      1    C
ATOM    505  CG2 VAL A  79     -19.894   5.995-103.033  1.00 74.04      1    C
ATOM    506  N   PHE A  80     -21.333   8.505-105.739  1.00 64.39      1    N
ATOM    507  CA  PHE A  80     -22.626   8.337-106.388  1.00 49.24      1    C
ATOM    508  C   PHE A  80     -22.613   6.979-107.074  1.00 56.40      1    C
ATOM    509  O   PHE A  80     -21.769   6.728-107.941  1.00 57.55      1    O
ATOM    510  CB  PHE A  80     -22.886   9.455-107.399  1.00 60.94      1    C
ATOM    511  CG  PHE A  80     -23.184  10.791-106.773  1.00 65.16      1    C
ATOM    512  CD1 PHE A  80     -22.180  11.528-106.166  1.00 70.57      1    C
ATOM    513  CD2 PHE A  80     -24.464  11.318-106.809  1.00 67.75      1    C
ATOM    514  CE1 PHE A  80     -22.450  12.758-105.595  1.00 60.96      1    C
ATOM    515  CE2 PHE A  80     -24.739  12.548-106.241  1.00 75.88      1    C
ATOM    516  CZ  PHE A  80     -23.731  13.269-105.634  1.00 53.21      1    C
ATOM    517  N   ILE A  81     -23.540   6.108-106.690  1.00 57.00      1    N
ATOM    518  CA  ILE A  81     -23.543   4.730-107.162  1.00 66.10      1    C
ATOM    519  C   ILE A  81     -24.729   4.516-108.092  1.00 64.13      1    C
ATOM    520  O   ILE A  81     -25.781   5.152-107.958  1.00 74.24      1    O
ATOM    521  CB  ILE A  81     -23.561   3.722-105.992  1.00 62.36      1    C
ATOM    522  CG1 ILE A  81     -24.934   3.683-105.317  1.00 56.96      1    C
ATOM    523  CG2 ILE A  81     -22.475   4.064-104.980  1.00 67.00      1    C
ATOM    524  CD1 ILE A  81     -24.957   2.869-104.039  1.00 80.53      1    C
ATOM    525  N   SER A  82     -24.541   3.620-109.054  1.00 62.26      1    N
ATOM    526  CA  SER A  82     -25.591   3.245-109.984  1.00 63.53      1    C
ATOM    527  C   SER A  82     -26.401   2.075-109.432  1.00 64.19      1    C
ATOM    528  O   SER A  82     -26.004   1.400-108.480  1.00 66.01      1    O
ATOM    529  CB  SER A  82     -24.996   2.889-111.347  1.00 76.51      1    C
ATOM    530  OG  SER A  82     -24.484   1.568-111.351  1.00 90.51      1    O
ATOM    531  N   LEU A  83     -27.555   1.835-110.051  1.00 66.87      1    N
ATOM    532  CA  LEU A  83     -28.441   0.762-109.628  1.00 55.53      1    C
ATOM    533  C   LEU A  83     -29.291   0.312-110.806  1.00 63.44      1    C
ATOM    534  O   LEU A  83     -29.779   1.139-111.581  1.00 67.83      1    O
ATOM    535  CB  LEU A  83     -29.343   1.202-108.471  1.00 51.29      1    C
ATOM    536  CG  LEU A  83     -29.874   0.070-107.592  1.00 44.46      1    C
ATOM    537  CD1 LEU A  83     -28.735  -0.592-106.846  1.00 51.34      1    C
ATOM    538  CD2 LEU A  83     -30.922   0.585-106.623  1.00 68.30      1    C
ATOM    539  N   SER A  84     -29.459  -1.001-110.932  1.00 76.73      1    N
ATOM    540  CA  SER A  84     -30.267  -1.580-111.994  1.00 60.23      1    C
ATOM    541  C   SER A  84     -30.866  -2.890-111.502  1.00 55.02      1    C
ATOM    542  O   SER A  84     -30.625  -3.324-110.372  1.00 71.09      1    O
ATOM    543  CB  SER A  84     -29.443  -1.789-113.266  1.00 72.00      1    C
ATOM    544  OG  SER A  84     -30.294  -1.927-114.386  1.00 78.22      1    O
ATOM    545  N   GLY A  85     -31.653  -3.515-112.360  1.00 63.14      1    N
ATOM    546  CA  GLY A  85     -32.288  -4.786-112.068  1.00 74.78      1    C
ATOM    547  C   GLY A  85     -33.701  -4.824-112.617  1.00 69.70      1    C
ATOM    548  O   GLY A  85     -34.326  -3.797-112.887  1.00 68.84      1    O
ATOM    549  N   LYS A  86     -34.214  -6.046-112.788  1.00 72.54      1    N
ATOM    550  CA  LYS A  86     -35.574  -6.228-113.286  1.00 73.69      1    C
ATOM    551  C   LYS A  86     -36.606  -5.580-112.371  1.00 88.35      1    C
ATOM    552  O   LYS A  86     -37.699  -5.223-112.823  1.00108.25      1    O
ATOM    553  CB  LYS A  86     -35.870  -7.720-113.449  1.00 73.28      1    C
ATOM    554  CG  LYS A  86     -37.112  -8.037-114.268  1.00 79.17      1    C
ATOM    555  CD  LYS A  86     -36.892  -9.269-115.132  1.00103.40      1    C
ATOM    556  CE  LYS A  86     -37.206  -8.989-116.593  1.00 96.25      1    C
ATOM    557  NZ  LYS A  86     -38.612  -8.535-116.779  1.00101.73      1    N
ATOM    558  N   HIS A  87     -36.278  -5.416-111.087  1.00 76.96      1    N
ATOM    559  CA  HIS A  87     -37.223  -4.863-110.125  1.00 81.42      1    C
ATOM    560  C   HIS A  87     -37.481  -3.376-110.320  1.00 81.04      1    C
ATOM    561  O   HIS A  87     -38.424  -2.848-109.721  1.00 99.82      1    O
ATOM    562  CB  HIS A  87     -36.714  -5.108-108.703  1.00 76.64      1    C
ATOM    563  CG  HIS A  87     -35.299  -4.665-108.483  1.00 67.25      1    C
ATOM    564  ND1 HIS A  87     -34.816  -3.456-108.936  1.00 68.04      1    N
ATOM    565  CD2 HIS A  87     -34.261  -5.274-107.863  1.00 82.97      1    C
ATOM    566  CE1 HIS A  87     -33.544  -3.338-108.603  1.00 78.32      1    C
ATOM    567  NE2 HIS A  87     -33.182  -4.428-107.951  1.00 86.87      1    N
ATOM    568  N   ILE A  88     -36.675  -2.690-111.131  1.00 74.66      1    N
ATOM    569  CA  ILE A  88     -36.874  -1.264-111.345  1.00 80.87      1    C
ATOM    570  C   ILE A  88     -38.144  -1.048-112.156  1.00 82.28      1    C
ATOM    571  O   ILE A  88     -38.344  -1.669-113.208  1.00 83.36      1    O
ATOM    572  CB  ILE A  88     -35.643  -0.647-112.024  1.00 60.39      1    C
ATOM    573  CG1 ILE A  88     -34.503  -0.537-111.006  1.00 67.58      1    C
ATOM    574  CG2 ILE A  88     -35.980   0.712-112.619  1.00 42.26      1    C
ATOM    575  CD1 ILE A  88     -33.408   0.424-111.385  1.00 70.14      1    C
ATOM    576  N   ALA A  89     -39.008  -0.161-111.668  1.00 76.40      1    N
ATOM    577  CA  ALA A  89     -40.278   0.125-112.314  1.00 70.54      1    C
ATOM    578  C   ALA A  89     -40.494   1.630-112.338  1.00 82.26      1    C
ATOM    579  O   ALA A  89     -39.904   2.377-111.554  1.00 84.59      1    O
ATOM    580  CB  ALA A  89     -41.447  -0.572-111.606  1.00 76.13      1    C
ATOM    581  N   SER A  90     -41.350   2.067-113.256  1.00 92.02      1    N
ATOM    582  CA  SER A  90     -41.628   3.479-113.464  1.00 78.01      1    C
ATOM    583  C   SER A  90     -43.120   3.750-113.341  1.00 92.61      1    C
ATOM    584  O   SER A  90     -43.948   2.945-113.780  1.00 98.82      1    O
ATOM    585  CB  SER A  90     -41.128   3.936-114.835  1.00 68.53      1    C
ATOM    586  OG  SER A  90     -41.478   3.007-115.843  1.00 92.23      1    O
ATOM    587  N   ARG A  91     -43.455   4.890-112.741  1.00 95.12      1    N
ATOM    588  CA  ARG A  91     -44.835   5.309-112.560  1.00 86.61      1    C
ATOM    589  C   ARG A  91     -44.961   6.771-112.963  1.00 83.32      1    C
ATOM    590  O   ARG A  91     -44.006   7.545-112.858  1.00 86.57      1    O
ATOM    591  CB  ARG A  91     -45.299   5.120-111.105  1.00 93.69      1    C
ATOM    592  CG  ARG A  91     -46.809   5.172-110.915  1.00101.92      1    C
ATOM    593  CD  ARG A  91     -47.182   5.486-109.473  1.00 96.91      1    C
ATOM    594  NE  ARG A  91     -47.776   4.346-108.785  1.00103.74      1    N
ATOM    595  CZ  ARG A  91     -47.105   3.507-108.007  1.00115.36      1    C
ATOM    596  NH1 ARG A  91     -45.808   3.652-107.792  1.00123.92      1    N
ATOM    597  NH2 ARG A  91     -47.754   2.502-107.425  1.00119.22      1    N
ATOM    598  N   ILE A  92     -46.153   7.144-113.422  1.00 88.77      1    N
ATOM    599  CA  ILE A  92     -46.450   8.511-113.834  1.00 82.99      1    C
ATOM    600  C   ILE A  92     -47.674   8.980-113.064  1.00 87.13      1    C
ATOM    601  O   ILE A  92     -48.754   8.387-113.186  1.00 87.41      1    O
ATOM    602  CB  ILE A  92     -46.683   8.624-115.349  1.00 77.38      1    C
ATOM    603  CG1 ILE A  92     -45.384   8.332-116.107  1.00 77.32      1    C
ATOM    604  CG2 ILE A  92     -47.219  10.004-115.704  1.00 89.44      1    C
ATOM    605  CD1 ILE A  92     -45.394   8.788-117.552  1.00104.37      1    C
ATOM    606  N   GLU A  93     -47.508  10.039-112.277  1.00 76.73      1    N
ATOM    607  CA  GLU A  93     -48.564  10.576-111.435  1.00 73.31      1    C
ATOM    608  C   GLU A  93     -48.650  12.081-111.628  1.00 83.98      1    C
ATOM    609  O   GLU A  93     -47.627  12.769-111.689  1.00 81.02      1    O
ATOM    610  CB  GLU A  93     -48.325  10.257-109.954  1.00 69.45      1    C
ATOM    611  CG  GLU A  93     -48.470   8.787-109.601  1.00102.91      1    C
ATOM    612  CD  GLU A  93     -49.919   8.345-109.488  1.00115.53      1    C
ATOM    613  OE1 GLU A  93     -50.820   9.202-109.599  1.00119.93      1    O
ATOM    614  OE2 GLU A  93     -50.155   7.135-109.288  1.00 84.86      1    O
ATOM    615  N   LYS A  94     -49.874  12.584-111.726  1.00 93.62      1    N
ATOM    616  CA  LYS A  94     -50.129  14.002-111.917  1.00 72.91      1    C
ATOM    617  C   LYS A  94     -50.376  14.676-110.572  1.00 69.19      1    C
ATOM    618  O   LYS A  94     -50.702  14.029-109.574  1.00 81.56      1    O
ATOM    619  CB  LYS A  94     -51.325  14.222-112.848  1.00 74.99      1    C
ATOM    620  CG  LYS A  94     -51.118  13.697-114.261  1.00 80.48      1    C
ATOM    621  CD  LYS A  94     -51.899  12.416-114.499  1.00103.58      1    C
ATOM    622  CE  LYS A  94     -51.525  11.783-115.829  1.00 97.51      1    C
ATOM    623  NZ  LYS A  94     -51.952  10.359-115.905  1.00 79.24      1    N
ATOM    624  N   GLY A  95     -50.217  15.997-110.562  1.00 66.83      1    N
ATOM    625  CA  GLY A  95     -50.369  16.788-109.360  1.00 73.12      1    C
ATOM    626  C   GLY A  95     -50.914  18.154-109.709  1.00 74.05      1    C
ATOM    627  O   GLY A  95     -51.106  18.487-110.880  1.00 84.32      1    O
ATOM    628  N   MET A  96     -51.165  18.951-108.676  1.00 72.05      1    N
ATOM    629  CA  MET A  96     -51.793  20.246-108.867  1.00 73.74      1    C
ATOM    630  C   MET A  96     -51.215  21.239-107.870  1.00 68.58      1    C
ATOM    631  O   MET A  96     -50.605  20.859-106.867  1.00 78.90      1    O
ATOM    632  CB  MET A  96     -53.310  20.123-108.680  1.00 74.73      1    C
ATOM    633  CG  MET A  96     -54.162  20.854-109.689  1.00 73.31      1    C
ATOM    634  SD  MET A  96     -55.753  20.008-109.801  1.00 84.56      1    S
ATOM    635  CE  MET A  96     -56.455  20.738-111.274  1.00100.95      1    C
ATOM    636  N   GLY A  97     -51.408  22.523-108.160  1.00 62.98      1    N
ATOM    637  CA  GLY A  97     -50.959  23.566-107.259  1.00 90.90      1    C
ATOM    638  C   GLY A  97     -51.387  24.958-107.673  1.00105.03      1    C
ATOM    639  O   GLY A  97     -51.514  25.248-108.866  1.00 93.14      1    O
ATOM    640  N   THR A  98     -51.609  25.827-106.692  1.00104.69      1    N
ATOM    641  CA  THR A  98     -51.971  27.210-106.962  1.00 88.62      1    C
ATOM    642  C   THR A  98     -50.732  28.033-107.292  1.00 95.67      1    C
ATOM    643  O   THR A  98     -49.624  27.740-106.833  1.00104.76      1    O
ATOM    644  CB  THR A  98     -52.703  27.820-105.766  1.00 93.99      1    C
ATOM    645  OG1 THR A  98     -52.841  29.235-105.955  1.00117.07      1    O
ATOM    646  CG2 THR A  98     -51.937  27.552-104.479  1.00 98.69      1    C
ATOM    647  N   ILE A  99     -50.929  29.074-108.099  1.00 93.08      1    N
ATOM    648  CA  ILE A  99     -49.850  29.994-108.440  1.00 86.18      1    C
ATOM    649  C   ILE A  99     -50.055  31.292-107.670  1.00100.64      1    C
ATOM    650  O   ILE A  99     -50.820  32.164-108.096  1.00121.64      1    O
ATOM    651  CB  ILE A  99     -49.780  30.250-109.956  1.00 78.74      1    C
ATOM    652  CG1 ILE A  99     -49.740  28.927-110.721  1.00 92.94      1    C
ATOM    653  CG2 ILE A  99     -48.566  31.099-110.297  1.00100.72      1    C
ATOM    654  CD1 ILE A  99     -49.707  29.092-112.225  1.00 84.95      1    C
ATOM    655  N   SER A 100     -49.387  31.417-106.525  1.00102.07      1    N
ATOM    656  CA  SER A 100     -49.546  32.600-105.688  1.00118.34      1    C
ATOM    657  C   SER A 100     -49.017  33.842-106.395  1.00116.49      1    C
ATOM    658  O   SER A 100     -48.032  33.781-107.136  1.00104.72      1    O
ATOM    659  CB  SER A 100     -48.825  32.403-104.353  1.00112.83      1    C
ATOM    660  OG  SER A 100     -47.572  31.765-104.536  1.00107.34      1    O
ATOM    661  N   GLU A 101     -49.711  34.966-106.181  1.00113.97      1    N
ATOM    662  CA  GLU A 101     -49.366  36.282-106.745  1.00124.91      1    C
ATOM    663  C   GLU A 101     -49.086  36.206-108.246  1.00103.05      1    C
ATOM    664  O   GLU A 101     -48.206  36.890-108.773  1.00107.21      1    O
ATOM    665  CB  GLU A 101     -48.217  36.968-105.983  1.00133.29      1    C
ATOM    666  CG  GLU A 101     -46.916  36.205-105.790  1.00132.16      1    C
ATOM    667  CD  GLU A 101     -46.704  35.795-104.344  1.00139.95      1    C
ATOM    668  OE1 GLU A 101     -47.696  35.431-103.678  1.00132.49      1    O
ATOM    669  OE2 GLU A 101     -45.549  35.844-103.873  1.00137.52      1    O
ATOM    670  N   GLU A 102     -49.865  35.370-108.937  1.00 96.54      1    N
ATOM    671  CA  GLU A 102     -49.868  35.221-110.391  1.00110.35      1    C
ATOM    672  C   GLU A 102     -48.471  35.154-111.005  1.00106.08      1    C
ATOM    673  O   GLU A 102     -48.250  35.637-112.120  1.00 86.25      1    O
ATOM    674  CB  GLU A 102     -50.663  36.371-111.022  1.00123.03      1    C
ATOM    675  CG  GLU A 102     -51.216  36.087-112.419  1.00130.97      1    C
ATOM    676  CD  GLU A 102     -52.646  36.563-112.596  1.00135.80      1    C
ATOM    677  OE1 GLU A 102     -53.321  36.815-111.576  1.00141.96      1    O
ATOM    678  OE2 GLU A 102     -53.093  36.686-113.755  1.00115.27      1    O
ATOM    679  N   GLU A 103     -47.516  34.567-110.288  1.00110.99      1    N
ATOM    680  CA  GLU A 103     -46.174  34.362-110.821  1.00103.70      1    C
ATOM    681  C   GLU A 103     -45.675  33.017-110.319  1.00110.79      1    C
ATOM    682  O   GLU A 103     -45.632  32.781-109.108  1.00124.17      1    O
ATOM    683  CB  GLU A 103     -45.217  35.489-110.420  1.00124.61      1    C
ATOM    684  CG  GLU A 103     -43.758  35.176-110.706  1.00142.19      1    C
ATOM    685  CD  GLU A 103     -42.800  36.072-109.945  1.00172.55      1    C
ATOM    686  OE1 GLU A 103     -43.217  37.166-109.510  1.00174.75      1    O
ATOM    687  OE2 GLU A 103     -41.625  35.682-109.786  1.00186.70      1    O
ATOM    688  N   VAL A 104     -45.295  32.142-111.248  1.00 92.93      1    N
ATOM    689  CA  VAL A 104     -44.891  30.777-110.927  1.00 96.44      1    C
ATOM    690  C   VAL A 104     -43.467  30.777-110.377  1.00 99.36      1    C
ATOM    691  O   VAL A 104     -42.498  30.492-111.090  1.00113.67      1    O
ATOM    692  CB  VAL A 104     -45.060  29.843-112.145  1.00 94.82      1    C
ATOM    693  CG1 VAL A 104     -44.417  30.429-113.382  1.00111.78      1    C
ATOM    694  CG2 VAL A 104     -44.543  28.436-111.848  1.00107.71      1    C
ATOM    695  N   SER A 105     -43.326  31.147-109.108  1.00 99.34      1    N
ATOM    696  CA  SER A 105     -42.026  31.086-108.462  1.00118.30      1    C
ATOM    697  C   SER A 105     -41.637  29.634-108.197  1.00110.95      1    C
ATOM    698  O   SER A 105     -42.470  28.724-108.224  1.00110.70      1    O
ATOM    699  CB  SER A 105     -42.038  31.875-107.153  1.00121.24      1    C
ATOM    700  OG  SER A 105     -40.921  31.542-106.349  1.00131.09      1    O
ATOM    701  N   GLN A 106     -40.340  29.422-107.957  1.00101.48      1    N
ATOM    702  CA  GLN A 106     -39.847  28.071-107.702  1.00 98.95      1    C
ATOM    703  C   GLN A 106     -40.528  27.442-106.493  1.00113.26      1    C
ATOM    704  O   GLN A 106     -40.748  26.226-106.470  1.00118.57      1    O
ATOM    705  CB  GLN A 106     -38.328  28.090-107.518  1.00114.11      1    C
ATOM    706  CG  GLN A 106     -37.708  26.714-107.310  1.00116.54      1    C
ATOM    707  CD  GLN A 106     -37.454  25.985-108.618  1.00103.18      1    C
ATOM    708  OE1 GLN A 106     -38.366  25.399-109.202  1.00105.15      1    O
ATOM    709  NE2 GLN A 106     -36.210  26.018-109.083  1.00102.24      1    N
ATOM    710  N   ASP A 107     -40.879  28.251-105.488  1.00115.83      1    N
ATOM    711  CA  ASP A 107     -41.637  27.742-104.348  1.00118.81      1    C
ATOM    712  C   ASP A 107     -42.999  27.211-104.776  1.00116.29      1    C
ATOM    713  O   ASP A 107     -43.561  26.330-104.116  1.00117.85      1    O
ATOM    714  CB  ASP A 107     -41.784  28.830-103.286  1.00127.38      1    C
ATOM    715  CG  ASP A 107     -40.449  29.264-102.715  1.00152.27      1    C
ATOM    716  OD1 ASP A 107     -39.412  28.991-103.357  1.00139.91      1    O
ATOM    717  OD2 ASP A 107     -40.433  29.871-101.624  1.00170.30      1    O
ATOM    718  N   ASP A 108     -43.573  27.775-105.838  1.00112.94      1    N
ATOM    719  CA  ASP A 108     -44.794  27.209-106.397  1.00 93.62      1    C
ATOM    720  C   ASP A 108     -44.516  25.923-107.168  1.00 89.19      1    C
ATOM    721  O   ASP A 108     -45.372  25.032-107.214  1.00 99.91      1    O
ATOM    722  CB  ASP A 108     -45.479  28.230-107.307  1.00 97.29      1    C
ATOM    723  CG  ASP A 108     -46.075  29.394-106.537  1.00124.35      1    C
ATOM    724  OD1 ASP A 108     -46.113  29.328-105.291  1.00139.80      1    O
ATOM    725  OD2 ASP A 108     -46.505  30.376-107.179  1.00118.26      1    O
ATOM    726  N   MET A 109     -43.333  25.811-107.782  1.00 88.30      1    N
ATOM    727  CA  MET A 109     -43.035  24.649-108.614  1.00 83.18      1    C
ATOM    728  C   MET A 109     -42.773  23.377-107.816  1.00 86.66      1    C
ATOM    729  O   MET A 109     -43.141  22.288-108.270  1.00 84.82      1    O
ATOM    730  CB  MET A 109     -41.832  24.956-109.500  1.00 95.13      1    C
ATOM    731  CG  MET A 109     -42.201  25.397-110.897  1.00 77.73      1    C
ATOM    732  SD  MET A 109     -40.747  25.706-111.906  1.00110.31      1    S
ATOM    733  CE  MET A 109     -41.454  26.803-113.123  1.00 91.48      1    C
ATOM    734  N   ASP A 110     -42.163  23.473-106.633  1.00 84.43      1    N
ATOM    735  CA  ASP A 110     -41.923  22.256-105.864  1.00 89.97      1    C
ATOM    736  C   ASP A 110     -43.177  21.784-105.146  1.00 84.03      1    C
ATOM    737  O   ASP A 110     -43.292  20.590-104.845  1.00 89.71      1    O
ATOM    738  CB  ASP A 110     -40.769  22.436-104.871  1.00111.61      1    C
ATOM    739  CG  ASP A 110     -40.803  23.765-104.177  1.00131.33      1    C
ATOM    740  OD1 ASP A 110     -41.704  24.555-104.496  1.00130.15      1    O
ATOM    741  OD2 ASP A 110     -39.931  24.021-103.321  1.00159.08      1    O
ATOM    742  N   ARG A 111     -44.113  22.693-104.862  1.00 82.33      1    N
ATOM    743  CA  ARG A 111     -45.359  22.299-104.217  1.00 75.29      1    C
ATOM    744  C   ARG A 111     -46.184  21.411-105.139  1.00 73.31      1    C
ATOM    745  O   ARG A 111     -46.742  20.399-104.701  1.00 84.68      1    O
ATOM    746  CB  ARG A 111     -46.160  23.538-103.823  1.00 86.97      1    C
ATOM    747  CG  ARG A 111     -47.288  23.276-102.842  1.00 93.23      1    C
ATOM    748  CD  ARG A 111     -47.431  24.436-101.875  1.00 97.38      1    C
ATOM    749  NE  ARG A 111     -47.043  25.695-102.501  1.00 94.03      1    N
ATOM    750  CZ  ARG A 111     -47.870  26.476-103.182  1.00112.18      1    C
ATOM    751  NH1 ARG A 111     -49.142  26.154-103.350  1.00117.07      1    N
ATOM    752  NH2 ARG A 111     -47.408  27.603-103.714  1.00114.33      1    N
ATOM    753  N   ALA A 112     -46.281  21.784-106.418  1.00 71.60      1    N
ATOM    754  CA  ALA A 112     -47.023  20.968-107.372  1.00 84.67      1    C
ATOM    755  C   ALA A 112     -46.359  19.610-107.554  1.00 80.88      1    C
ATOM    756  O   ALA A 112     -47.040  18.596-107.743  1.00 77.31      1    O
ATOM    757  CB  ALA A 112     -47.143  21.697-108.710  1.00 79.95      1    C
ATOM    758  N   ILE A 113     -45.025  19.572-107.499  1.00 76.25      1    N
ATOM    759  CA  ILE A 113     -44.316  18.303-107.620  1.00 64.69      1    C
ATOM    760  C   ILE A 113     -44.547  17.456-106.376  1.00 65.11      1    C
ATOM    761  O   ILE A 113     -44.729  16.236-106.462  1.00 78.96      1    O
ATOM    762  CB  ILE A 113     -42.816  18.548-107.866  1.00 58.16      1    C
ATOM    763  CG1 ILE A 113     -42.605  19.335-109.162  1.00 73.90      1    C
ATOM    764  CG2 ILE A 113     -42.056  17.231-107.910  1.00 54.04      1    C
ATOM    765  CD1 ILE A 113     -43.069  18.619-110.402  1.00 74.71      1    C
ATOM    766  N   HIS A 114     -44.539  18.092-105.200  1.00 74.07      1    N
ATOM    767  CA  HIS A 114     -44.765  17.374-103.950  1.00 68.68      1    C
ATOM    768  C   HIS A 114     -46.123  16.682-103.952  1.00 72.51      1    C
ATOM    769  O   HIS A 114     -46.257  15.561-103.445  1.00 87.37      1    O
ATOM    770  CB  HIS A 114     -44.652  18.341-102.770  1.00 60.66      1    C
ATOM    771  CG  HIS A 114     -44.571  17.672-101.431  1.00 60.28      1    C
ATOM    772  ND1 HIS A 114     -45.164  16.457-101.163  1.00 86.87      1    N
ATOM    773  CD2 HIS A 114     -43.972  18.059-100.280  1.00 85.35      1    C
ATOM    774  CE1 HIS A 114     -44.930  16.121 -99.907  1.00103.98      1    C
ATOM    775  NE2 HIS A 114     -44.209  17.077 -99.349  1.00109.11      1    N
ATOM    776  N   THR A 115     -47.144  17.337-104.508  1.00 63.37      1    N
ATOM    777  CA  THR A 115     -48.479  16.748-104.532  1.00 69.93      1    C
ATOM    778  C   THR A 115     -48.508  15.490-105.394  1.00 80.40      1    C
ATOM    779  O   THR A 115     -49.047  14.454-104.985  1.00 87.33      1    O
ATOM    780  CB  THR A 115     -49.493  17.775-105.039  1.00 62.81      1    C
ATOM    781  OG1 THR A 115     -49.456  18.935-104.200  1.00 61.86      1    O
ATOM    782  CG2 THR A 115     -50.894  17.193-105.013  1.00 78.04      1    C
ATOM    783  N   ALA A 116     -47.932  15.562-106.596  1.00 73.05      1    N
ATOM    784  CA  ALA A 116     -47.875  14.398-107.472  1.00 69.46      1    C
ATOM    785  C   ALA A 116     -46.952  13.314-106.933  1.00 72.90      1    C
ATOM    786  O   ALA A 116     -47.122  12.140-107.278  1.00 80.23      1    O
ATOM    787  CB  ALA A 116     -47.420  14.812-108.871  1.00 62.63      1    C
ATOM    788  N   LYS A 117     -45.984  13.686-106.095  1.00 72.91      1    N
ATOM    789  CA  LYS A 117     -45.005  12.738-105.578  1.00 68.40      1    C
ATOM    790  C   LYS A 117     -45.534  11.947-104.388  1.00 74.33      1    C
ATOM    791  O   LYS A 117     -45.185  10.772-104.228  1.00 86.29      1    O
ATOM    792  CB  LYS A 117     -43.723  13.492-105.209  1.00 75.49      1    C
ATOM    793  CG  LYS A 117     -42.673  12.693-104.461  1.00 88.91      1    C
ATOM    794  CD  LYS A 117     -42.552  13.189-103.031  1.00 90.57      1    C
ATOM    795  CE  LYS A 117     -41.395  14.169-102.891  1.00 79.46      1    C
ATOM    796  NZ  LYS A 117     -41.104  14.505-101.471  1.00 66.58      1    N
ATOM    797  N   SER A 118     -46.377  12.556-103.559  1.00 71.35      1    N
ATOM    798  CA  SER A 118     -46.881  11.912-102.347  1.00 89.68      1    C
ATOM    799  C   SER A 118     -47.931  10.869-102.715  1.00 85.78      1    C
ATOM    800  O   SER A 118     -49.086  11.201-102.992  1.00 74.01      1    O
ATOM    801  CB  SER A 118     -47.457  12.954-101.395  1.00 78.99      1    C
ATOM    802  OG  SER A 118     -46.486  13.389-100.459  1.00 77.84      1    O
ATOM    803  N   ILE A 119     -47.528   9.595-102.722  1.00 84.71      1    N
ATOM    804  CA  ILE A 119     -48.428   8.475-102.972  1.00 83.49      1    C
ATOM    805  C   ILE A 119     -48.100   7.360-101.986  1.00100.27      1    C
ATOM    806  O   ILE A 119     -47.139   7.437-101.219  1.00107.10      1    O
ATOM    807  CB  ILE A 119     -48.342   7.946-104.419  1.00 85.19      1    C
ATOM    808  CG1 ILE A 119     -46.900   7.977-104.921  1.00 91.81      1    C
ATOM    809  CG2 ILE A 119     -49.242   8.755-105.338  1.00 79.10      1    C
ATOM    810  CD1 ILE A 119     -46.658   7.060-106.097  1.00101.25      1    C
ATOM    811  N   LYS A 120     -48.923   6.315-102.013  1.00 97.09      1    N
ATOM    812  CA  LYS A 120     -48.726   5.127-101.191  1.00103.36      1    C
ATOM    813  C   LYS A 120     -48.133   4.016-102.050  1.00111.26      1    C
ATOM    814  O   LYS A 120     -48.756   3.585-103.027  1.00111.19      1    O
ATOM    815  CB  LYS A 120     -50.046   4.676-100.565  1.00105.84      1    C
ATOM    816  CG  LYS A 120     -50.421   5.423 -99.295  1.00101.92      1    C
ATOM    817  CD  LYS A 120     -51.442   4.644 -98.483  1.00 96.11      1    C
ATOM    818  CE  LYS A 120     -52.832   4.762 -99.092  1.00 90.62      1    C
ATOM    819  NZ  LYS A 120     -53.828   5.274 -98.113  1.00 99.04      1    N
ATOM    820  N   ILE A 121     -46.934   3.555-101.687  1.00113.72      1    N
ATOM    821  CA  ILE A 121     -46.243   2.544-102.482  1.00123.70      1    C
ATOM    822  C   ILE A 121     -45.930   1.306-101.649  1.00140.33      1    C
ATOM    823  O   ILE A 121     -45.860   0.196-102.183  1.00150.26      1    O
ATOM    824  CB  ILE A 121     -44.959   3.119-103.109  1.00119.39      1    C
ATOM    825  CG1 ILE A 121     -44.269   4.055-102.120  1.00111.50      1    C
ATOM    826  CG2 ILE A 121     -45.286   3.861-104.399  1.00127.62      1    C
ATOM    827  CD1 ILE A 121     -42.925   4.561-102.590  1.00124.01      1    C
ATOM    828  N   GLY A 122     -45.746   1.475-100.345  1.00137.40      1    N
ATOM    829  CA  GLY A 122     -45.319   0.383 -99.496  1.00131.60      1    C
ATOM    830  C   GLY A 122     -43.839   0.460 -99.156  1.00132.67      1    C
ATOM    831  O   GLY A 122     -43.112   1.376 -99.558  1.00147.70      1    O
ATOM    832  N   ASP A 123     -43.398  -0.526 -98.367  1.00123.22      1    N
ATOM    833  CA  ASP A 123     -42.013  -0.533 -97.913  1.00133.29      1    C
ATOM    834  C   ASP A 123     -41.091  -1.249 -98.893  1.00132.59      1    C
ATOM    835  O   ASP A 123     -39.903  -0.920 -98.969  1.00124.04      1    O
ATOM    836  CB  ASP A 123     -41.896  -1.192 -96.539  1.00152.72      1    C
ATOM    837  CG  ASP A 123     -42.610  -0.417 -95.454  1.00159.87      1    C
ATOM    838  OD1 ASP A 123     -42.548   0.836 -95.449  1.00159.98      1    O
ATOM    839  OD2 ASP A 123     -43.197  -1.074 -94.569  1.00159.36      1    O
ATOM    840  N   GLU A 124     -41.603  -2.244 -99.626  1.00132.04      1    N
ATOM    841  CA  GLU A 124     -40.778  -2.951-100.600  1.00121.09      1    C
ATOM    842  C   GLU A 124     -40.302  -2.032-101.713  1.00118.12      1    C
ATOM    843  O   GLU A 124     -39.272  -2.312-102.334  1.00117.53      1    O
ATOM    844  CB  GLU A 124     -41.531  -4.144-101.201  1.00108.02      1    C
ATOM    845  CG  GLU A 124     -42.119  -5.124-100.199  1.00119.69      1    C
ATOM    846  CD  GLU A 124     -43.349  -4.620 -99.488  1.00142.41      1    C
ATOM    847  OE1 GLU A 124     -43.852  -3.530 -99.839  1.00146.19      1    O
ATOM    848  OE2 GLU A 124     -43.802  -5.323 -98.563  1.00148.50      1    O
ATOM    849  N   GLN A 125     -41.014  -0.939-101.968  1.00109.23      1    N
ATOM    850  CA  GLN A 125     -40.649  -0.009-103.022  1.00 92.80      1    C
ATOM    851  C   GLN A 125     -39.930   1.191-102.423  1.00 93.74      1    C
ATOM    852  O   GLN A 125     -40.314   1.701-101.366  1.00103.36      1    O
ATOM    853  CB  GLN A 125     -41.884   0.455-103.796  1.00 99.21      1    C
ATOM    854  CG  GLN A 125     -42.567  -0.649-104.589  1.00104.95      1    C
ATOM    855  CD  GLN A 125     -42.018  -0.779-105.997  1.00119.76      1    C
ATOM    856  OE1 GLN A 125     -42.257   0.072-106.855  1.00131.92      1    O
ATOM    857  NE2 GLN A 125     -41.278  -1.854-106.243  1.00119.55      1    N
ATOM    858  N   ARG A 126     -38.888   1.638-103.115  1.00 91.79      1    N
ATOM    859  CA  ARG A 126     -38.069   2.764-102.695  1.00 66.70      1    C
ATOM    860  C   ARG A 126     -38.064   3.792-103.812  1.00 80.60      1    C
ATOM    861  O   ARG A 126     -37.735   3.462-104.957  1.00 79.43      1    O
ATOM    862  CB  ARG A 126     -36.638   2.315-102.385  1.00 64.07      1    C
ATOM    863  CG  ARG A 126     -35.716   3.418-101.888  1.00 73.65      1    C
ATOM    864  CD  ARG A 126     -34.259   3.073-102.170  1.00 82.02      1    C
ATOM    865  NE  ARG A 126     -33.347   3.625-101.176  1.00 77.83      1    N
ATOM    866  CZ  ARG A 126     -33.040   3.033-100.030  1.00 78.72      1    C
ATOM    867  NH1 ARG A 126     -33.559   1.863 -99.696  1.00 76.35      1    N
ATOM    868  NH2 ARG A 126     -32.188   3.628 -99.200  1.00 68.66      1    N
ATOM    869  N   ILE A 127     -38.426   5.032-103.487  1.00 93.97      1    N
ATOM    870  CA  ILE A 127     -38.428   6.068-104.508  1.00 87.25      1    C
ATOM    871  C   ILE A 127     -36.988   6.364-104.906  1.00 77.24      1    C
ATOM    872  O   ILE A 127     -36.080   6.399-104.062  1.00 74.72      1    O
ATOM    873  CB  ILE A 127     -39.177   7.321-104.014  1.00 78.24      1    C
ATOM    874  CG1 ILE A 127     -39.818   8.059-105.192  1.00 82.62      1    C
ATOM    875  CG2 ILE A 127     -38.271   8.251-103.210  1.00 95.04      1    C
ATOM    876  CD1 ILE A 127     -41.051   7.374-105.741  1.00 66.62      1    C
ATOM    877  N   LEU A 128     -36.761   6.515-106.202  1.00 60.55      1    N
ATOM    878  CA  LEU A 128     -35.413   6.704-106.718  1.00 76.33      1    C
ATOM    879  C   LEU A 128     -35.260   7.985-107.515  1.00 79.97      1    C
ATOM    880  O   LEU A 128     -34.259   8.689-107.359  1.00 75.09      1    O
ATOM    881  CB  LEU A 128     -35.012   5.505-107.591  1.00 73.92      1    C
ATOM    882  CG  LEU A 128     -33.552   5.058-107.511  1.00 76.45      1    C
ATOM    883  CD1 LEU A 128     -33.169   4.767-106.071  1.00 59.59      1    C
ATOM    884  CD2 LEU A 128     -33.318   3.835-108.387  1.00 81.41      1    C
ATOM    885  N   HIS A 129     -36.228   8.306-108.368  1.00 86.12      1    N
ATOM    886  CA  HIS A 129     -36.184   9.515-109.172  1.00 75.24      1    C
ATOM    887  C   HIS A 129     -37.595  10.055-109.333  1.00 80.76      1    C
ATOM    888  O   HIS A 129     -38.534   9.296-109.585  1.00 85.20      1    O
ATOM    889  CB  HIS A 129     -35.582   9.249-110.560  1.00 63.25      1    C
ATOM    890  CG  HIS A 129     -34.168   8.757-110.530  1.00 56.79      1    C
ATOM    891  ND1 HIS A 129     -33.240   9.204-109.614  1.00 76.36      1    N
ATOM    892  CD2 HIS A 129     -33.526   7.847-111.301  1.00 59.94      1    C
ATOM    893  CE1 HIS A 129     -32.086   8.596-109.827  1.00 78.75      1    C
ATOM    894  NE2 HIS A 129     -32.233   7.767-110.844  1.00 73.91      1    N
ATOM    895  N   VAL A 130     -37.735  11.367-109.192  1.00 77.40      1    N
ATOM    896  CA  VAL A 130     -38.967  12.078-109.506  1.00 73.61      1    C
ATOM    897  C   VAL A 130     -38.608  13.104-110.575  1.00 54.52      1    C
ATOM    898  O   VAL A 130     -37.965  14.123-110.285  1.00 57.56      1    O
ATOM    899  CB  VAL A 130     -39.612  12.713-108.266  1.00 69.34      1    C
ATOM    900  CG1 VAL A 130     -40.430  11.679-107.534  1.00 67.70      1    C
ATOM    901  CG2 VAL A 130     -38.553  13.170-107.307  1.00 76.05      1    C
ATOM    902  N   ILE A 131     -39.003  12.824-111.813  1.00 50.23      1    N
ATOM    903  CA  ILE A 131     -38.581  13.588-112.981  1.00 53.93      1    C
ATOM    904  C   ILE A 131     -39.806  14.288-113.566  1.00 61.96      1    C
ATOM    905  O   ILE A 131     -40.661  13.632-114.179  1.00 74.47      1    O
ATOM    906  CB  ILE A 131     -37.911  12.691-114.028  1.00 64.01      1    C
ATOM    907  CG1 ILE A 131     -36.672  12.010-113.438  1.00 60.05      1    C
ATOM    908  CG2 ILE A 131     -37.527  13.503-115.256  1.00 74.60      1    C
ATOM    909  CD1 ILE A 131     -36.298  10.722-114.137  1.00 72.05      1    C
ATOM    910  N   PRO A 132     -39.933  15.603-113.404  1.00 54.94      1    N
ATOM    911  CA  PRO A 132     -41.039  16.328-114.043  1.00 65.45      1    C
ATOM    912  C   PRO A 132     -40.910  16.294-115.559  1.00 73.42      1    C
ATOM    913  O   PRO A 132     -39.879  16.673-116.118  1.00 72.90      1    O
ATOM    914  CB  PRO A 132     -40.891  17.752-113.495  1.00 65.56      1    C
ATOM    915  CG  PRO A 132     -40.122  17.584-112.223  1.00 65.52      1    C
ATOM    916  CD  PRO A 132     -39.173  16.456-112.477  1.00 68.57      1    C
ATOM    917  N   GLN A 133     -41.972  15.837-116.219  1.00 75.46      1    N
ATOM    918  CA  GLN A 133     -41.981  15.732-117.672  1.00 76.63      1    C
ATOM    919  C   GLN A 133     -42.408  17.048-118.310  1.00 71.70      1    C
ATOM    920  O   GLN A 133     -41.579  17.938-118.525  1.00 90.86      1    O
ATOM    921  CB  GLN A 133     -42.903  14.598-118.125  1.00 77.87      1    C
ATOM    922  CG  GLN A 133     -42.674  13.280-117.404  1.00 70.10      1    C
ATOM    923  CD  GLN A 133     -43.322  12.110-118.116  1.00 89.39      1    C
ATOM    924  OE1 GLN A 133     -44.514  12.137-118.422  1.00 82.56      1    O
ATOM    925  NE2 GLN A 133     -42.537  11.074-118.385  1.00103.27      1    N
ATOM    926  N   GLU A 134     -43.696  17.181-118.616  1.00 72.86      1    N
ATOM    927  CA  GLU A 134     -44.234  18.378-119.246  1.00 68.59      1    C
ATOM    928  C   GLU A 134     -45.203  19.063-118.290  1.00 85.52      1    C
ATOM    929  O   GLU A 134     -46.105  18.418-117.745  1.00 97.66      1    O
ATOM    930  CB  GLU A 134     -44.926  18.017-120.563  1.00 91.83      1    C
ATOM    931  CG  GLU A 134     -44.022  18.147-121.784  1.00105.28      1    C
ATOM    932  CD  GLU A 134     -44.756  17.918-123.090  1.00122.12      1    C
ATOM    933  OE1 GLU A 134     -45.916  17.457-123.050  1.00135.38      1    O
ATOM    934  OE2 GLU A 134     -44.172  18.196-124.159  1.00107.44      1    O
ATOM    935  N   PHE A 135     -45.012  20.365-118.094  1.00 82.98      1    N
ATOM    936  CA  PHE A 135     -45.861  21.186-117.243  1.00 80.54      1    C
ATOM    937  C   PHE A 135     -47.126  21.615-117.989  1.00 94.15      1    C
ATOM    938  O   PHE A 135     -47.269  21.410-119.198  1.00107.90      1    O
ATOM    939  CB  PHE A 135     -45.096  22.417-116.760  1.00 75.11      1    C
ATOM    940  CG  PHE A 135     -44.349  22.207-115.473  1.00 71.56      1    C
ATOM    941  CD1 PHE A 135     -43.476  21.142-115.329  1.00 73.59      1    C
ATOM    942  CD2 PHE A 135     -44.502  23.088-114.415  1.00 84.25      1    C
ATOM    943  CE1 PHE A 135     -42.781  20.950-114.150  1.00 74.94      1    C
ATOM    944  CE2 PHE A 135     -43.809  22.902-113.234  1.00 80.56      1    C
ATOM    945  CZ  PHE A 135     -42.947  21.832-113.102  1.00 67.33      1    C
ATOM    946  N   THR A 136     -48.053  22.223-117.248  1.00 91.10      1    N
ATOM    947  CA  THR A 136     -49.255  22.799-117.843  1.00 92.06      1    C
ATOM    948  C   THR A 136     -49.748  23.951-116.973  1.00 96.55      1    C
ATOM    949  O   THR A 136     -49.772  23.846-115.743  1.00 87.85      1    O
ATOM    950  CB  THR A 136     -50.349  21.734-118.053  1.00 82.11      1    C
ATOM    951  OG1 THR A 136     -51.258  22.173-119.069  1.00 92.33      1    O
ATOM    952  CG2 THR A 136     -51.126  21.441-116.781  1.00 97.54      1    C
ATOM    953  N   ILE A 137     -50.071  25.074-117.619  1.00 96.95      1    N
ATOM    954  CA  ILE A 137     -50.412  26.315-116.924  1.00 82.34      1    C
ATOM    955  C   ILE A 137     -51.633  26.960-117.581  1.00 83.90      1    C
ATOM    956  O   ILE A 137     -51.492  27.786-118.491  1.00 91.68      1    O
ATOM    957  CB  ILE A 137     -49.202  27.272-116.884  1.00 75.43      1    C
ATOM    958  CG1 ILE A 137     -48.210  26.814-115.815  1.00 87.51      1    C
ATOM    959  CG2 ILE A 137     -49.620  28.684-116.489  1.00 88.97      1    C
ATOM    960  CD1 ILE A 137     -47.149  27.841-115.470  1.00 96.62      1    C
ATOM    961  N   ASP A 138     -52.837  26.512-117.206  1.00 81.78      1    N
ATOM    962  CA  ASP A 138     -54.075  27.118-117.701  1.00 76.55      1    C
ATOM    963  C   ASP A 138     -54.219  26.981-119.211  1.00 94.38      1    C
ATOM    964  O   ASP A 138     -53.947  27.932-119.953  1.00110.41      1    O
ATOM    965  CB  ASP A 138     -54.155  28.598-117.309  1.00100.78      1    C
ATOM    966  CG  ASP A 138     -54.227  28.804-115.812  1.00 99.71      1    C
ATOM    967  OD1 ASP A 138     -54.174  27.804-115.070  1.00104.65      1    O
ATOM    968  OD2 ASP A 138     -54.329  29.971-115.379  1.00 85.63      1    O
ATOM    969  N   TYR A 139     -54.610  25.790-119.669  1.00 87.54      1    N
ATOM    970  CA  TYR A 139     -54.879  25.488-121.074  1.00100.66      1    C
ATOM    971  C   TYR A 139     -53.600  25.474-121.905  1.00112.80      1    C
ATOM    972  O   TYR A 139     -53.627  25.077-123.074  1.00121.52      1    O
ATOM    973  CB  TYR A 139     -55.902  26.455-121.691  1.00 98.57      1    C
ATOM    974  CG  TYR A 139     -57.063  26.843-120.796  1.00102.80      1    C
ATOM    975  CD1 TYR A 139     -58.160  26.003-120.650  1.00 93.45      1    C
ATOM    976  CD2 TYR A 139     -57.087  28.068-120.141  1.00 97.51      1    C
ATOM    977  CE1 TYR A 139     -59.231  26.356-119.847  1.00 91.92      1    C
ATOM    978  CE2 TYR A 139     -58.152  28.429-119.336  1.00 98.43      1    C
ATOM    979  CZ  TYR A 139     -59.221  27.571-119.194  1.00101.12      1    C
ATOM    980  OH  TYR A 139     -60.283  27.932-118.396  1.00 94.61      1    O
ATOM    981  N   GLN A 140     -52.477  25.892-121.324  1.00113.26      1    N
ATOM    982  CA  GLN A 140     -51.184  25.821-121.993  1.00102.56      1    C
ATOM    983  C   GLN A 140     -50.479  24.585-121.453  1.00108.35      1    C
ATOM    984  O   GLN A 140     -50.105  24.544-120.277  1.00163.47      1    O
ATOM    985  CB  GLN A 140     -50.347  27.072-121.737  1.00104.83      1    C
ATOM    986  CG  GLN A 140     -50.849  28.341-122.395  1.00130.33      1    C
ATOM    987  CD  GLN A 140     -49.881  29.496-122.214  1.00129.53      1    C
ATOM    988  OE1 GLN A 140     -48.856  29.573-122.894  1.00128.08      1    O
ATOM    989  NE2 GLN A 140     -50.194  30.393-121.287  1.00111.56      1    N
ATOM    990  N   GLU A 141     -50.290  23.587-122.305  1.00105.66      1    N
ATOM    991  CA  GLU A 141     -49.678  22.336-121.891  1.00103.61      1    C
ATOM    992  C   GLU A 141     -48.297  22.184-122.515  1.00 98.57      1    C
ATOM    993  O   GLU A 141     -47.909  22.924-123.423  1.00106.71      1    O
ATOM    994  CB  GLU A 141     -50.580  21.155-122.267  1.00112.61      1    C
ATOM    995  CG  GLU A 141     -52.062  21.456-122.089  1.00108.99      1    C
ATOM    996  CD  GLU A 141     -52.948  20.252-122.332  1.00115.89      1    C
ATOM    997  OE1 GLU A 141     -52.440  19.225-122.829  1.00123.84      1    O
ATOM    998  OE2 GLU A 141     -54.157  20.334-122.025  1.00124.72      1    O
ATOM    999  N   GLY A 142     -47.555  21.202-122.010  1.00103.21      1    N
ATOM   1000  CA  GLY A 142     -46.243  20.900-122.556  1.00110.83      1    C
ATOM   1001  C   GLY A 142     -45.216  22.001-122.412  1.00105.23      1    C
ATOM   1002  O   GLY A 142     -44.362  22.152-123.291  1.00114.07      1    O
ATOM   1003  N   ILE A 143     -45.266  22.774-121.333  1.00 82.79      1    N
ATOM   1004  CA  ILE A 143     -44.277  23.823-121.119  1.00 96.97      1    C
ATOM   1005  C   ILE A 143     -43.121  23.271-120.299  1.00100.46      1    C
ATOM   1006  O   ILE A 143     -43.314  22.462-119.384  1.00103.74      1    O
ATOM   1007  CB  ILE A 143     -44.918  25.041-120.424  1.00 96.22      1    C
ATOM   1008  CG1 ILE A 143     -46.200  25.459-121.147  1.00105.58      1    C
ATOM   1009  CG2 ILE A 143     -43.945  26.210-120.379  1.00110.28      1    C
ATOM   1010  CD1 ILE A 143     -46.920  26.614-120.482  1.00105.55      1    C
ATOM   1011  N   LYS A 144     -41.909  23.708-120.634  1.00 98.55      1    N
ATOM   1012  CA  LYS A 144     -40.689  23.297-119.954  1.00 92.11      1    C
ATOM   1013  C   LYS A 144     -40.069  24.519-119.294  1.00100.04      1    C
ATOM   1014  O   LYS A 144     -39.890  25.552-119.947  1.00107.18      1    O
ATOM   1015  CB  LYS A 144     -39.701  22.641-120.921  1.00108.60      1    C
ATOM   1016  CG  LYS A 144     -40.180  21.309-121.474  1.00108.21      1    C
ATOM   1017  CD  LYS A 144     -39.772  21.127-122.924  1.00119.54      1    C
ATOM   1018  CE  LYS A 144     -40.521  22.087-123.830  1.00131.20      1    C
ATOM   1019  NZ  LYS A 144     -40.004  22.038-125.224  1.00134.07      1    N
ATOM   1020  N   ASN A 145     -39.738  24.394-118.010  1.00110.90      1    N
ATOM   1021  CA  ASN A 145     -39.176  25.479-117.212  1.00111.38      1    C
ATOM   1022  C   ASN A 145     -40.007  26.751-117.353  1.00 99.36      1    C
ATOM   1023  O   ASN A 145     -39.557  27.715-117.985  1.00114.64      1    O
ATOM   1024  CB  ASN A 145     -37.728  25.752-117.628  1.00121.76      1    C
ATOM   1025  CG  ASN A 145     -36.833  24.542-117.458  1.00130.76      1    C
ATOM   1026  OD1 ASN A 145     -37.288  23.470-117.058  1.00134.80      1    O
ATOM   1027  ND2 ASN A 145     -35.549  24.709-117.754  1.00131.81      1    N
ATOM   1028  N   PRO A 146     -41.216  26.803-116.781  1.00 95.70      1    N
ATOM   1029  CA  PRO A 146     -42.030  28.023-116.900  1.00111.18      1    C
ATOM   1030  C   PRO A 146     -41.661  29.123-115.910  1.00115.17      1    C
ATOM   1031  O   PRO A 146     -42.452  30.048-115.708  1.00113.01      1    O
ATOM   1032  CB  PRO A 146     -43.460  27.515-116.653  1.00103.48      1    C
ATOM   1033  CG  PRO A 146     -43.383  26.020-116.777  1.00 98.84      1    C
ATOM   1034  CD  PRO A 146     -42.016  25.660-116.316  1.00 91.68      1    C
ATOM   1035  N   LEU A 147     -40.471  29.050-115.309  1.00114.53      1    N
ATOM   1036  CA  LEU A 147     -40.026  29.983-114.272  1.00103.37      1    C
ATOM   1037  C   LEU A 147     -40.240  31.455-114.613  1.00105.47      1    C
ATOM   1038  O   LEU A 147     -39.278  32.173-114.903  1.00124.66      1    O
ATOM   1039  CB  LEU A 147     -38.548  29.760-113.934  1.00108.91      1    C
ATOM   1040  CG  LEU A 147     -38.112  28.403-113.374  1.00120.27      1    C
ATOM   1041  CD1 LEU A 147     -37.765  27.422-114.470  1.00117.65      1    C
ATOM   1042  CD2 LEU A 147     -36.938  28.582-112.413  1.00108.34      1    C
ATOM   1043  N   GLY A 148     -41.489  31.917-114.567  1.00100.52      1    N
ATOM   1044  CA  GLY A 148     -41.782  33.311-114.840  1.00102.82      1    C
ATOM   1045  C   GLY A 148     -42.980  33.530-115.741  1.00106.02      1    C
ATOM   1046  O   GLY A 148     -43.105  34.584-116.370  1.00119.28      1    O
ATOM   1047  N   LEU A 149     -43.873  32.547-115.800  1.00 95.56      1    N
ATOM   1048  CA  LEU A 149     -45.054  32.601-116.649  1.00 86.84      1    C
ATOM   1049  C   LEU A 149     -46.277  32.910-115.791  1.00 96.76      1    C
ATOM   1050  O   LEU A 149     -46.620  32.135-114.892  1.00121.37      1    O
ATOM   1051  CB  LEU A 149     -45.236  31.281-117.396  1.00 97.61      1    C
ATOM   1052  CG  LEU A 149     -44.649  31.224-118.806  1.00 93.34      1    C
ATOM   1053  CD1 LEU A 149     -45.140  29.988-119.539  1.00 88.87      1    C
ATOM   1054  CD2 LEU A 149     -44.984  32.487-119.586  1.00 90.17      1    C
ATOM   1055  N   SER A 150     -46.929  34.036-116.069  1.00 96.75      1    N
ATOM   1056  CA  SER A 150     -48.087  34.455-115.288  1.00101.48      1    C
ATOM   1057  C   SER A 150     -49.258  33.507-115.532  1.00101.35      1    C
ATOM   1058  O   SER A 150     -49.687  33.319-116.675  1.00 82.36      1    O
ATOM   1059  CB  SER A 150     -48.469  35.891-115.640  1.00123.73      1    C
ATOM   1060  OG  SER A 150     -48.770  36.022-117.019  1.00142.19      1    O
ATOM   1061  N   GLY A 151     -49.775  32.916-114.456  1.00106.13      1    N
ATOM   1062  CA  GLY A 151     -50.901  32.008-114.523  1.00 91.09      1    C
ATOM   1063  C   GLY A 151     -51.675  32.052-113.222  1.00 88.04      1    C
ATOM   1064  O   GLY A 151     -51.363  32.833-112.320  1.00 90.67      1    O
ATOM   1065  N   VAL A 152     -52.698  31.204-113.126  1.00 86.60      1    N
ATOM   1066  CA  VAL A 152     -53.529  31.138-111.927  1.00 90.45      1    C
ATOM   1067  C   VAL A 152     -53.536  29.757-111.285  1.00 91.43      1    C
ATOM   1068  O   VAL A 152     -53.919  29.641-110.110  1.00 97.56      1    O
ATOM   1069  CB  VAL A 152     -54.980  31.586-112.230  1.00 88.54      1    C
ATOM   1070  CG1 VAL A 152     -55.772  31.827-110.945  1.00 88.44      1    C
ATOM   1071  CG2 VAL A 152     -54.992  32.827-113.111  1.00108.30      1    C
ATOM   1072  N   ARG A 153     -53.071  28.720-111.978  1.00 85.47      1    N
ATOM   1073  CA  ARG A 153     -52.961  27.387-111.400  1.00 87.68      1    C
ATOM   1074  C   ARG A 153     -52.196  26.518-112.385  1.00 90.87      1    C
ATOM   1075  O   ARG A 153     -52.240  26.755-113.594  1.00 91.04      1    O
ATOM   1076  CB  ARG A 153     -54.346  26.789-111.094  1.00 87.42      1    C
ATOM   1077  CG  ARG A 153     -54.350  25.323-110.677  1.00 86.70      1    C
ATOM   1078  CD  ARG A 153     -54.707  24.372-111.816  1.00 74.82      1    C
ATOM   1079  NE  ARG A 153     -56.124  24.378-112.166  1.00 57.55      1    N
ATOM   1080  CZ  ARG A 153     -57.116  24.048-111.346  1.00 71.28      1    C
ATOM   1081  NH1 ARG A 153     -56.894  23.703-110.087  1.00 66.50      1    N
ATOM   1082  NH2 ARG A 153     -58.361  24.040-111.809  1.00 78.28      1    N
ATOM   1083  N   MET A 154     -51.482  25.523-111.865  1.00 90.98      1    N
ATOM   1084  CA  MET A 154     -50.650  24.685-112.713  1.00 97.29      1    C
ATOM   1085  C   MET A 154     -50.708  23.239-112.246  1.00100.70      1    C
ATOM   1086  O   MET A 154     -50.858  22.954-111.055  1.00 86.70      1    O
ATOM   1087  CB  MET A 154     -49.194  25.159-112.742  1.00 90.44      1    C
ATOM   1088  CG  MET A 154     -48.422  24.864-111.483  1.00101.05      1    C
ATOM   1089  SD  MET A 154     -46.909  25.823-111.403  1.00115.43      1    S
ATOM   1090  CE  MET A 154     -45.816  24.589-110.720  1.00 81.54      1    C
ATOM   1091  N   GLU A 155     -50.601  22.329-113.210  1.00 97.72      1    N
ATOM   1092  CA  GLU A 155     -50.575  20.896-112.965  1.00 92.28      1    C
ATOM   1093  C   GLU A 155     -49.298  20.322-113.561  1.00 91.54      1    C
ATOM   1094  O   GLU A 155     -48.833  20.778-114.610  1.00 84.56      1    O
ATOM   1095  CB  GLU A 155     -51.799  20.194-113.561  1.00 74.00      1    C
ATOM   1096  CG  GLU A 155     -53.097  20.962-113.407  1.00 73.26      1    C
ATOM   1097  CD  GLU A 155     -54.182  20.459-114.337  1.00103.54      1    C
ATOM   1098  OE1 GLU A 155     -54.024  19.353-114.895  1.00112.90      1    O
ATOM   1099  OE2 GLU A 155     -55.193  21.171-114.509  1.00109.70      1    O
ATOM   1100  N   VAL A 156     -48.727  19.330-112.884  1.00 86.50      1    N
ATOM   1101  CA  VAL A 156     -47.488  18.708-113.324  1.00 63.47      1    C
ATOM   1102  C   VAL A 156     -47.758  17.237-113.603  1.00 68.02      1    C
ATOM   1103  O   VAL A 156     -48.724  16.650-113.110  1.00 83.92      1    O
ATOM   1104  CB  VAL A 156     -46.355  18.865-112.289  1.00 67.28      1    C
ATOM   1105  CG1 VAL A 156     -46.001  20.332-112.110  1.00 77.46      1    C
ATOM   1106  CG2 VAL A 156     -46.756  18.240-110.963  1.00 89.03      1    C
ATOM   1107  N   SER A 157     -46.886  16.643-114.416  1.00 62.84      1    N
ATOM   1108  CA  SER A 157     -46.938  15.218-114.744  1.00 70.68      1    C
ATOM   1109  C   SER A 157     -45.560  14.643-114.440  1.00 67.21      1    C
ATOM   1110  O   SER A 157     -44.690  14.593-115.313  1.00 73.17      1    O
ATOM   1111  CB  SER A 157     -47.338  15.001-116.202  1.00 52.72      1    C
ATOM   1112  OG  SER A 157     -46.909  13.733-116.666  1.00 58.50      1    O
ATOM   1113  N   VAL A 158     -45.366  14.214-113.198  1.00 60.03      1    N
ATOM   1114  CA  VAL A 158     -44.057  13.763-112.748  1.00 54.87      1    C
ATOM   1115  C   VAL A 158     -43.850  12.310-113.151  1.00 62.08      1    C
ATOM   1116  O   VAL A 158     -44.792  11.511-113.207  1.00 60.02      1    O
ATOM   1117  CB  VAL A 158     -43.922  13.952-111.224  1.00 59.09      1    C
ATOM   1118  CG1 VAL A 158     -42.481  13.751-110.778  1.00 62.02      1    C
ATOM   1119  CG2 VAL A 158     -44.425  15.323-110.818  1.00 75.40      1    C
ATOM   1120  N   HIS A 159     -42.598  11.967-113.435  1.00 77.80      1    N
ATOM   1121  CA  HIS A 159     -42.195  10.599-113.722  1.00 73.15      1    C
ATOM   1122  C   HIS A 159     -41.480  10.037-112.502  1.00 69.55      1    C
ATOM   1123  O   HIS A 159     -40.519  10.638-112.010  1.00 74.54      1    O
ATOM   1124  CB  HIS A 159     -41.291  10.547-114.955  1.00 73.56      1    C
ATOM   1125  CG  HIS A 159     -41.006   9.161-115.439  1.00 87.18      1    C
ATOM   1126  ND1 HIS A 159     -40.423   8.199-114.642  1.00 92.71      1    N
ATOM   1127  CD2 HIS A 159     -41.243   8.567-116.632  1.00 92.37      1    C
ATOM   1128  CE1 HIS A 159     -40.299   7.078-115.329  1.00 86.63      1    C
ATOM   1129  NE2 HIS A 159     -40.793   7.273-116.538  1.00 86.40      1    N
ATOM   1130  N   LEU A 160     -41.946   8.891-112.016  1.00 76.64      1    N
ATOM   1131  CA  LEU A 160     -41.433   8.311-110.782  1.00 74.51      1    C
ATOM   1132  C   LEU A 160     -40.683   7.029-111.116  1.00 82.33      1    C
ATOM   1133  O   LEU A 160     -41.248   6.120-111.732  1.00 88.90      1    O
ATOM   1134  CB  LEU A 160     -42.569   8.020-109.801  1.00 63.99      1    C
ATOM   1135  CG  LEU A 160     -42.839   9.066-108.720  1.00 60.41      1    C
ATOM   1136  CD1 LEU A 160     -43.039  10.430-109.359  1.00 72.30      1    C
ATOM   1137  CD2 LEU A 160     -44.038   8.682-107.875  1.00 70.95      1    C
ATOM   1138  N   ILE A 161     -39.419   6.958-110.708  1.00 70.40      1    N
ATOM   1139  CA  ILE A 161     -38.612   5.749-110.829  1.00 71.18      1    C
ATOM   1140  C   ILE A 161     -38.483   5.124-109.448  1.00 79.74      1    C
ATOM   1141  O   ILE A 161     -38.130   5.809-108.480  1.00 81.11      1    O
ATOM   1142  CB  ILE A 161     -37.230   6.048-111.434  1.00 72.60      1    C
ATOM   1143  CG1 ILE A 161     -37.381   6.849-112.732  1.00 80.33      1    C
ATOM   1144  CG2 ILE A 161     -36.459   4.754-111.668  1.00 83.32      1    C
ATOM   1145  CD1 ILE A 161     -36.223   6.695-113.697  1.00 71.86      1    C
ATOM   1146  N   SER A 162     -38.771   3.828-109.356  1.00 75.11      1    N
ATOM   1147  CA  SER A 162     -38.734   3.115-108.089  1.00 70.96      1    C
ATOM   1148  C   SER A 162     -38.070   1.762-108.291  1.00 87.27      1    C
ATOM   1149  O   SER A 162     -38.089   1.200-109.389  1.00 94.64      1    O
ATOM   1150  CB  SER A 162     -40.140   2.930-107.501  1.00 80.29      1    C
ATOM   1151  OG  SER A 162     -40.952   2.147-108.357  1.00 98.71      1    O
ATOM   1152  N   CYS A 163     -37.479   1.247-107.216  1.00 92.06      1    N
ATOM   1153  CA  CYS A 163     -36.786  -0.032-107.239  1.00 81.96      1    C
ATOM   1154  C   CYS A 163     -37.078  -0.770-105.942  1.00 72.75      1    C
ATOM   1155  O   CYS A 163     -37.528  -0.179-104.957  1.00 88.79      1    O
ATOM   1156  CB  CYS A 163     -35.273   0.143-107.425  1.00 81.19      1    C
ATOM   1157  SG  CYS A 163     -34.436   0.877-106.002  1.00 85.88      1    S
ATOM   1158  N   HIS A 164     -36.824  -2.077-105.954  1.00 68.31      1    N
ATOM   1159  CA  HIS A 164     -36.997  -2.874-104.747  1.00 71.89      1    C
ATOM   1160  C   HIS A 164     -36.020  -2.409-103.675  1.00 64.61      1    C
ATOM   1161  O   HIS A 164     -34.822  -2.259-103.931  1.00 69.96      1    O
ATOM   1162  CB  HIS A 164     -36.793  -4.356-105.056  1.00 80.38      1    C
ATOM   1163  CG  HIS A 164     -37.462  -5.274-104.081  1.00 74.75      1    C
ATOM   1164  ND1 HIS A 164     -36.788  -5.879-103.043  1.00 80.94      1    N
ATOM   1165  CD2 HIS A 164     -38.748  -5.688-103.988  1.00 71.32      1    C
ATOM   1166  CE1 HIS A 164     -37.629  -6.627-102.351  1.00 82.04      1    C
ATOM   1167  NE2 HIS A 164     -38.825  -6.529-102.904  1.00 92.02      1    N
ATOM   1168  N   ASN A 165     -36.543  -2.172-102.470  1.00 68.63      1    N
ATOM   1169  CA  ASN A 165     -35.732  -1.588-101.407  1.00 70.93      1    C
ATOM   1170  C   ASN A 165     -34.608  -2.525-100.976  1.00 80.55      1    C
ATOM   1171  O   ASN A 165     -33.450  -2.106-100.866  1.00 90.70      1    O
ATOM   1172  CB  ASN A 165     -36.623  -1.227-100.217  1.00 81.58      1    C
ATOM   1173  CG  ASN A 165     -35.943  -0.290 -99.235  1.00 81.73      1    C
ATOM   1174  OD1 ASN A 165     -34.727  -0.101 -99.273  1.00 78.83      1    O
ATOM   1175  ND2 ASN A 165     -36.731   0.304 -98.347  1.00100.42      1    N
ATOM   1176  N   ASP A 166     -34.927  -3.802-100.743  1.00 84.74      1    N
ATOM   1177  CA  ASP A 166     -33.928  -4.744-100.238  1.00 82.06      1    C
ATOM   1178  C   ASP A 166     -32.738  -4.865-101.182  1.00 75.91      1    C
ATOM   1179  O   ASP A 166     -31.582  -4.846-100.744  1.00 68.68      1    O
ATOM   1180  CB  ASP A 166     -34.564  -6.113 -99.997  1.00 94.88      1    C
ATOM   1181  CG  ASP A 166     -35.307  -6.182 -98.680  1.00 95.43      1    C
ATOM   1182  OD1 ASP A 166     -34.917  -5.459 -97.739  1.00 98.25      1    O
ATOM   1183  OD2 ASP A 166     -36.268  -6.972 -98.580  1.00100.10      1    O
ATOM   1184  N   MET A 167     -33.000  -4.997-102.484  1.00 73.17      1    N
ATOM   1185  CA  MET A 167     -31.911  -5.085-103.450  1.00 83.81      1    C
ATOM   1186  C   MET A 167     -31.061  -3.821-103.468  1.00 82.37      1    C
ATOM   1187  O   MET A 167     -29.915  -3.863-103.929  1.00 70.39      1    O
ATOM   1188  CB  MET A 167     -32.464  -5.366-104.848  1.00 72.92      1    C
ATOM   1189  CG  MET A 167     -31.523  -6.156-105.749  1.00 89.28      1    C
ATOM   1190  SD  MET A 167     -31.674  -7.943-105.549  1.00135.73      1    S
ATOM   1191  CE  MET A 167     -30.312  -8.286-104.439  1.00 96.09      1    C
ATOM   1192  N   ALA A 168     -31.596  -2.701-102.979  1.00 82.55      1    N
ATOM   1193  CA  ALA A 168     -30.807  -1.480-102.873  1.00 66.15      1    C
ATOM   1194  C   ALA A 168     -29.980  -1.461-101.593  1.00 69.89      1    C
ATOM   1195  O   ALA A 168     -28.856  -0.948-101.589  1.00 84.31      1    O
ATOM   1196  CB  ALA A 168     -31.720  -0.256-102.941  1.00 55.50      1    C
ATOM   1197  N   ARG A 169     -30.522  -2.006-100.498  1.00 66.09      1    N
ATOM   1198  CA  ARG A 169     -29.774  -2.058 -99.244  1.00 62.56      1    C
ATOM   1199  C   ARG A 169     -28.476  -2.839 -99.402  1.00 72.65      1    C
ATOM   1200  O   ARG A 169     -27.454  -2.486 -98.801  1.00 71.70      1    O
ATOM   1201  CB  ARG A 169     -30.633  -2.675 -98.139  1.00 64.58      1    C
ATOM   1202  CG  ARG A 169     -32.071  -2.192 -98.116  1.00 66.72      1    C
ATOM   1203  CD  ARG A 169     -32.588  -2.048 -96.695  1.00 74.87      1    C
ATOM   1204  NE  ARG A 169     -31.916  -2.960 -95.778  1.00 85.21      1    N
ATOM   1205  CZ  ARG A 169     -31.859  -2.795 -94.464  1.00 95.76      1    C
ATOM   1206  NH1 ARG A 169     -32.438  -1.762 -93.872  1.00 89.86      1    N
ATOM   1207  NH2 ARG A 169     -31.209  -3.688 -93.725  1.00107.97      1    N
ATOM   1208  N   ASN A 170     -28.499  -3.911-100.197  1.00 74.16      1    N
ATOM   1209  CA  ASN A 170     -27.297  -4.716-100.395  1.00 69.95      1    C
ATOM   1210  C   ASN A 170     -26.208  -3.905-101.085  1.00 71.14      1    C
ATOM   1211  O   ASN A 170     -25.039  -3.940-100.681  1.00 74.46      1    O
ATOM   1212  CB  ASN A 170     -27.633  -5.975-101.196  1.00 56.64      1    C
ATOM   1213  CG  ASN A 170     -28.713  -6.812-100.540  1.00 71.91      1    C
ATOM   1214  OD1 ASN A 170     -28.924  -6.737 -99.330  1.00 73.56      1    O
ATOM   1215  ND2 ASN A 170     -29.402  -7.620-101.337  1.00 76.24      1    N
ATOM   1216  N   ILE A 171     -26.574  -3.173-102.140  1.00 67.21      1    N
ATOM   1217  CA  ILE A 171     -25.605  -2.338-102.843  1.00 55.66      1    C
ATOM   1218  C   ILE A 171     -25.070  -1.255-101.916  1.00 67.78      1    C
ATOM   1219  O   ILE A 171     -23.874  -0.936-101.933  1.00 81.94      1    O
ATOM   1220  CB  ILE A 171     -26.244  -1.735-104.107  1.00 57.00      1    C
ATOM   1221  CG1 ILE A 171     -26.684  -2.848-105.060  1.00 58.75      1    C
ATOM   1222  CG2 ILE A 171     -25.284  -0.763-104.786  1.00 72.38      1    C
ATOM   1223  CD1 ILE A 171     -25.665  -3.193-106.109  1.00 50.92      1    C
ATOM   1224  N   ILE A 172     -25.943  -0.676-101.090  1.00 71.94      1    N
ATOM   1225  CA  ILE A 172     -25.497   0.314-100.115  1.00 76.27      1    C
ATOM   1226  C   ILE A 172     -24.570  -0.331 -99.091  1.00 76.35      1    C
ATOM   1227  O   ILE A 172     -23.502   0.207 -98.776  1.00 74.63      1    O
ATOM   1228  CB  ILE A 172     -26.705   0.991 -99.443  1.00 62.96      1    C
ATOM   1229  CG1 ILE A 172     -27.553   1.726-100.484  1.00 49.76      1    C
ATOM   1230  CG2 ILE A 172     -26.246   1.948 -98.354  1.00 66.13      1    C
ATOM   1231  CD1 ILE A 172     -28.975   1.992-100.040  1.00 69.85      1    C
ATOM   1232  N   LYS A 173     -24.954  -1.503 -98.573  1.00 70.80      1    N
ATOM   1233  CA  LYS A 173     -24.118  -2.186 -97.589  1.00 66.39      1    C
ATOM   1234  C   LYS A 173     -22.726  -2.475 -98.135  1.00 65.99      1    C
ATOM   1235  O   LYS A 173     -21.731  -2.353 -97.411  1.00 66.10      1    O
ATOM   1236  CB  LYS A 173     -24.780  -3.485 -97.126  1.00 65.38      1    C
ATOM   1237  CG  LYS A 173     -23.872  -4.303 -96.220  1.00 82.88      1    C
ATOM   1238  CD  LYS A 173     -24.613  -5.309 -95.364  1.00 92.59      1    C
ATOM   1239  CE  LYS A 173     -24.023  -5.324 -93.964  1.00124.51      1    C
ATOM   1240  NZ  LYS A 173     -24.696  -6.294 -93.068  1.00143.56      1    N
ATOM   1241  N   ALA A 174     -22.629  -2.837 -99.416  1.00 58.77      1    N
ATOM   1242  CA  ALA A 174     -21.325  -3.136 -99.999  1.00 63.67      1    C
ATOM   1243  C   ALA A 174     -20.423  -1.908 -99.988  1.00 68.52      1    C
ATOM   1244  O   ALA A 174     -19.252  -1.986 -99.599  1.00 68.07      1    O
ATOM   1245  CB  ALA A 174     -21.496  -3.670-101.422  1.00 56.39      1    C
ATOM   1246  N   VAL A 175     -20.952  -0.761-100.417  1.00 72.45      1    N
ATOM   1247  CA  VAL A 175     -20.145   0.453-100.473  1.00 64.13      1    C
ATOM   1248  C   VAL A 175     -19.823   0.959 -99.070  1.00 73.48      1    C
ATOM   1249  O   VAL A 175     -18.707   1.424 -98.804  1.00 87.78      1    O
ATOM   1250  CB  VAL A 175     -20.864   1.523-101.315  1.00 62.23      1    C
ATOM   1251  CG1 VAL A 175     -20.150   2.859-101.209  1.00 63.71      1    C
ATOM   1252  CG2 VAL A 175     -20.960   1.076-102.767  1.00 52.39      1    C
ATOM   1253  N   GLU A 176     -20.787   0.870 -98.147  1.00 71.28      1    N
ATOM   1254  CA  GLU A 176     -20.569   1.376 -96.793  1.00 68.34      1    C
ATOM   1255  C   GLU A 176     -19.503   0.586 -96.042  1.00 69.04      1    C
ATOM   1256  O   GLU A 176     -18.859   1.130 -95.138  1.00 69.71      1    O
ATOM   1257  CB  GLU A 176     -21.883   1.372 -96.010  1.00 75.18      1    C
ATOM   1258  CG  GLU A 176     -22.956   2.282 -96.589  1.00 82.78      1    C
ATOM   1259  CD  GLU A 176     -23.838   2.902 -95.523  1.00108.69      1    C
ATOM   1260  OE1 GLU A 176     -24.369   2.150 -94.679  1.00 98.58      1    O
ATOM   1261  OE2 GLU A 176     -24.003   4.140 -95.532  1.00115.10      1    O
ATOM   1262  N   ARG A 177     -19.299  -0.686 -96.390  1.00 66.30      1    N
ATOM   1263  CA  ARG A 177     -18.276  -1.479 -95.716  1.00 75.49      1    C
ATOM   1264  C   ARG A 177     -16.861  -1.112 -96.141  1.00 77.73      1    C
ATOM   1265  O   ARG A 177     -15.906  -1.653 -95.571  1.00 78.94      1    O
ATOM   1266  CB  ARG A 177     -18.517  -2.972 -95.953  1.00 69.65      1    C
ATOM   1267  CG  ARG A 177     -19.789  -3.506 -95.314  1.00 91.03      1    C
ATOM   1268  CD  ARG A 177     -19.484  -4.348 -94.086  1.00115.76      1    C
ATOM   1269  NE  ARG A 177     -18.406  -5.298 -94.331  1.00116.22      1    N
ATOM   1270  CZ  ARG A 177     -18.586  -6.591 -94.561  1.00106.53      1    C
ATOM   1271  NH1 ARG A 177     -19.795  -7.127 -94.585  1.00 91.97      1    N
ATOM   1272  NH2 ARG A 177     -17.526  -7.366 -94.772  1.00 96.63      1    N
ATOM   1273  N   CYS A 178     -16.698  -0.218 -97.115  1.00 76.41      1    N
ATOM   1274  CA  CYS A 178     -15.388   0.246 -97.548  1.00 76.22      1    C
ATOM   1275  C   CYS A 178     -15.058   1.633 -97.007  1.00 81.84      1    C
ATOM   1276  O   CYS A 178     -14.138   2.286 -97.511  1.00 87.36      1    O
ATOM   1277  CB  CYS A 178     -15.302   0.239 -99.075  1.00 79.21      1    C
ATOM   1278  SG  CYS A 178     -16.073  -1.196 -99.857  1.00 80.54      1    S
ATOM   1279  N   GLY A 179     -15.786   2.093 -95.991  1.00 87.57      1    N
ATOM   1280  CA  GLY A 179     -15.558   3.413 -95.442  1.00 89.47      1    C
ATOM   1281  C   GLY A 179     -16.163   4.552 -96.228  1.00 80.98      1    C
ATOM   1282  O   GLY A 179     -15.903   5.715 -95.898  1.00 98.66      1    O
ATOM   1283  N   LEU A 180     -16.958   4.263 -97.252  1.00 69.71      1    N
ATOM   1284  CA  LEU A 180     -17.545   5.284 -98.105  1.00 72.88      1    C
ATOM   1285  C   LEU A 180     -18.975   5.592 -97.680  1.00 83.43      1    C
ATOM   1286  O   LEU A 180     -19.659   4.763 -97.074  1.00 84.65      1    O
ATOM   1287  CB  LEU A 180     -17.532   4.846 -99.571  1.00 64.85      1    C
ATOM   1288  CG  LEU A 180     -16.255   4.192-100.100  1.00 74.75      1    C
ATOM   1289  CD1 LEU A 180     -16.412   3.843-101.571  1.00 68.68      1    C
ATOM   1290  CD2 LEU A 180     -15.059   5.105 -99.889  1.00 98.17      1    C
ATOM   1291  N   LYS A 181     -19.417   6.803 -98.006  1.00 84.60      1    N
ATOM   1292  CA  LYS A 181     -20.785   7.245 -97.773  1.00 83.40      1    C
ATOM   1293  C   LYS A 181     -21.480   7.409 -99.116  1.00 81.64      1    C
ATOM   1294  O   LYS A 181     -20.934   8.041-100.027  1.00 82.61      1    O
ATOM   1295  CB  LYS A 181     -20.811   8.572 -97.009  1.00 86.55      1    C
ATOM   1296  CG  LYS A 181     -21.081   8.459 -95.519  1.00106.32      1    C
ATOM   1297  CD  LYS A 181     -20.628   9.721 -94.799  1.00104.28      1    C
ATOM   1298  CE  LYS A 181     -21.767  10.368 -94.025  1.00101.40      1    C
ATOM   1299  NZ  LYS A 181     -22.256   9.506 -92.914  1.00114.12      1    N
ATOM   1300  N   VAL A 182     -22.674   6.843 -99.240  1.00 71.47      1    N
ATOM   1301  CA  VAL A 182     -23.430   6.955-100.482  1.00 67.29      1    C
ATOM   1302  C   VAL A 182     -24.182   8.280-100.488  1.00 75.32      1    C
ATOM   1303  O   VAL A 182     -24.780   8.678 -99.480  1.00 78.75      1    O
ATOM   1304  CB  VAL A 182     -24.377   5.756-100.658  1.00 59.13      1    C
ATOM   1305  CG1 VAL A 182     -23.582   4.462-100.689  1.00 67.57      1    C
ATOM   1306  CG2 VAL A 182     -25.409   5.702 -99.543  1.00 90.78      1    C
ATOM   1307  N   GLU A 183     -24.123   8.985-101.616  1.00 77.41      1    N
ATOM   1308  CA  GLU A 183     -24.838  10.247-101.758  1.00 72.04      1    C
ATOM   1309  C   GLU A 183     -26.256  10.031-102.272  1.00 79.77      1    C
ATOM   1310  O   GLU A 183     -27.222  10.495-101.659  1.00107.66      1    O
ATOM   1311  CB  GLU A 183     -24.072  11.186-102.696  1.00 76.50      1    C
ATOM   1312  CG  GLU A 183     -22.802  11.767-102.099  1.00 80.58      1    C
ATOM   1313  CD  GLU A 183     -23.064  13.015-101.278  1.00108.08      1    C
ATOM   1314  OE1 GLU A 183     -23.906  13.838-101.698  1.00115.30      1    O
ATOM   1315  OE2 GLU A 183     -22.428  13.175-100.216  1.00118.04      1    O
ATOM   1316  N   GLN A 184     -26.392   9.325-103.391  1.00 71.30      1    N
ATOM   1317  CA  GLN A 184     -27.696   9.035-103.964  1.00 78.37      1    C
ATOM   1318  C   GLN A 184     -27.577   7.812-104.859  1.00 59.97      1    C
ATOM   1319  O   GLN A 184     -26.516   7.547-105.431  1.00 62.57      1    O
ATOM   1320  CB  GLN A 184     -28.237  10.226-104.761  1.00 86.42      1    C
ATOM   1321  CG  GLN A 184     -29.742  10.399-104.672  1.00 86.85      1    C
ATOM   1322  CD  GLN A 184     -30.178  11.826-104.930  1.00103.97      1    C
ATOM   1323  OE1 GLN A 184     -30.328  12.245-106.078  1.00 98.60      1    O
ATOM   1324  NE2 GLN A 184     -30.383  12.584-103.859  1.00104.51      1    N
ATOM   1325  N   LEU A 185     -28.675   7.073-104.973  1.00 60.77      1    N
ATOM   1326  CA  LEU A 185     -28.749   5.956-105.902  1.00 50.00      1    C
ATOM   1327  C   LEU A 185     -29.323   6.453-107.220  1.00 55.71      1    C
ATOM   1328  O   LEU A 185     -30.251   7.267-107.239  1.00 82.23      1    O
ATOM   1329  CB  LEU A 185     -29.611   4.822-105.341  1.00 53.53      1    C
ATOM   1330  CG  LEU A 185     -29.007   3.807-104.359  1.00 54.09      1    C
ATOM   1331  CD1 LEU A 185     -28.132   4.460-103.296  1.00 59.08      1    C
ATOM   1332  CD2 LEU A 185     -30.105   2.979-103.710  1.00 66.84      1    C
ATOM   1333  N   VAL A 186     -28.767   5.962-108.323  1.00 47.08      1    N
ATOM   1334  CA  VAL A 186     -29.124   6.429-109.656  1.00 57.07      1    C
ATOM   1335  C   VAL A 186     -29.428   5.222-110.530  1.00 57.65      1    C
ATOM   1336  O   VAL A 186     -28.660   4.253-110.546  1.00 67.23      1    O
ATOM   1337  CB  VAL A 186     -28.004   7.282-110.282  1.00 53.55      1    C
ATOM   1338  CG1 VAL A 186     -28.312   7.591-111.741  1.00 51.67      1    C
ATOM   1339  CG2 VAL A 186     -27.805   8.567-109.492  1.00 44.32      1    C
ATOM   1340  N   PHE A 187     -30.547   5.280-111.248  1.00 57.57      1    N
ATOM   1341  CA  PHE A 187     -30.881   4.231-112.199  1.00 57.45      1    C
ATOM   1342  C   PHE A 187     -29.828   4.183-113.300  1.00 57.05      1    C
ATOM   1343  O   PHE A 187     -29.443   5.217-113.855  1.00 48.48      1    O
ATOM   1344  CB  PHE A 187     -32.277   4.482-112.777  1.00 47.34      1    C
ATOM   1345  CG  PHE A 187     -32.578   3.695-114.021  1.00 48.60      1    C
ATOM   1346  CD1 PHE A 187     -32.433   2.320-114.042  1.00 55.76      1    C
ATOM   1347  CD2 PHE A 187     -33.038   4.331-115.162  1.00 63.41      1    C
ATOM   1348  CE1 PHE A 187     -32.715   1.596-115.180  1.00 66.36      1    C
ATOM   1349  CE2 PHE A 187     -33.325   3.611-116.306  1.00 72.85      1    C
ATOM   1350  CZ  PHE A 187     -33.163   2.240-116.314  1.00 76.08      1    C
ATOM   1351  N   SER A 188     -29.352   2.971-113.599  1.00 56.18      1    N
ATOM   1352  CA  SER A 188     -28.250   2.804-114.544  1.00 57.36      1    C
ATOM   1353  C   SER A 188     -28.591   3.387-115.910  1.00 62.23      1    C
ATOM   1354  O   SER A 188     -27.812   4.160-116.479  1.00 67.90      1    O
ATOM   1355  CB  SER A 188     -27.891   1.323-114.664  1.00 69.37      1    C
ATOM   1356  OG  SER A 188     -26.922   0.954-113.698  1.00 75.53      1    O
ATOM   1357  N   GLY A 189     -29.754   3.024-116.455  1.00 70.37      1    N
ATOM   1358  CA  GLY A 189     -30.126   3.503-117.776  1.00 71.87      1    C
ATOM   1359  C   GLY A 189     -30.293   5.008-117.849  1.00 64.25      1    C
ATOM   1360  O   GLY A 189     -30.137   5.602-118.919  1.00 73.47      1    O
ATOM   1361  N   LEU A 190     -30.611   5.646-116.720  1.00 56.01      1    N
ATOM   1362  CA  LEU A 190     -30.719   7.101-116.700  1.00 67.93      1    C
ATOM   1363  C   LEU A 190     -29.348   7.751-116.841  1.00 72.54      1    C
ATOM   1364  O   LEU A 190     -29.176   8.699-117.616  1.00 70.12      1    O
ATOM   1365  CB  LEU A 190     -31.412   7.551-115.411  1.00 55.84      1    C
ATOM   1366  CG  LEU A 190     -31.600   9.047-115.146  1.00 43.48      1    C
ATOM   1367  CD1 LEU A 190     -32.935   9.286-114.465  1.00 47.01      1    C
ATOM   1368  CD2 LEU A 190     -30.473   9.602-114.289  1.00 61.90      1    C
ATOM   1369  N   ALA A 191     -28.359   7.255-116.096  1.00 70.24      1    N
ATOM   1370  CA  ALA A 191     -26.995   7.745-116.263  1.00 57.05      1    C
ATOM   1371  C   ALA A 191     -26.417   7.315-117.606  1.00 64.02      1    C
ATOM   1372  O   ALA A 191     -25.695   8.083-118.253  1.00 68.49      1    O
ATOM   1373  CB  ALA A 191     -26.114   7.258-115.114  1.00 60.98      1    C
ATOM   1374  N   SER A 192     -26.726   6.088-118.041  1.00 68.90      1    N
ATOM   1375  CA  SER A 192     -26.292   5.617-119.352  1.00 60.69      1    C
ATOM   1376  C   SER A 192     -26.879   6.441-120.490  1.00 63.54      1    C
ATOM   1377  O   SER A 192     -26.396   6.345-121.623  1.00 91.41      1    O
ATOM   1378  CB  SER A 192     -26.663   4.143-119.532  1.00 64.16      1    C
ATOM   1379  OG  SER A 192     -25.668   3.295-118.985  1.00 68.57      1    O
ATOM   1380  N   SER A 193     -27.905   7.245-120.219  1.00 57.75      1    N
ATOM   1381  CA  SER A 193     -28.503   8.111-121.226  1.00 61.52      1    C
ATOM   1382  C   SER A 193     -28.012   9.546-121.135  1.00 72.64      1    C
ATOM   1383  O   SER A 193     -27.931  10.228-122.160  1.00 84.00      1    O
ATOM   1384  CB  SER A 193     -30.030   8.097-121.099  1.00 68.58      1    C
ATOM   1385  OG  SER A 193     -30.650   8.451-122.323  1.00 94.69      1    O
ATOM   1386  N   ASN A 194     -27.682  10.015-119.929  1.00 79.91      1    N
ATOM   1387  CA  ASN A 194     -27.207  11.381-119.744  1.00 85.28      1    C
ATOM   1388  C   ASN A 194     -25.842  11.626-120.377  1.00 78.90      1    C
ATOM   1389  O   ASN A 194     -25.487  12.785-120.617  1.00 77.77      1    O
ATOM   1390  CB  ASN A 194     -27.150  11.715-118.252  1.00 90.85      1    C
ATOM   1391  CG  ASN A 194     -28.364  12.493-117.779  1.00 93.02      1    C
ATOM   1392  OD1 ASN A 194     -29.258  12.813-118.563  1.00 75.19      1    O
ATOM   1393  ND2 ASN A 194     -28.400  12.802-116.488  1.00 98.55      1    N
ATOM   1394  N   ALA A 195     -25.071  10.573-120.651  1.00 72.01      1    N
ATOM   1395  CA  ALA A 195     -23.707  10.718-121.144  1.00 92.73      1    C
ATOM   1396  C   ALA A 195     -23.526  10.246-122.581  1.00 78.91      1    C
ATOM   1397  O   ALA A 195     -22.398  10.253-123.083  1.00 79.53      1    O
ATOM   1398  CB  ALA A 195     -22.735   9.965-120.228  1.00 77.18      1    C
ATOM   1399  N   VAL A 196     -24.600   9.856-123.260  1.00 66.36      1    N
ATOM   1400  CA  VAL A 196     -24.527   9.380-124.638  1.00 72.72      1    C
ATOM   1401  C   VAL A 196     -25.413  10.187-125.575  1.00 76.83      1    C
ATOM   1402  O   VAL A 196     -25.203  10.146-126.797  1.00 84.84      1    O
ATOM   1403  CB  VAL A 196     -24.883   7.876-124.729  1.00 72.91      1    C
ATOM   1404  CG1 VAL A 196     -24.670   7.325-126.132  1.00 72.22      1    C
ATOM   1405  CG2 VAL A 196     -24.073   7.075-123.729  1.00 75.71      1    C
ATOM   1406  N   ILE A 197     -26.351  10.963-125.046  1.00 88.18      1    N
ATOM   1407  CA  ILE A 197     -27.358  11.661-125.831  1.00 89.71      1    C
ATOM   1408  C   ILE A 197     -27.029  13.142-125.933  1.00101.69      1    C
ATOM   1409  O   ILE A 197     -26.455  13.749-125.021  1.00 98.90      1    O
ATOM   1410  CB  ILE A 197     -28.768  11.477-125.231  1.00100.59      1    C
ATOM   1411  CG1 ILE A 197     -29.831  11.624-126.312  1.00109.07      1    C
ATOM   1412  CG2 ILE A 197     -29.028  12.461-124.099  1.00104.59      1    C
ATOM   1413  CD1 ILE A 197     -31.160  11.170-125.856  1.00105.79      1    C
ATOM   1414  N   THR A 198     -27.356  13.709-127.087  1.00100.10      1    N
ATOM   1415  CA  THR A 198     -27.358  15.150-127.272  1.00104.37      1    C
ATOM   1416  C   THR A 198     -28.763  15.678-127.014  1.00104.20      1    C
ATOM   1417  O   THR A 198     -29.755  14.968-127.207  1.00 97.09      1    O
ATOM   1418  CB  THR A 198     -26.908  15.528-128.685  1.00110.61      1    C
ATOM   1419  OG1 THR A 198     -27.706  14.826-129.647  1.00 94.00      1    O
ATOM   1420  CG2 THR A 198     -25.445  15.170-128.890  1.00116.50      1    C
ATOM   1421  N   GLU A 199     -28.840  16.929-126.551  1.00105.30      1    N
ATOM   1422  CA  GLU A 199     -30.137  17.526-126.247  1.00104.53      1    C
ATOM   1423  C   GLU A 199     -31.068  17.512-127.453  1.00101.31      1    C
ATOM   1424  O   GLU A 199     -32.289  17.401-127.291  1.00 92.21      1    O
ATOM   1425  CB  GLU A 199     -29.953  18.955-125.735  1.00108.37      1    C
ATOM   1426  CG  GLU A 199     -30.894  19.330-124.600  1.00128.93      1    C
ATOM   1427  CD  GLU A 199     -30.565  18.617-123.303  1.00133.81      1    C
ATOM   1428  OE1 GLU A 199     -29.375  18.582-122.928  1.00142.49      1    O
ATOM   1429  OE2 GLU A 199     -31.497  18.093-122.657  1.00108.32      1    O
ATOM   1430  N   ASP A 200     -30.517  17.635-128.663  1.00112.23      1    N
ATOM   1431  CA  ASP A 200     -31.340  17.543-129.865  1.00111.42      1    C
ATOM   1432  C   ASP A 200     -32.039  16.192-129.961  1.00105.12      1    C
ATOM   1433  O   ASP A 200     -33.255  16.127-130.169  1.00 97.67      1    O
ATOM   1434  CB  ASP A 200     -30.485  17.795-131.107  1.00 92.09      1    C
ATOM   1435  CG  ASP A 200     -30.618  19.212-131.626  1.00113.72      1    C
ATOM   1436  OD1 ASP A 200     -31.543  19.925-131.181  1.00119.57      1    O
ATOM   1437  OD2 ASP A 200     -29.800  19.613-132.481  1.00123.74      1    O
ATOM   1438  N   GLU A 201     -31.294  15.099-129.761  1.00104.48      1    N
ATOM   1439  CA  GLU A 201     -31.887  13.769-129.881  1.00 97.69      1    C
ATOM   1440  C   GLU A 201     -33.018  13.569-128.884  1.00100.10      1    C
ATOM   1441  O   GLU A 201     -33.994  12.869-129.183  1.00 95.19      1    O
ATOM   1442  CB  GLU A 201     -30.816  12.693-129.687  1.00 96.10      1    C
ATOM   1443  CG  GLU A 201     -29.995  12.393-130.929  1.00115.81      1    C
ATOM   1444  CD  GLU A 201     -28.816  11.486-130.639  1.00107.36      1    C
ATOM   1445  OE1 GLU A 201     -28.125  11.715-129.623  1.00109.86      1    O
ATOM   1446  OE2 GLU A 201     -28.583  10.542-131.423  1.00 89.54      1    O
ATOM   1447  N   ARG A 202     -32.894  14.157-127.693  1.00 97.84      1    N
ATOM   1448  CA  ARG A 202     -33.921  14.016-126.667  1.00 93.03      1    C
ATOM   1449  C   ARG A 202     -35.273  14.519-127.165  1.00102.29      1    C
ATOM   1450  O   ARG A 202     -36.302  13.860-126.977  1.00105.65      1    O
ATOM   1451  CB  ARG A 202     -33.490  14.768-125.407  1.00 93.21      1    C
ATOM   1452  CG  ARG A 202     -34.239  14.381-124.147  1.00 88.47      1    C
ATOM   1453  CD  ARG A 202     -33.648  15.077-122.929  1.00110.09      1    C
ATOM   1454  NE  ARG A 202     -32.735  14.218-122.184  1.00112.05      1    N
ATOM   1455  CZ  ARG A 202     -31.413  14.285-122.250  1.00108.22      1    C
ATOM   1456  NH1 ARG A 202     -30.803  15.165-123.028  1.00 94.46      1    N
ATOM   1457  NH2 ARG A 202     -30.683  13.452-121.513  1.00104.44      1    N
ATOM   1458  N   GLU A 203     -35.289  15.696-127.799  1.00104.40      1    N
ATOM   1459  CA  GLU A 203     -36.550  16.301-128.221  1.00 94.47      1    C
ATOM   1460  C   GLU A 203     -37.198  15.558-129.386  1.00 97.04      1    C
ATOM   1461  O   GLU A 203     -38.431  15.484-129.453  1.00108.38      1    O
ATOM   1462  CB  GLU A 203     -36.323  17.767-128.590  1.00 99.67      1    C
ATOM   1463  CG  GLU A 203     -35.681  18.588-127.483  1.00113.97      1    C
ATOM   1464  CD  GLU A 203     -36.701  19.284-126.605  1.00133.02      1    C
ATOM   1465  OE1 GLU A 203     -37.699  19.804-127.147  1.00138.48      1    O
ATOM   1466  OE2 GLU A 203     -36.503  19.311-125.372  1.00128.79      1    O
ATOM   1467  N   LEU A 204     -36.405  15.004-130.308  1.00 83.62      1    N
ATOM   1468  CA  LEU A 204     -36.995  14.265-131.424  1.00 86.86      1    C
ATOM   1469  C   LEU A 204     -37.600  12.940-130.970  1.00 86.53      1    C
ATOM   1470  O   LEU A 204     -38.654  12.532-131.471  1.00 90.60      1    O
ATOM   1471  CB  LEU A 204     -35.971  14.032-132.538  1.00 91.06      1    C
ATOM   1472  CG  LEU A 204     -35.585  15.202-133.451  1.00103.23      1    C
ATOM   1473  CD1 LEU A 204     -34.433  16.026-132.925  1.00108.52      1    C
ATOM   1474  CD2 LEU A 204     -35.269  14.683-134.848  1.00108.67      1    C
ATOM   1475  N   GLY A 205     -36.959  12.257-130.025  1.00 78.20      1    N
ATOM   1476  CA  GLY A 205     -37.444  10.963-129.590  1.00 90.27      1    C
ATOM   1477  C   GLY A 205     -36.404   9.876-129.766  1.00 88.13      1    C
ATOM   1478  O   GLY A 205     -35.998   9.569-130.890  1.00 91.04      1    O
ATOM   1479  N   VAL A 206     -35.963   9.286-128.653  1.00 78.06      1    N
ATOM   1480  CA  VAL A 206     -34.867   8.327-128.652  1.00 78.31      1    C
ATOM   1481  C   VAL A 206     -35.207   7.144-127.754  1.00 87.37      1    C
ATOM   1482  O   VAL A 206     -36.061   7.226-126.868  1.00 99.17      1    O
ATOM   1483  CB  VAL A 206     -33.551   8.968-128.169  1.00 83.45      1    C
ATOM   1484  CG1 VAL A 206     -33.516   8.957-126.653  1.00 89.53      1    C
ATOM   1485  CG2 VAL A 206     -32.344   8.249-128.762  1.00 79.48      1    C
ATOM   1486  N   CYS A 207     -34.542   6.022-128.022  1.00 73.23      1    N
ATOM   1487  CA  CYS A 207     -34.542   4.866-127.133  1.00 78.20      1    C
ATOM   1488  C   CYS A 207     -33.102   4.459-126.861  1.00 74.23      1    C
ATOM   1489  O   CYS A 207     -32.371   4.106-127.791  1.00 83.43      1    O
ATOM   1490  CB  CYS A 207     -35.317   3.697-127.746  1.00 85.65      1    C
ATOM   1491  SG  CYS A 207     -34.895   2.084-127.044  1.00106.98      1    S
ATOM   1492  N   VAL A 208     -32.690   4.509-125.597  1.00 75.58      1    N
ATOM   1493  CA  VAL A 208     -31.356   4.069-125.210  1.00 73.91      1    C
ATOM   1494  C   VAL A 208     -31.473   2.727-124.496  1.00 78.82      1    C
ATOM   1495  O   VAL A 208     -32.506   2.392-123.907  1.00 86.51      1    O
ATOM   1496  CB  VAL A 208     -30.624   5.105-124.330  1.00 61.71      1    C
ATOM   1497  CG1 VAL A 208     -30.715   6.488-124.955  1.00 61.57      1    C
ATOM   1498  CG2 VAL A 208     -31.184   5.108-122.920  1.00 63.23      1    C
ATOM   1499  N   VAL A 209     -30.381   1.959-124.536  1.00 69.28      1    N
ATOM   1500  CA  VAL A 209     -30.320   0.633-123.922  1.00 75.83      1    C
ATOM   1501  C   VAL A 209     -28.892   0.314-123.494  1.00 76.79      1    C
ATOM   1502  O   VAL A 209     -27.993   0.174-124.331  1.00 65.69      1    O
ATOM   1503  CB  VAL A 209     -30.850  -0.461-124.872  1.00 63.16      1    C
ATOM   1504  CG1 VAL A 209     -32.365  -0.488-124.897  1.00 74.25      1    C
ATOM   1505  CG2 VAL A 209     -30.331  -0.240-126.268  1.00 55.60      1    C
ATOM   1506  N   ASP A 210     -28.668   0.209-122.185  1.00 77.60      1    N
ATOM   1507  CA  ASP A 210     -27.350  -0.140-121.656  1.00 73.68      1    C
ATOM   1508  C   ASP A 210     -27.212  -1.655-121.741  1.00 79.10      1    C
ATOM   1509  O   ASP A 210     -27.512  -2.387-120.797  1.00 71.21      1    O
ATOM   1510  CB  ASP A 210     -27.179   0.369-120.229  1.00 92.28      1    C
ATOM   1511  CG  ASP A 210     -25.933  -0.182-119.557  1.00102.42      1    C
ATOM   1512  OD1 ASP A 210     -24.833   0.347-119.822  1.00 91.23      1    O
ATOM   1513  OD2 ASP A 210     -26.055  -1.137-118.761  1.00 94.59      1    O
ATOM   1514  N   ILE A 211     -26.778  -2.134-122.905  1.00 76.47      1    N
ATOM   1515  CA  ILE A 211     -26.517  -3.557-123.077  1.00 55.55      1    C
ATOM   1516  C   ILE A 211     -25.235  -3.901-122.332  1.00 67.84      1    C
ATOM   1517  O   ILE A 211     -24.173  -3.331-122.603  1.00 91.79      1    O
ATOM   1518  CB  ILE A 211     -26.402  -3.915-124.563  1.00 63.45      1    C
ATOM   1519  CG1 ILE A 211     -27.699  -3.576-125.291  1.00 75.30      1    C
ATOM   1520  CG2 ILE A 211     -26.131  -5.393-124.724  1.00 59.96      1    C
ATOM   1521  CD1 ILE A 211     -28.788  -4.561-125.045  1.00 63.12      1    C
ATOM   1522  N   GLY A 212     -25.320  -4.846-121.401  1.00 59.79      1    N
ATOM   1523  CA  GLY A 212     -24.173  -5.116-120.558  1.00 74.90      1    C
ATOM   1524  C   GLY A 212     -23.959  -6.582-120.256  1.00 75.41      1    C
ATOM   1525  O   GLY A 212     -24.276  -7.446-121.077  1.00 79.31      1    O
ATOM   1526  N   ALA A 213     -23.410  -6.872-119.076  1.00 76.03      1    N
ATOM   1527  CA  ALA A 213     -23.155  -8.258-118.702  1.00 77.23      1    C
ATOM   1528  C   ALA A 213     -24.447  -8.972-118.326  1.00 68.42      1    C
ATOM   1529  O   ALA A 213     -24.736 -10.063-118.829  1.00 66.27      1    O
ATOM   1530  CB  ALA A 213     -22.150  -8.317-117.552  1.00 86.00      1    C
ATOM   1531  N   GLY A 214     -25.244  -8.363-117.450  1.00 68.06      1    N
ATOM   1532  CA  GLY A 214     -26.429  -9.018-116.933  1.00 87.06      1    C
ATOM   1533  C   GLY A 214     -27.694  -8.183-116.928  1.00 86.06      1    C
ATOM   1534  O   GLY A 214     -28.742  -8.661-116.485  1.00 95.54      1    O
ATOM   1535  N   THR A 215     -27.626  -6.944-117.413  1.00 76.43      1    N
ATOM   1536  CA  THR A 215     -28.774  -6.050-117.351  1.00 75.35      1    C
ATOM   1537  C   THR A 215     -28.974  -5.339-118.683  1.00 76.63      1    C
ATOM   1538  O   THR A 215     -28.010  -5.033-119.392  1.00 85.97      1    O
ATOM   1539  CB  THR A 215     -28.623  -5.021-116.217  1.00 78.73      1    C
ATOM   1540  OG1 THR A 215     -29.853  -4.311-116.045  1.00 86.80      1    O
ATOM   1541  CG2 THR A 215     -27.516  -4.026-116.520  1.00 79.16      1    C
ATOM   1542  N   MET A 216     -30.241  -5.115-119.026  1.00 67.29      1    N
ATOM   1543  CA  MET A 216     -30.662  -4.415-120.239  1.00 62.87      1    C
ATOM   1544  C   MET A 216     -31.451  -3.180-119.809  1.00 80.03      1    C
ATOM   1545  O   MET A 216     -32.679  -3.222-119.703  1.00 83.66      1    O
ATOM   1546  CB  MET A 216     -31.498  -5.338-121.120  1.00 58.88      1    C
ATOM   1547  CG  MET A 216     -31.445  -5.041-122.605  1.00 49.15      1    C
ATOM   1548  SD  MET A 216     -32.499  -6.189-123.511  1.00 84.50      1    S
ATOM   1549  CE  MET A 216     -31.912  -5.960-125.182  1.00 60.06      1    C
ATOM   1550  N   ASP A 217     -30.745  -2.079-119.564  1.00 78.45      1    N
ATOM   1551  CA  ASP A 217     -31.353  -0.872-119.009  1.00 75.56      1    C
ATOM   1552  C   ASP A 217     -31.916  -0.023-120.144  1.00 81.11      1    C
ATOM   1553  O   ASP A 217     -31.161   0.618-120.881  1.00 79.97      1    O
ATOM   1554  CB  ASP A 217     -30.323  -0.093-118.197  1.00 75.05      1    C
ATOM   1555  CG  ASP A 217     -29.625  -0.958-117.171  1.00 81.47      1    C
ATOM   1556  OD1 ASP A 217     -30.317  -1.745-116.492  1.00 84.67      1    O
ATOM   1557  OD2 ASP A 217     -28.387  -0.857-117.045  1.00 78.20      1    O
ATOM   1558  N   ILE A 218     -33.242  -0.003-120.274  1.00 75.37      1    N
ATOM   1559  CA  ILE A 218     -33.928   0.734-121.332  1.00 68.46      1    C
ATOM   1560  C   ILE A 218     -34.453   2.050-120.776  1.00 73.77      1    C
ATOM   1561  O   ILE A 218     -35.001   2.095-119.668  1.00 80.28      1    O
ATOM   1562  CB  ILE A 218     -35.075  -0.100-121.934  1.00 62.00      1    C
ATOM   1563  CG1 ILE A 218     -34.579  -1.491-122.325  1.00 70.29      1    C
ATOM   1564  CG2 ILE A 218     -35.669   0.604-123.144  1.00 54.70      1    C
ATOM   1565  CD1 ILE A 218     -35.675  -2.408-122.813  1.00 67.14      1    C
ATOM   1566  N   SER A 219     -34.287   3.125-121.546  1.00 77.59      1    N
ATOM   1567  CA  SER A 219     -34.868   4.422-121.222  1.00 65.55      1    C
ATOM   1568  C   SER A 219     -35.425   5.032-122.499  1.00 81.62      1    C
ATOM   1569  O   SER A 219     -34.745   5.044-123.529  1.00 82.74      1    O
ATOM   1570  CB  SER A 219     -33.837   5.359-120.583  1.00 70.06      1    C
ATOM   1571  OG  SER A 219     -33.003   4.656-119.678  1.00 88.03      1    O
ATOM   1572  N   ILE A 220     -36.657   5.535-122.432  1.00 85.45      1    N
ATOM   1573  CA  ILE A 220     -37.363   6.066-123.593  1.00 72.90      1    C
ATOM   1574  C   ILE A 220     -37.595   7.555-123.381  1.00 85.93      1    C
ATOM   1575  O   ILE A 220     -38.108   7.965-122.334  1.00 81.29      1    O
ATOM   1576  CB  ILE A 220     -38.700   5.337-123.824  1.00 66.38      1    C
ATOM   1577  CG1 ILE A 220     -38.457   3.868-124.176  1.00 64.24      1    C
ATOM   1578  CG2 ILE A 220     -39.496   6.018-124.925  1.00 72.81      1    C
ATOM   1579  CD1 ILE A 220     -39.731   3.063-124.318  1.00 65.77      1    C
ATOM   1580  N   TRP A 221     -37.219   8.359-124.375  1.00 83.32      1    N
ATOM   1581  CA  TRP A 221     -37.376   9.807-124.323  1.00 76.32      1    C
ATOM   1582  C   TRP A 221     -38.139  10.274-125.552  1.00 83.70      1    C
ATOM   1583  O   TRP A 221     -37.770   9.931-126.679  1.00 94.11      1    O
ATOM   1584  CB  TRP A 221     -36.021  10.520-124.263  1.00 85.56      1    C
ATOM   1585  CG  TRP A 221     -35.137  10.095-123.134  1.00 80.86      1    C
ATOM   1586  CD1 TRP A 221     -34.471   8.911-123.013  1.00 77.69      1    C
ATOM   1587  CD2 TRP A 221     -34.809  10.862-121.971  1.00 84.66      1    C
ATOM   1588  NE1 TRP A 221     -33.753   8.890-121.842  1.00 74.60      1    N
ATOM   1589  CE2 TRP A 221     -33.944  10.077-121.184  1.00 84.96      1    C
ATOM   1590  CE3 TRP A 221     -35.165  12.135-121.516  1.00 87.17      1    C
ATOM   1591  CZ2 TRP A 221     -33.428  10.524-119.970  1.00103.55      1    C
ATOM   1592  CZ3 TRP A 221     -34.655  12.575-120.308  1.00 99.07      1    C
ATOM   1593  CH2 TRP A 221     -33.796  11.772-119.550  1.00108.77      1    C
ATOM   1594  N   THR A 222     -39.206  11.045-125.335  1.00 94.84      1    N
ATOM   1595  CA  THR A 222     -39.891  11.754-126.408  1.00 94.65      1    C
ATOM   1596  C   THR A 222     -40.214  13.162-125.933  1.00 87.26      1    C
ATOM   1597  O   THR A 222     -40.553  13.367-124.764  1.00 80.63      1    O
ATOM   1598  CB  THR A 222     -41.193  11.061-126.854  1.00103.18      1    C
ATOM   1599  OG1 THR A 222     -42.262  11.438-125.979  1.00116.58      1    O
ATOM   1600  CG2 THR A 222     -41.052   9.543-126.855  1.00 84.08      1    C
ATOM   1601  N   GLY A 223     -40.112  14.126-126.845  1.00 88.10      1    N
ATOM   1602  CA  GLY A 223     -40.412  15.508-126.508  1.00102.75      1    C
ATOM   1603  C   GLY A 223     -39.519  16.102-125.442  1.00103.13      1    C
ATOM   1604  O   GLY A 223     -39.941  17.017-124.727  1.00119.36      1    O
ATOM   1605  N   GLY A 224     -38.290  15.608-125.316  1.00 91.12      1    N
ATOM   1606  CA  GLY A 224     -37.365  16.146-124.338  1.00 92.49      1    C
ATOM   1607  C   GLY A 224     -37.648  15.769-122.903  1.00102.43      1    C
ATOM   1608  O   GLY A 224     -37.207  16.474-121.992  1.00102.21      1    O
ATOM   1609  N   ALA A 225     -38.371  14.675-122.669  1.00 93.17      1    N
ATOM   1610  CA  ALA A 225     -38.679  14.228-121.319  1.00 91.60      1    C
ATOM   1611  C   ALA A 225     -38.635  12.709-121.260  1.00 97.90      1    C
ATOM   1612  O   ALA A 225     -39.046  12.031-122.206  1.00107.83      1    O
ATOM   1613  CB  ALA A 225     -40.054  14.732-120.861  1.00 95.67      1    C
ATOM   1614  N   LEU A 226     -38.133  12.182-120.144  1.00 96.82      1    N
ATOM   1615  CA  LEU A 226     -38.078  10.739-119.940  1.00 95.19      1    C
ATOM   1616  C   LEU A 226     -39.488  10.200-119.720  1.00 86.07      1    C
ATOM   1617  O   LEU A 226     -40.171  10.601-118.772  1.00 80.27      1    O
ATOM   1618  CB  LEU A 226     -37.173  10.413-118.751  1.00 92.12      1    C
ATOM   1619  CG  LEU A 226     -36.881   8.950-118.401  1.00 83.07      1    C
ATOM   1620  CD1 LEU A 226     -35.482   8.806-117.830  1.00 81.64      1    C
ATOM   1621  CD2 LEU A 226     -37.889   8.425-117.403  1.00 71.11      1    C
ATOM   1622  N   ARG A 227     -39.927   9.297-120.596  1.00 91.72      1    N
ATOM   1623  CA  ARG A 227     -41.288   8.776-120.544  1.00 96.66      1    C
ATOM   1624  C   ARG A 227     -41.405   7.434-119.832  1.00 98.62      1    C
ATOM   1625  O   ARG A 227     -42.339   7.240-119.050  1.00 98.91      1    O
ATOM   1626  CB  ARG A 227     -41.862   8.653-121.959  1.00 94.89      1    C
ATOM   1627  CG  ARG A 227     -41.724   9.920-122.779  1.00 87.42      1    C
ATOM   1628  CD  ARG A 227     -43.083  10.503-123.117  1.00 93.03      1    C
ATOM   1629  NE  ARG A 227     -42.975  11.879-123.587  1.00 89.61      1    N
ATOM   1630  CZ  ARG A 227     -43.036  12.945-122.801  1.00 94.95      1    C
ATOM   1631  NH1 ARG A 227     -43.202  12.832-121.493  1.00 92.98      1    N
ATOM   1632  NH2 ARG A 227     -42.928  14.156-123.341  1.00107.53      1    N
ATOM   1633  N   HIS A 228     -40.498   6.494-120.089  1.00 87.85      1    N
ATOM   1634  CA  HIS A 228     -40.615   5.171-119.494  1.00 80.81      1    C
ATOM   1635  C   HIS A 228     -39.230   4.578-119.282  1.00 79.05      1    C
ATOM   1636  O   HIS A 228     -38.273   4.930-119.977  1.00 87.84      1    O
ATOM   1637  CB  HIS A 228     -41.459   4.239-120.372  1.00 81.06      1    C
ATOM   1638  CG  HIS A 228     -41.802   2.936-119.720  1.00 84.76      1    C
ATOM   1639  ND1 HIS A 228     -42.489   2.858-118.527  1.00 89.85      1    N
ATOM   1640  CD2 HIS A 228     -41.548   1.659-120.092  1.00 78.62      1    C
ATOM   1641  CE1 HIS A 228     -42.648   1.589-118.196  1.00 93.55      1    C
ATOM   1642  NE2 HIS A 228     -42.085   0.841-119.127  1.00 86.64      1    N
ATOM   1643  N   THR A 229     -39.138   3.667-118.312  1.00 70.17      1    N
ATOM   1644  CA  THR A 229     -37.907   2.951-117.997  1.00 64.54      1    C
ATOM   1645  C   THR A 229     -38.243   1.503-117.679  1.00 76.17      1    C
ATOM   1646  O   THR A 229     -39.142   1.235-116.876  1.00 84.53      1    O
ATOM   1647  CB  THR A 229     -37.159   3.582-116.811  1.00 58.01      1    C
ATOM   1648  OG1 THR A 229     -38.010   3.607-115.659  1.00 76.04      1    O
ATOM   1649  CG2 THR A 229     -36.690   4.993-117.138  1.00 75.63      1    C
ATOM   1650  N   GLU A 230     -37.524   0.576-118.307  1.00 80.13      1    N
ATOM   1651  CA  GLU A 230     -37.728  -0.848-118.079  1.00 79.93      1    C
ATOM   1652  C   GLU A 230     -36.385  -1.551-118.203  1.00 70.12      1    C
ATOM   1653  O   GLU A 230     -35.523  -1.139-118.983  1.00 65.14      1    O
ATOM   1654  CB  GLU A 230     -38.747  -1.457-119.048  1.00 88.04      1    C
ATOM   1655  CG  GLU A 230     -39.414  -2.713-118.500  1.00 78.50      1    C
ATOM   1656  CD  GLU A 230     -40.601  -3.164-119.327  1.00 99.87      1    C
ATOM   1657  OE1 GLU A 230     -40.660  -2.823-120.526  1.00110.22      1    O
ATOM   1658  OE2 GLU A 230     -41.478  -3.861-118.774  1.00116.42      1    O
ATOM   1659  N   VAL A 231     -36.212  -2.611-117.419  1.00 72.06      1    N
ATOM   1660  CA  VAL A 231     -34.953  -3.341-117.352  1.00 69.22      1    C
ATOM   1661  C   VAL A 231     -35.225  -4.831-117.509  1.00 70.91      1    C
ATOM   1662  O   VAL A 231     -36.206  -5.354-116.969  1.00 77.75      1    O
ATOM   1663  CB  VAL A 231     -34.217  -3.063-116.023  1.00 66.21      1    C
ATOM   1664  CG1 VAL A 231     -32.932  -3.860-115.940  1.00 66.84      1    C
ATOM   1665  CG2 VAL A 231     -33.933  -1.580-115.870  1.00 81.85      1    C
ATOM   1666  N   PHE A 232     -34.351  -5.510-118.249  1.00 55.65      1    N
ATOM   1667  CA  PHE A 232     -34.401  -6.953-118.417  1.00 62.46      1    C
ATOM   1668  C   PHE A 232     -33.109  -7.563-117.889  1.00 70.07      1    C
ATOM   1669  O   PHE A 232     -32.068  -6.902-117.822  1.00 79.44      1    O
ATOM   1670  CB  PHE A 232     -34.607  -7.337-119.889  1.00 58.60      1    C
ATOM   1671  CG  PHE A 232     -35.939  -6.918-120.445  1.00 65.34      1    C
ATOM   1672  CD1 PHE A 232     -37.083  -7.646-120.164  1.00 77.44      1    C
ATOM   1673  CD2 PHE A 232     -36.046  -5.798-121.253  1.00 69.56      1    C
ATOM   1674  CE1 PHE A 232     -38.310  -7.264-120.676  1.00 82.60      1    C
ATOM   1675  CE2 PHE A 232     -37.271  -5.412-121.769  1.00 81.54      1    C
ATOM   1676  CZ  PHE A 232     -38.403  -6.146-121.479  1.00 78.78      1    C
ATOM   1677  N   SER A 233     -33.182  -8.838-117.514  1.00 57.99      1    N
ATOM   1678  CA  SER A 233     -32.064  -9.523-116.879  1.00 70.15      1    C
ATOM   1679  C   SER A 233     -31.273 -10.412-117.829  1.00 75.04      1    C
ATOM   1680  O   SER A 233     -30.314 -11.057-117.393  1.00 78.91      1    O
ATOM   1681  CB  SER A 233     -32.569 -10.359-115.699  1.00 82.99      1    C
ATOM   1682  OG  SER A 233     -33.843 -10.913-115.976  1.00106.09      1    O
ATOM   1683  N   TYR A 234     -31.641 -10.467-119.105  1.00 71.67      1    N
ATOM   1684  CA  TYR A 234     -30.905 -11.237-120.100  1.00 77.66      1    C
ATOM   1685  C   TYR A 234     -30.017 -10.289-120.897  1.00 73.20      1    C
ATOM   1686  O   TYR A 234     -30.519  -9.392-121.582  1.00 74.05      1    O
ATOM   1687  CB  TYR A 234     -31.860 -12.003-121.015  1.00 61.62      1    C
ATOM   1688  CG  TYR A 234     -32.665 -13.057-120.286  1.00 66.16      1    C
ATOM   1689  CD1 TYR A 234     -32.154 -13.692-119.160  1.00 93.94      1    C
ATOM   1690  CD2 TYR A 234     -33.933 -13.416-120.721  1.00 87.06      1    C
ATOM   1691  CE1 TYR A 234     -32.884 -14.655-118.487  1.00 99.62      1    C
ATOM   1692  CE2 TYR A 234     -34.671 -14.379-120.054  1.00117.33      1    C
ATOM   1693  CZ  TYR A 234     -34.141 -14.994-118.939  1.00113.90      1    C
ATOM   1694  OH  TYR A 234     -34.871 -15.952-118.273  1.00 91.27      1    O
ATOM   1695  N   ALA A 235     -28.702 -10.486-120.801  1.00 64.70      1    N
ATOM   1696  CA  ALA A 235     -27.754  -9.584-121.445  1.00 72.39      1    C
ATOM   1697  C   ALA A 235     -26.575 -10.327-122.061  1.00 62.82      1    C
ATOM   1698  O   ALA A 235     -26.728 -11.439-122.578  1.00 58.85      1    O
ATOM   1699  CB  ALA A 235     -27.255  -8.541-120.445  1.00 81.53      1    C
ATOM   1700  N   GLY A 236     -25.393  -9.704-122.014  1.00 62.54      1    N
ATOM   1701  CA  GLY A 236     -24.215 -10.281-122.642  1.00 71.18      1    C
ATOM   1702  C   GLY A 236     -23.814 -11.633-122.084  1.00 79.63      1    C
ATOM   1703  O   GLY A 236     -23.236 -12.455-122.801  1.00 81.89      1    O
ATOM   1704  N   ASN A 237     -24.092 -11.883-120.804  1.00 69.47      1    N
ATOM   1705  CA  ASN A 237     -23.767 -13.184-120.231  1.00 68.18      1    C
ATOM   1706  C   ASN A 237     -24.637 -14.303-120.789  1.00 74.53      1    C
ATOM   1707  O   ASN A 237     -24.303 -15.477-120.599  1.00 81.56      1    O
ATOM   1708  CB  ASN A 237     -23.902 -13.141-118.707  1.00 71.24      1    C
ATOM   1709  CG  ASN A 237     -22.827 -12.297-118.050  1.00 81.89      1    C
ATOM   1710  OD1 ASN A 237     -21.803 -11.990-118.660  1.00 86.92      1    O
ATOM   1711  ND2 ASN A 237     -23.056 -11.919-116.797  1.00 93.49      1    N
ATOM   1712  N   ALA A 238     -25.734 -13.970-121.470  1.00 76.85      1    N
ATOM   1713  CA  ALA A 238     -26.580 -14.991-122.077  1.00 81.34      1    C
ATOM   1714  C   ALA A 238     -25.970 -15.527-123.366  1.00 67.06      1    C
ATOM   1715  O   ALA A 238     -25.933 -16.743-123.584  1.00 79.89      1    O
ATOM   1716  CB  ALA A 238     -27.978 -14.427-122.335  1.00 91.27      1    C
ATOM   1717  N   VAL A 239     -25.480 -14.635-124.232  1.00 57.70      1    N
ATOM   1718  CA  VAL A 239     -24.851 -15.085-125.470  1.00 64.45      1    C
ATOM   1719  C   VAL A 239     -23.505 -15.740-125.183  1.00 73.30      1    C
ATOM   1720  O   VAL A 239     -23.097 -16.673-125.887  1.00 74.18      1    O
ATOM   1721  CB  VAL A 239     -24.724 -13.912-126.464  1.00 59.56      1    C
ATOM   1722  CG1 VAL A 239     -24.103 -12.699-125.795  1.00 65.78      1    C
ATOM   1723  CG2 VAL A 239     -23.922 -14.319-127.693  1.00 70.40      1    C
ATOM   1724  N   THR A 240     -22.799 -15.278-124.147  1.00 68.26      1    N
ATOM   1725  CA  THR A 240     -21.564 -15.942-123.739  1.00 67.00      1    C
ATOM   1726  C   THR A 240     -21.817 -17.400-123.375  1.00 70.21      1    C
ATOM   1727  O   THR A 240     -21.058 -18.290-123.778  1.00 75.51      1    O
ATOM   1728  CB  THR A 240     -20.933 -15.202-122.557  1.00 70.68      1    C
ATOM   1729  OG1 THR A 240     -20.657 -13.846-122.928  1.00 74.12      1    O
ATOM   1730  CG2 THR A 240     -19.637 -15.879-122.135  1.00 56.50      1    C
ATOM   1731  N   SER A 241     -22.883 -17.663-122.615  1.00 66.99      1    N
ATOM   1732  CA  SER A 241     -23.224 -19.036-122.256  1.00 63.70      1    C
ATOM   1733  C   SER A 241     -23.654 -19.847-123.474  1.00 61.56      1    C
ATOM   1734  O   SER A 241     -23.338 -21.038-123.573  1.00 67.54      1    O
ATOM   1735  CB  SER A 241     -24.322 -19.041-121.193  1.00 66.61      1    C
ATOM   1736  OG  SER A 241     -24.819 -20.351-120.982  1.00 84.06      1    O
ATOM   1737  N   ASP A 242     -24.386 -19.225-124.403  1.00 58.07      1    N
ATOM   1738  CA  ASP A 242     -24.833 -19.940-125.596  1.00 69.52      1    C
ATOM   1739  C   ASP A 242     -23.654 -20.464-126.405  1.00 67.82      1    C
ATOM   1740  O   ASP A 242     -23.711 -21.573-126.950  1.00 67.50      1    O
ATOM   1741  CB  ASP A 242     -25.721 -19.038-126.451  1.00 81.41      1    C
ATOM   1742  CG  ASP A 242     -27.179 -19.105-126.042  1.00 85.16      1    C
ATOM   1743  OD1 ASP A 242     -27.875 -20.044-126.480  1.00 92.30      1    O
ATOM   1744  OD2 ASP A 242     -27.625 -18.232-125.271  1.00 85.01      1    O
ATOM   1745  N   ILE A 243     -22.580 -19.679-126.503  1.00 61.84      1    N
ATOM   1746  CA  ILE A 243     -21.392 -20.142-127.213  1.00 76.60      1    C
ATOM   1747  C   ILE A 243     -20.785 -21.339-126.492  1.00 72.12      1    C
ATOM   1748  O   ILE A 243     -20.411 -22.338-127.119  1.00 81.25      1    O
ATOM   1749  CB  ILE A 243     -20.379 -18.992-127.369  1.00 67.27      1    C
ATOM   1750  CG1 ILE A 243     -20.881 -17.979-128.399  1.00 71.49      1    C
ATOM   1751  CG2 ILE A 243     -19.013 -19.526-127.771  1.00 58.89      1    C
ATOM   1752  CD1 ILE A 243     -20.142 -16.661-128.369  1.00 70.64      1    C
ATOM   1753  N   ALA A 244     -20.681 -21.257-125.164  1.00 60.53      1    N
ATOM   1754  CA  ALA A 244     -20.106 -22.351-124.390  1.00 61.88      1    C
ATOM   1755  C   ALA A 244     -20.973 -23.603-124.470  1.00 62.99      1    C
ATOM   1756  O   ALA A 244     -20.465 -24.711-124.678  1.00 62.78      1    O
ATOM   1757  CB  ALA A 244     -19.919 -21.919-122.936  1.00 65.59      1    C
ATOM   1758  N   PHE A 245     -22.287 -23.444-124.305  1.00 60.73      1    N
ATOM   1759  CA  PHE A 245     -23.188 -24.588-124.232  1.00 75.76      1    C
ATOM   1760  C   PHE A 245     -23.436 -25.246-125.584  1.00 74.44      1    C
ATOM   1761  O   PHE A 245     -23.954 -26.367-125.618  1.00 79.27      1    O
ATOM   1762  CB  PHE A 245     -24.524 -24.163-123.620  1.00 76.11      1    C
ATOM   1763  CG  PHE A 245     -24.570 -24.279-122.123  1.00 65.04      1    C
ATOM   1764  CD1 PHE A 245     -23.412 -24.184-121.370  1.00 66.79      1    C
ATOM   1765  CD2 PHE A 245     -25.774 -24.481-121.469  1.00 92.85      1    C
ATOM   1766  CE1 PHE A 245     -23.452 -24.290-119.993  1.00 71.28      1    C
ATOM   1767  CE2 PHE A 245     -25.821 -24.588-120.092  1.00111.75      1    C
ATOM   1768  CZ  PHE A 245     -24.659 -24.492-119.353  1.00 91.63      1    C
ATOM   1769  N   ALA A 246     -23.083 -24.589-126.689  1.00 75.09      1    N
ATOM   1770  CA  ALA A 246     -23.315 -25.152-128.012  1.00 75.05      1    C
ATOM   1771  C   ALA A 246     -22.070 -25.762-128.639  1.00 76.43      1    C
ATOM   1772  O   ALA A 246     -22.196 -26.533-129.596  1.00 93.70      1    O
ATOM   1773  CB  ALA A 246     -23.875 -24.082-128.956  1.00 78.92      1    C
ATOM   1774  N   PHE A 247     -20.881 -25.443-128.130  1.00 72.01      1    N
ATOM   1775  CA  PHE A 247     -19.639 -25.949-128.694  1.00 72.55      1    C
ATOM   1776  C   PHE A 247     -18.845 -26.811-127.725  1.00 84.20      1    C
ATOM   1777  O   PHE A 247     -17.797 -27.340-128.109  1.00102.10      1    O
ATOM   1778  CB  PHE A 247     -18.759 -24.785-129.173  1.00 73.61      1    C
ATOM   1779  CG  PHE A 247     -19.291 -24.085-130.389  1.00 78.13      1    C
ATOM   1780  CD1 PHE A 247     -20.141 -24.738-131.266  1.00 85.77      1    C
ATOM   1781  CD2 PHE A 247     -18.944 -22.771-130.654  1.00 80.43      1    C
ATOM   1782  CE1 PHE A 247     -20.633 -24.095-132.385  1.00 90.35      1    C
ATOM   1783  CE2 PHE A 247     -19.433 -22.122-131.772  1.00 73.81      1    C
ATOM   1784  CZ  PHE A 247     -20.278 -22.785-132.638  1.00 73.67      1    C
ATOM   1785  N   GLY A 248     -19.307 -26.970-126.490  1.00 71.37      1    N
ATOM   1786  CA  GLY A 248     -18.564 -27.735-125.504  1.00 76.45      1    C
ATOM   1787  C   GLY A 248     -17.259 -27.091-125.087  1.00 77.12      1    C
ATOM   1788  O   GLY A 248     -16.258 -27.794-124.895  1.00 89.71      1    O
ATOM   1789  N   THR A 249     -17.246 -25.768-124.937  1.00 70.19      1    N
ATOM   1790  CA  THR A 249     -16.061 -25.009-124.580  1.00 65.45      1    C
ATOM   1791  C   THR A 249     -16.262 -24.348-123.222  1.00 55.99      1    C
ATOM   1792  O   THR A 249     -17.370 -23.895-122.917  1.00 62.26      1    O
ATOM   1793  CB  THR A 249     -15.736 -23.940-125.639  1.00 71.95      1    C
ATOM   1794  OG1 THR A 249     -14.775 -23.016-125.113  1.00 74.09      1    O
ATOM   1795  CG2 THR A 249     -16.991 -23.190-126.056  1.00 69.83      1    C
ATOM   1796  N   PRO A 250     -15.222 -24.273-122.392  1.00 55.06      1    N
ATOM   1797  CA  PRO A 250     -15.372 -23.624-121.083  1.00 60.17      1    C
ATOM   1798  C   PRO A 250     -15.813 -22.174-121.211  1.00 69.14      1    C
ATOM   1799  O   PRO A 250     -15.546 -21.502-122.211  1.00 76.82      1    O
ATOM   1800  CB  PRO A 250     -13.970 -23.730-120.469  1.00 69.96      1    C
ATOM   1801  CG  PRO A 250     -13.301 -24.840-121.209  1.00 90.99      1    C
ATOM   1802  CD  PRO A 250     -13.874 -24.833-122.591  1.00 77.54      1    C
ATOM   1803  N   LEU A 251     -16.516 -21.703-120.176  1.00 71.72      1    N
ATOM   1804  CA  LEU A 251     -17.009 -20.329-120.161  1.00 73.01      1    C
ATOM   1805  C   LEU A 251     -15.868 -19.326-120.281  1.00 70.11      1    C
ATOM   1806  O   LEU A 251     -16.007 -18.296-120.951  1.00 65.37      1    O
ATOM   1807  CB  LEU A 251     -17.809 -20.073-118.883  1.00 83.07      1    C
ATOM   1808  CG  LEU A 251     -19.333 -20.165-118.981  1.00 78.79      1    C
ATOM   1809  CD1 LEU A 251     -19.772 -21.595-119.256  1.00 73.67      1    C
ATOM   1810  CD2 LEU A 251     -19.983 -19.633-117.713  1.00101.39      1    C
ATOM   1811  N   SER A 252     -14.740 -19.602-119.622  1.00 69.32      1    N
ATOM   1812  CA  SER A 252     -13.590 -18.709-119.708  1.00 62.50      1    C
ATOM   1813  C   SER A 252     -13.137 -18.533-121.152  1.00 54.39      1    C
ATOM   1814  O   SER A 252     -12.800 -17.421-121.575  1.00 67.17      1    O
ATOM   1815  CB  SER A 252     -12.445 -19.243-118.847  1.00 74.77      1    C
ATOM   1816  OG  SER A 252     -11.457 -18.249-118.638  1.00 88.75      1    O
ATOM   1817  N   ASP A 253     -13.122 -19.620-121.923  1.00 57.84      1    N
ATOM   1818  CA  ASP A 253     -12.698 -19.541-123.314  1.00 72.62      1    C
ATOM   1819  C   ASP A 253     -13.815 -19.051-124.226  1.00 68.87      1    C
ATOM   1820  O   ASP A 253     -13.542 -18.361-125.214  1.00 70.48      1    O
ATOM   1821  CB  ASP A 253     -12.195 -20.905-123.786  1.00 65.81      1    C
ATOM   1822  CG  ASP A 253     -10.864 -21.282-123.167  1.00 80.33      1    C
ATOM   1823  OD1 ASP A 253      -9.957 -20.424-123.139  1.00 98.91      1    O
ATOM   1824  OD2 ASP A 253     -10.725 -22.434-122.705  1.00 84.75      1    O
ATOM   1825  N   ALA A 254     -15.068 -19.391-123.914  1.00 63.49      1    N
ATOM   1826  CA  ALA A 254     -16.182 -18.960-124.753  1.00 61.60      1    C
ATOM   1827  C   ALA A 254     -16.338 -17.445-124.751  1.00 71.51      1    C
ATOM   1828  O   ALA A 254     -16.781 -16.867-125.751  1.00 82.31      1    O
ATOM   1829  CB  ALA A 254     -17.477 -19.626-124.291  1.00 73.66      1    C
ATOM   1830  N   GLU A 255     -15.993 -16.787-123.642  1.00 74.04      1    N
ATOM   1831  CA  GLU A 255     -16.054 -15.330-123.598  1.00 67.09      1    C
ATOM   1832  C   GLU A 255     -15.039 -14.705-124.548  1.00 67.98      1    C
ATOM   1833  O   GLU A 255     -15.350 -13.734-125.247  1.00 68.31      1    O
ATOM   1834  CB  GLU A 255     -15.829 -14.837-122.169  1.00 62.17      1    C
ATOM   1835  CG  GLU A 255     -15.541 -13.347-122.063  1.00 80.96      1    C
ATOM   1836  CD  GLU A 255     -16.798 -12.518-121.878  1.00 90.72      1    C
ATOM   1837  OE1 GLU A 255     -17.880 -12.966-122.312  1.00 82.93      1    O
ATOM   1838  OE2 GLU A 255     -16.703 -11.415-121.300  1.00101.37      1    O
ATOM   1839  N   GLU A 256     -13.818 -15.247-124.582  1.00 69.21      1    N
ATOM   1840  CA  GLU A 256     -12.785 -14.698-125.456  1.00 67.65      1    C
ATOM   1841  C   GLU A 256     -13.165 -14.853-126.923  1.00 54.47      1    C
ATOM   1842  O   GLU A 256     -12.912 -13.955-127.736  1.00 58.59      1    O
ATOM   1843  CB  GLU A 256     -11.442 -15.371-125.173  1.00 64.36      1    C
ATOM   1844  CG  GLU A 256     -10.384 -14.430-124.621  1.00104.10      1    C
ATOM   1845  CD  GLU A 256      -9.042 -15.108-124.432  1.00126.84      1    C
ATOM   1846  OE1 GLU A 256      -8.303 -15.252-125.429  1.00103.22      1    O
ATOM   1847  OE2 GLU A 256      -8.725 -15.495-123.288  1.00145.01      1    O
ATOM   1848  N   ILE A 257     -13.765 -15.990-127.281  1.00 52.00      1    N
ATOM   1849  CA  ILE A 257     -14.196 -16.207-128.659  1.00 57.90      1    C
ATOM   1850  C   ILE A 257     -15.287 -15.217-129.037  1.00 55.59      1    C
ATOM   1851  O   ILE A 257     -15.369 -14.772-130.189  1.00 59.28      1    O
ATOM   1852  CB  ILE A 257     -14.671 -17.663-128.832  1.00 64.03      1    C
ATOM   1853  CG1 ILE A 257     -13.584 -18.630-128.361  1.00 73.97      1    C
ATOM   1854  CG2 ILE A 257     -15.042 -17.942-130.281  1.00 58.72      1    C
ATOM   1855  CD1 ILE A 257     -13.862 -20.076-128.685  1.00 92.12      1    C
ATOM   1856  N   LYS A 258     -16.135 -14.850-128.075  1.00 57.60      1    N
ATOM   1857  CA  LYS A 258     -17.189 -13.873-128.328  1.00 62.80      1    C
ATOM   1858  C   LYS A 258     -16.607 -12.490-128.599  1.00 67.61      1    C
ATOM   1859  O   LYS A 258     -17.002 -11.814-129.557  1.00 65.19      1    O
ATOM   1860  CB  LYS A 258     -18.152 -13.845-127.139  1.00 54.15      1    C
ATOM   1861  CG  LYS A 258     -19.038 -12.616-127.036  1.00 51.92      1    C
ATOM   1862  CD  LYS A 258     -19.895 -12.699-125.778  1.00 58.14      1    C
ATOM   1863  CE  LYS A 258     -20.290 -11.329-125.252  1.00 79.51      1    C
ATOM   1864  NZ  LYS A 258     -19.562 -10.973-123.995  1.00 92.16      1    N
ATOM   1865  N   VAL A 259     -15.666 -12.051-127.760  1.00 66.46      1    N
ATOM   1866  CA  VAL A 259     -15.140 -10.694-127.867  1.00 52.84      1    C
ATOM   1867  C   VAL A 259     -14.224 -10.543-129.078  1.00 57.80      1    C
ATOM   1868  O   VAL A 259     -14.154  -9.464-129.680  1.00 73.31      1    O
ATOM   1869  CB  VAL A 259     -14.420 -10.315-126.558  1.00 50.91      1    C
ATOM   1870  CG1 VAL A 259     -13.734  -8.960-126.679  1.00 82.75      1    C
ATOM   1871  CG2 VAL A 259     -15.400 -10.320-125.393  1.00 59.35      1    C
ATOM   1872  N   LYS A 260     -13.537 -11.611-129.480  1.00 58.42      1    N
ATOM   1873  CA  LYS A 260     -12.535 -11.511-130.536  1.00 59.39      1    C
ATOM   1874  C   LYS A 260     -13.058 -11.867-131.920  1.00 66.18      1    C
ATOM   1875  O   LYS A 260     -12.562 -11.321-132.911  1.00 74.48      1    O
ATOM   1876  CB  LYS A 260     -11.334 -12.409-130.217  1.00 51.94      1    C
ATOM   1877  CG  LYS A 260     -10.193 -11.699-129.509  1.00 56.17      1    C
ATOM   1878  CD  LYS A 260      -8.970 -12.597-129.404  1.00 95.53      1    C
ATOM   1879  CE  LYS A 260      -7.975 -12.063-128.388  1.00104.68      1    C
ATOM   1880  NZ  LYS A 260      -6.782 -12.945-128.267  1.00 87.23      1    N
ATOM   1881  N   TYR A 261     -14.042 -12.762-132.023  1.00 73.69      1    N
ATOM   1882  CA  TYR A 261     -14.531 -13.204-133.322  1.00 67.08      1    C
ATOM   1883  C   TYR A 261     -16.051 -13.189-133.423  1.00 74.05      1    C
ATOM   1884  O   TYR A 261     -16.598 -13.732-134.390  1.00 70.15      1    O
ATOM   1885  CB  TYR A 261     -14.014 -14.610-133.649  1.00 65.01      1    C
ATOM   1886  CG  TYR A 261     -12.566 -14.846-133.283  1.00 73.58      1    C
ATOM   1887  CD1 TYR A 261     -11.548 -14.559-134.183  1.00 96.45      1    C
ATOM   1888  CD2 TYR A 261     -12.218 -15.375-132.047  1.00 66.34      1    C
ATOM   1889  CE1 TYR A 261     -10.223 -14.778-133.857  1.00110.39      1    C
ATOM   1890  CE2 TYR A 261     -10.895 -15.598-131.712  1.00 86.66      1    C
ATOM   1891  CZ  TYR A 261      -9.902 -15.298-132.621  1.00101.21      1    C
ATOM   1892  OH  TYR A 261      -8.585 -15.519-132.292  1.00105.56      1    O
ATOM   1893  N   GLY A 262     -16.747 -12.583-132.465  1.00 76.44      1    N
ATOM   1894  CA  GLY A 262     -18.198 -12.610-132.481  1.00 77.22      1    C
ATOM   1895  C   GLY A 262     -18.776 -11.616-133.477  1.00 70.79      1    C
ATOM   1896  O   GLY A 262     -18.253 -10.519-133.674  1.00 77.24      1    O
ATOM   1897  N   CYS A 263     -19.873 -12.022-134.112  1.00 67.01      1    N
ATOM   1898  CA  CYS A 263     -20.607 -11.179-135.042  1.00 77.97      1    C
ATOM   1899  C   CYS A 263     -22.097 -11.360-134.798  1.00 75.36      1    C
ATOM   1900  O   CYS A 263     -22.571 -12.484-134.614  1.00 81.09      1    O
ATOM   1901  CB  CYS A 263     -20.266 -11.511-136.500  1.00 91.82      1    C
ATOM   1902  SG  CYS A 263     -20.825 -10.275-137.696  1.00 75.50      1    S
ATOM   1903  N   ALA A 264     -22.832 -10.250-134.799  1.00 82.36      1    N
ATOM   1904  CA  ALA A 264     -24.264 -10.284-134.531  1.00 82.46      1    C
ATOM   1905  C   ALA A 264     -25.098 -10.640-135.755  1.00 83.69      1    C
ATOM   1906  O   ALA A 264     -26.326 -10.718-135.641  1.00 83.05      1    O
ATOM   1907  CB  ALA A 264     -24.726  -8.937-133.971  1.00 84.47      1    C
ATOM   1908  N   LEU A 265     -24.477 -10.863-136.912  1.00 85.42      1    N
ATOM   1909  CA  LEU A 265     -25.206 -11.226-138.120  1.00 86.31      1    C
ATOM   1910  C   LEU A 265     -24.427 -12.291-138.874  1.00 86.64      1    C
ATOM   1911  O   LEU A 265     -23.243 -12.106-139.171  1.00 91.17      1    O
ATOM   1912  CB  LEU A 265     -25.447 -10.004-139.015  1.00 98.80      1    C
ATOM   1913  CG  LEU A 265     -26.690 -10.072-139.904  1.00 99.32      1    C
ATOM   1914  CD1 LEU A 265     -27.953  -9.997-139.061  1.00 77.23      1    C
ATOM   1915  CD2 LEU A 265     -26.673  -8.962-140.942  1.00110.90      1    C
ATOM   1916  N   SER A 266     -25.096 -13.403-139.182  1.00 93.91      1    N
ATOM   1917  CA  SER A 266     -24.438 -14.567-139.764  1.00 97.22      1    C
ATOM   1918  C   SER A 266     -24.250 -14.423-141.270  1.00103.31      1    C
ATOM   1919  O   SER A 266     -24.178 -15.427-141.987  1.00121.80      1    O
ATOM   1920  CB  SER A 266     -25.236 -15.836-139.455  1.00 99.19      1    C
ATOM   1921  OG  SER A 266     -26.501 -15.812-140.094  1.00116.76      1    O
ATOM   1922  N   GLU A 267     -24.167 -13.185-141.763  1.00 90.76      1    N
ATOM   1923  CA  GLU A 267     -23.915 -12.937-143.176  1.00 95.80      1    C
ATOM   1924  C   GLU A 267     -22.811 -11.922-143.433  1.00 98.74      1    C
ATOM   1925  O   GLU A 267     -22.389 -11.785-144.587  1.00110.98      1    O
ATOM   1926  CB  GLU A 267     -25.193 -12.452-143.882  1.00102.24      1    C
ATOM   1927  CG  GLU A 267     -26.486 -13.062-143.362  1.00105.82      1    C
ATOM   1928  CD  GLU A 267     -27.718 -12.339-143.873  1.00121.89      1    C
ATOM   1929  OE1 GLU A 267     -27.588 -11.176-144.310  1.00110.99      1    O
ATOM   1930  OE2 GLU A 267     -28.816 -12.932-143.836  1.00133.70      1    O
ATOM   1931  N   LEU A 268     -22.334 -11.210-142.412  1.00 91.12      1    N
ATOM   1932  CA  LEU A 268     -21.209 -10.298-142.577  1.00102.75      1    C
ATOM   1933  C   LEU A 268     -19.861 -11.002-142.511  1.00111.64      1    C
ATOM   1934  O   LEU A 268     -18.846 -10.392-142.864  1.00116.06      1    O
ATOM   1935  CB  LEU A 268     -21.260  -9.188-141.520  1.00108.80      1    C
ATOM   1936  CG  LEU A 268     -22.103  -7.934-141.789  1.00113.84      1    C
ATOM   1937  CD1 LEU A 268     -23.425  -8.248-142.478  1.00105.26      1    C
ATOM   1938  CD2 LEU A 268     -22.346  -7.171-140.495  1.00123.00      1    C
ATOM   1939  N   VAL A 269     -19.825 -12.258-142.076  1.00108.63      1    N
ATOM   1940  CA  VAL A 269     -18.592 -13.032-141.989  1.00113.10      1    C
ATOM   1941  C   VAL A 269     -18.466 -13.912-143.225  1.00113.50      1    C
ATOM   1942  O   VAL A 269     -19.464 -14.431-143.743  1.00116.47      1    O
ATOM   1943  CB  VAL A 269     -18.552 -13.870-140.696  1.00102.67      1    C
ATOM   1944  CG1 VAL A 269     -18.656 -12.963-139.482  1.00 96.80      1    C
ATOM   1945  CG2 VAL A 269     -19.680 -14.886-140.683  1.00104.08      1    C
ATOM   1946  N   SER A 270     -17.239 -14.060-143.713  1.00106.00      1    N
ATOM   1947  CA  SER A 270     -16.978 -14.885-144.882  1.00103.98      1    C
ATOM   1948  C   SER A 270     -16.875 -16.354-144.492  1.00107.83      1    C
ATOM   1949  O   SER A 270     -16.552 -16.697-143.351  1.00112.74      1    O
ATOM   1950  CB  SER A 270     -15.692 -14.439-145.578  1.00109.54      1    C
ATOM   1951  OG  SER A 270     -15.333 -15.339-146.612  1.00111.65      1    O
ATOM   1952  N   LYS A 271     -17.160 -17.228-145.461  1.00110.74      1    N
ATOM   1953  CA  LYS A 271     -17.059 -18.662-145.223  1.00112.61      1    C
ATOM   1954  C   LYS A 271     -15.616 -19.109-145.025  1.00114.76      1    C
ATOM   1955  O   LYS A 271     -15.379 -20.133-144.375  1.00117.08      1    O
ATOM   1956  CB  LYS A 271     -17.699 -19.430-146.383  1.00106.89      1    C
ATOM   1957  CG  LYS A 271     -17.812 -20.932-146.168  1.00111.78      1    C
ATOM   1958  CD  LYS A 271     -19.255 -21.356-145.942  1.00124.80      1    C
ATOM   1959  CE  LYS A 271     -19.346 -22.825-145.557  1.00129.71      1    C
ATOM   1960  NZ  LYS A 271     -20.753 -23.256-145.326  1.00108.48      1    N
ATOM   1961  N   ASP A 272     -14.647 -18.358-145.555  1.00113.18      1    N
ATOM   1962  CA  ASP A 272     -13.234 -18.696-145.431  1.00116.72      1    C
ATOM   1963  C   ASP A 272     -12.605 -18.133-144.162  1.00124.31      1    C
ATOM   1964  O   ASP A 272     -11.391 -17.891-144.129  1.00133.40      1    O
ATOM   1965  CB  ASP A 272     -12.469 -18.214-146.664  1.00134.48      1    C
ATOM   1966  CG  ASP A 272     -12.919 -18.905-147.936  1.00136.54      1    C
ATOM   1967  OD1 ASP A 272     -13.238 -20.111-147.878  1.00121.36      1    O
ATOM   1968  OD2 ASP A 272     -12.953 -18.242-148.995  1.00141.96      1    O
ATOM   1969  N   ASP A 273     -13.397 -17.921-143.115  1.00111.74      1    N
ATOM   1970  CA  ASP A 273     -12.902 -17.477-141.822  1.00103.61      1    C
ATOM   1971  C   ASP A 273     -13.094 -18.595-140.807  1.00 95.41      1    C
ATOM   1972  O   ASP A 273     -14.156 -19.224-140.755  1.00 88.87      1    O
ATOM   1973  CB  ASP A 273     -13.621 -16.207-141.354  1.00109.30      1    C
ATOM   1974  CG  ASP A 273     -13.387 -15.028-142.279  1.00113.27      1    C
ATOM   1975  OD1 ASP A 273     -13.338 -15.234-143.510  1.00110.63      1    O
ATOM   1976  OD2 ASP A 273     -13.254 -13.894-141.774  1.00119.87      1    O
ATOM   1977  N   THR A 274     -12.063 -18.838-140.003  1.00 94.08      1    N
ATOM   1978  CA  THR A 274     -12.073 -19.932-139.046  1.00 81.15      1    C
ATOM   1979  C   THR A 274     -11.535 -19.450-137.709  1.00 87.97      1    C
ATOM   1980  O   THR A 274     -10.730 -18.517-137.643  1.00 81.75      1    O
ATOM   1981  CB  THR A 274     -11.243 -21.125-139.541  1.00 83.02      1    C
ATOM   1982  OG1 THR A 274     -11.000 -22.025-138.452  1.00110.47      1    O
ATOM   1983  CG2 THR A 274      -9.913 -20.652-140.110  1.00 85.41      1    C
ATOM   1984  N   VAL A 275     -11.992 -20.100-136.642  1.00 93.96      1    N
ATOM   1985  CA  VAL A 275     -11.588 -19.768-135.285  1.00 85.02      1    C
ATOM   1986  C   VAL A 275     -11.193 -21.052-134.573  1.00 78.06      1    C
ATOM   1987  O   VAL A 275     -11.688 -22.139-134.889  1.00 81.39      1    O
ATOM   1988  CB  VAL A 275     -12.707 -19.037-134.509  1.00 70.41      1    C
ATOM   1989  CG1 VAL A 275     -13.006 -17.697-135.154  1.00 91.69      1    C
ATOM   1990  CG2 VAL A 275     -13.961 -19.893-134.443  1.00 82.14      1    C
ATOM   1991  N   ASN A 276     -10.288 -20.922-133.609  1.00 74.58      1    N
ATOM   1992  CA  ASN A 276      -9.807 -22.057-132.826  1.00 78.10      1    C
ATOM   1993  C   ASN A 276     -10.604 -22.106-131.530  1.00 83.29      1    C
ATOM   1994  O   ASN A 276     -10.307 -21.383-130.576  1.00 89.94      1    O
ATOM   1995  CB  ASN A 276      -8.310 -21.942-132.557  1.00 88.46      1    C
ATOM   1996  CG  ASN A 276      -7.474 -22.659-133.598  1.00114.56      1    C
ATOM   1997  OD1 ASN A 276      -7.564 -22.370-134.791  1.00116.57      1    O
ATOM   1998  ND2 ASN A 276      -6.654 -23.603-133.150  1.00121.77      1    N
ATOM   1999  N   VAL A 277     -11.620 -22.963-131.497  1.00 76.83      1    N
ATOM   2000  CA  VAL A 277     -12.414 -23.153-130.288  1.00 62.06      1    C
ATOM   2001  C   VAL A 277     -11.833 -24.350-129.541  1.00 77.41      1    C
ATOM   2002  O   VAL A 277     -11.596 -25.409-130.143  1.00 93.05      1    O
ATOM   2003  CB  VAL A 277     -13.912 -23.313-130.614  1.00 63.13      1    C
ATOM   2004  CG1 VAL A 277     -14.381 -22.172-131.503  1.00 81.02      1    C
ATOM   2005  CG2 VAL A 277     -14.208 -24.637-131.296  1.00 90.45      1    C
ATOM   2006  N   PRO A 278     -11.530 -24.215-128.258  1.00 71.45      1    N
ATOM   2007  CA  PRO A 278     -10.935 -25.322-127.505  1.00 83.23      1    C
ATOM   2008  C   PRO A 278     -12.003 -26.341-127.120  1.00 83.34      1    C
ATOM   2009  O   PRO A 278     -13.187 -26.181-127.409  1.00 83.23      1    O
ATOM   2010  CB  PRO A 278     -10.345 -24.636-126.269  1.00 76.49      1    C
ATOM   2011  CG  PRO A 278     -11.125 -23.383-126.123  1.00 72.62      1    C
ATOM   2012  CD  PRO A 278     -11.518 -22.953-127.501  1.00 69.81      1    C
ATOM   2013  N   SER A 279     -11.560 -27.400-126.448  1.00 87.61      1    N
ATOM   2014  CA  SER A 279     -12.445 -28.447-125.966  1.00 89.98      1    C
ATOM   2015  C   SER A 279     -12.135 -28.722-124.499  1.00100.79      1    C
ATOM   2016  O   SER A 279     -11.232 -28.124-123.905  1.00102.93      1    O
ATOM   2017  CB  SER A 279     -12.304 -29.722-126.809  1.00 78.40      1    C
ATOM   2018  OG  SER A 279     -13.096 -29.648-127.982  1.00 83.24      1    O
ATOM   2019  N   VAL A 280     -12.895 -29.644-123.912  1.00 86.27      1    N
ATOM   2020  CA  VAL A 280     -12.762 -29.998-122.508  1.00 79.24      1    C
ATOM   2021  C   VAL A 280     -12.521 -31.501-122.442  1.00 93.12      1    C
ATOM   2022  O   VAL A 280     -12.848 -32.242-123.371  1.00 93.71      1    O
ATOM   2023  CB  VAL A 280     -14.014 -29.582-121.696  1.00 80.88      1    C
ATOM   2024  CG1 VAL A 280     -15.277 -30.246-122.254  1.00 74.65      1    C
ATOM   2025  CG2 VAL A 280     -13.836 -29.810-120.195  1.00 99.06      1    C
ATOM   2026  N   GLY A 281     -11.939 -31.950-121.328  1.00103.01      1    N
ATOM   2027  CA  GLY A 281     -11.632 -33.346-121.130  1.00102.52      1    C
ATOM   2028  C   GLY A 281     -10.193 -33.721-121.423  1.00105.10      1    C
ATOM   2029  O   GLY A 281      -9.703 -34.716-120.877  1.00103.26      1    O
ATOM   2030  N   GLY A 282      -9.501 -32.943-122.252  1.00 90.91      1    N
ATOM   2031  CA  GLY A 282      -8.189 -33.322-122.739  1.00 84.28      1    C
ATOM   2032  C   GLY A 282      -8.223 -33.664-124.211  1.00 89.80      1    C
ATOM   2033  O   GLY A 282      -7.477 -34.525-124.689  1.00114.82      1    O
ATOM   2034  N   ARG A 283      -9.100 -32.984-124.931  1.00 72.65      1    N
ATOM   2035  CA  ARG A 283      -9.317 -33.142-126.356  1.00 74.18      1    C
ATOM   2036  C   ARG A 283      -8.578 -32.056-127.127  1.00 74.89      1    C
ATOM   2037  O   ARG A 283      -8.282 -30.985-126.588  1.00 77.29      1    O
ATOM   2038  CB  ARG A 283     -10.815 -33.055-126.654  1.00 62.78      1    C
ATOM   2039  CG  ARG A 283     -11.637 -34.126-125.970  1.00 57.86      1    C
ATOM   2040  CD  ARG A 283     -12.886 -34.452-126.760  1.00 63.34      1    C
ATOM   2041  NE  ARG A 283     -13.505 -35.689-126.302  1.00 78.15      1    N
ATOM   2042  CZ  ARG A 283     -14.659 -35.753-125.652  1.00 68.39      1    C
ATOM   2043  NH1 ARG A 283     -15.351 -34.663-125.361  1.00 71.45      1    N
ATOM   2044  NH2 ARG A 283     -15.122 -36.937-125.267  1.00 77.97      1    N
ATOM   2045  N   PRO A 284      -8.254 -32.296-128.396  1.00 72.74      1    N
ATOM   2046  CA  PRO A 284      -7.548 -31.274-129.171  1.00 74.28      1    C
ATOM   2047  C   PRO A 284      -8.483 -30.140-129.558  1.00 81.40      1    C
ATOM   2048  O   PRO A 284      -9.678 -30.339-129.792  1.00 83.93      1    O
ATOM   2049  CB  PRO A 284      -7.056 -32.043-130.401  1.00100.67      1    C
ATOM   2050  CG  PRO A 284      -8.073 -33.119-130.581  1.00102.22      1    C
ATOM   2051  CD  PRO A 284      -8.551 -33.494-129.203  1.00 90.71      1    C
ATOM   2052  N   SER A 285      -7.923 -28.935-129.616  1.00 88.98      1    N
ATOM   2053  CA  SER A 285      -8.712 -27.764-129.972  1.00 81.12      1    C
ATOM   2054  C   SER A 285      -9.061 -27.810-131.454  1.00 88.92      1    C
ATOM   2055  O   SER A 285      -8.172 -27.790-132.311  1.00111.75      1    O
ATOM   2056  CB  SER A 285      -7.948 -26.487-129.634  1.00 84.11      1    C
ATOM   2057  OG  SER A 285      -6.563 -26.630-129.897  1.00118.93      1    O
ATOM   2058  N   ARG A 286     -10.354 -27.867-131.753  1.00 82.29      1    N
ATOM   2059  CA  ARG A 286     -10.815 -27.940-133.130  1.00 84.84      1    C
ATOM   2060  C   ARG A 286     -10.878 -26.549-133.749  1.00 86.76      1    C
ATOM   2061  O   ARG A 286     -11.184 -25.558-133.080  1.00 93.32      1    O
ATOM   2062  CB  ARG A 286     -12.185 -28.615-133.210  1.00 94.52      1    C
ATOM   2063  CG  ARG A 286     -13.287 -27.874-132.482  1.00 90.41      1    C
ATOM   2064  CD  ARG A 286     -14.249 -28.830-131.804  1.00 97.28      1    C
ATOM   2065  NE  ARG A 286     -14.701 -28.311-130.520  1.00 91.86      1    N
ATOM   2066  CZ  ARG A 286     -15.528 -28.946-129.702  1.00106.76      1    C
ATOM   2067  NH1 ARG A 286     -16.017 -30.138-130.002  1.00130.14      1    N
ATOM   2068  NH2 ARG A 286     -15.864 -28.376-128.548  1.00 86.03      1    N
ATOM   2069  N   SER A 287     -10.577 -26.484-135.042  1.00 98.38      1    N
ATOM   2070  CA  SER A 287     -10.727 -25.256-135.811  1.00 94.57      1    C
ATOM   2071  C   SER A 287     -12.136 -25.227-136.389  1.00 89.62      1    C
ATOM   2072  O   SER A 287     -12.512 -26.111-137.167  1.00 94.30      1    O
ATOM   2073  CB  SER A 287      -9.678 -25.175-136.920  1.00 95.96      1    C
ATOM   2074  OG  SER A 287      -8.499 -24.536-136.459  1.00108.12      1    O
ATOM   2075  N   LEU A 288     -12.909 -24.213-136.012  1.00 82.49      1    N
ATOM   2076  CA  LEU A 288     -14.327 -24.151-136.323  1.00 73.37      1    C
ATOM   2077  C   LEU A 288     -14.624 -22.930-137.181  1.00 76.39      1    C
ATOM   2078  O   LEU A 288     -13.930 -21.911-137.107  1.00 82.31      1    O
ATOM   2079  CB  LEU A 288     -15.172 -24.110-135.042  1.00 74.04      1    C
ATOM   2080  CG  LEU A 288     -16.629 -24.562-135.160  1.00 90.35      1    C
ATOM   2081  CD1 LEU A 288     -16.727 -25.854-135.956  1.00 80.27      1    C
ATOM   2082  CD2 LEU A 288     -17.250 -24.731-133.782  1.00 91.19      1    C
ATOM   2083  N   GLN A 289     -15.664 -23.055-138.002  1.00 78.64      1    N
ATOM   2084  CA  GLN A 289     -16.055 -21.980-138.904  1.00 83.37      1    C
ATOM   2085  C   GLN A 289     -16.491 -20.745-138.127  1.00 79.78      1    C
ATOM   2086  O   GLN A 289     -17.297 -20.830-137.196  1.00 84.61      1    O
ATOM   2087  CB  GLN A 289     -17.184 -22.456-139.816  1.00 81.84      1    C
ATOM   2088  CG  GLN A 289     -16.708 -23.126-141.093  1.00 96.49      1    C
ATOM   2089  CD  GLN A 289     -17.565 -22.774-142.290  1.00117.73      1    C
ATOM   2090  OE1 GLN A 289     -17.058 -22.332-143.320  1.00121.92      1    O
ATOM   2091  NE2 GLN A 289     -18.873 -22.969-142.161  1.00123.01      1    N
ATOM   2092  N   ARG A 290     -15.944 -19.590-138.515  1.00 78.37      1    N
ATOM   2093  CA  ARG A 290     -16.340 -18.330-137.896  1.00 72.33      1    C
ATOM   2094  C   ARG A 290     -17.804 -18.012-138.173  1.00 79.97      1    C
ATOM   2095  O   ARG A 290     -18.464 -17.356-137.358  1.00 87.82      1    O
ATOM   2096  CB  ARG A 290     -15.431 -17.206-138.401  1.00 90.81      1    C
ATOM   2097  CG  ARG A 290     -16.019 -15.806-138.341  1.00 84.14      1    C
ATOM   2098  CD  ARG A 290     -15.488 -15.033-137.147  1.00 75.93      1    C
ATOM   2099  NE  ARG A 290     -15.902 -13.635-137.171  1.00 86.10      1    N
ATOM   2100  CZ  ARG A 290     -15.387 -12.712-137.972  1.00103.58      1    C
ATOM   2101  NH1 ARG A 290     -14.427 -13.002-138.835  1.00105.24      1    N
ATOM   2102  NH2 ARG A 290     -15.845 -11.465-137.904  1.00104.66      1    N
ATOM   2103  N   GLN A 291     -18.334 -18.490-139.302  1.00 84.39      1    N
ATOM   2104  CA  GLN A 291     -19.753 -18.308-139.590  1.00 93.30      1    C
ATOM   2105  C   GLN A 291     -20.621 -19.047-138.580  1.00 78.69      1    C
ATOM   2106  O   GLN A 291     -21.636 -18.514-138.116  1.00 75.47      1    O
ATOM   2107  CB  GLN A 291     -20.063 -18.780-141.011  1.00104.43      1    C
ATOM   2108  CG  GLN A 291     -21.549 -18.858-141.331  1.00 86.90      1    C
ATOM   2109  CD  GLN A 291     -21.844 -18.615-142.798  1.00105.63      1    C
ATOM   2110  OE1 GLN A 291     -21.497 -17.571-143.350  1.00119.30      1    O
ATOM   2111  NE2 GLN A 291     -22.491 -19.582-143.439  1.00110.61      1    N
ATOM   2112  N   THR A 292     -20.232 -20.273-138.222  1.00 85.64      1    N
ATOM   2113  CA  THR A 292     -20.998 -21.048-137.251  1.00 73.08      1    C
ATOM   2114  C   THR A 292     -21.086 -20.328-135.910  1.00 72.84      1    C
ATOM   2115  O   THR A 292     -22.123 -20.378-135.237  1.00 83.21      1    O
ATOM   2116  CB  THR A 292     -20.369 -22.433-137.080  1.00 72.48      1    C
ATOM   2117  OG1 THR A 292     -20.378 -23.120-138.337  1.00 84.54      1    O
ATOM   2118  CG2 THR A 292     -21.143 -23.257-136.063  1.00 97.09      1    C
ATOM   2119  N   LEU A 293     -20.011 -19.647-135.507  1.00 75.04      1    N
ATOM   2120  CA  LEU A 293     -20.039 -18.885-134.263  1.00 74.87      1    C
ATOM   2121  C   LEU A 293     -21.072 -17.766-134.327  1.00 67.31      1    C
ATOM   2122  O   LEU A 293     -21.852 -17.568-133.389  1.00 67.80      1    O
ATOM   2123  CB  LEU A 293     -18.651 -18.322-133.960  1.00 69.00      1    C
ATOM   2124  CG  LEU A 293     -18.581 -17.334-132.795  1.00 67.07      1    C
ATOM   2125  CD1 LEU A 293     -18.680 -18.070-131.469  1.00 66.98      1    C
ATOM   2126  CD2 LEU A 293     -17.306 -16.511-132.860  1.00 83.26      1    C
ATOM   2127  N   ALA A 294     -21.086 -17.015-135.432  1.00 76.53      1    N
ATOM   2128  CA  ALA A 294     -22.065 -15.944-135.589  1.00 84.07      1    C
ATOM   2129  C   ALA A 294     -23.487 -16.479-135.711  1.00 70.84      1    C
ATOM   2130  O   ALA A 294     -24.442 -15.766-135.384  1.00 62.73      1    O
ATOM   2131  CB  ALA A 294     -21.716 -15.088-136.807  1.00 80.73      1    C
ATOM   2132  N   GLU A 295     -23.650 -17.722-136.171  1.00 64.68      1    N
ATOM   2133  CA  GLU A 295     -24.981 -18.308-136.279  1.00 65.69      1    C
ATOM   2134  C   GLU A 295     -25.607 -18.587-134.919  1.00 63.75      1    C
ATOM   2135  O   GLU A 295     -26.823 -18.795-134.842  1.00 57.17      1    O
ATOM   2136  CB  GLU A 295     -24.927 -19.594-137.105  1.00104.19      1    C
ATOM   2137  CG  GLU A 295     -24.593 -19.377-138.574  1.00109.15      1    C
ATOM   2138  CD  GLU A 295     -25.576 -20.054-139.506  1.00130.20      1    C
ATOM   2139  OE1 GLU A 295     -25.616 -21.302-139.526  1.00138.17      1    O
ATOM   2140  OE2 GLU A 295     -26.310 -19.337-140.219  1.00125.20      1    O
ATOM   2141  N   VAL A 296     -24.810 -18.613-133.854  1.00 68.71      1    N
ATOM   2142  CA  VAL A 296     -25.355 -18.754-132.508  1.00 60.62      1    C
ATOM   2143  C   VAL A 296     -25.601 -17.392-131.859  1.00 62.17      1    C
ATOM   2144  O   VAL A 296     -26.567 -17.232-131.104  1.00 74.41      1    O
ATOM   2145  CB  VAL A 296     -24.416 -19.624-131.651  1.00 55.56      1    C
ATOM   2146  CG1 VAL A 296     -24.786 -19.543-130.176  1.00 57.23      1    C
ATOM   2147  CG2 VAL A 296     -24.446 -21.066-132.133  1.00 69.54      1    C
ATOM   2148  N   ILE A 297     -24.764 -16.397-132.160  1.00 58.47      1    N
ATOM   2149  CA  ILE A 297     -24.917 -15.078-131.554  1.00 59.94      1    C
ATOM   2150  C   ILE A 297     -26.092 -14.325-132.168  1.00 76.32      1    C
ATOM   2151  O   ILE A 297     -26.759 -13.538-131.484  1.00 81.20      1    O
ATOM   2152  CB  ILE A 297     -23.602 -14.286-131.687  1.00 55.12      1    C
ATOM   2153  CG1 ILE A 297     -22.454 -15.055-131.031  1.00 61.68      1    C
ATOM   2154  CG2 ILE A 297     -23.732 -12.901-131.069  1.00 48.03      1    C
ATOM   2155  CD1 ILE A 297     -21.087 -14.487-131.331  1.00 77.01      1    C
ATOM   2156  N   GLU A 298     -26.373 -14.555-133.452  1.00 74.77      1    N
ATOM   2157  CA  GLU A 298     -27.448 -13.823-134.121  1.00 73.07      1    C
ATOM   2158  C   GLU A 298     -28.818 -14.047-133.489  1.00 68.77      1    C
ATOM   2159  O   GLU A 298     -29.520 -13.053-133.234  1.00 80.23      1    O
ATOM   2160  CB  GLU A 298     -27.463 -14.171-135.614  1.00 71.14      1    C
ATOM   2161  CG  GLU A 298     -28.432 -13.323-136.426  1.00 78.90      1    C
ATOM   2162  CD  GLU A 298     -28.516 -13.749-137.878  1.00107.49      1    C
ATOM   2163  OE1 GLU A 298     -27.604 -13.400-138.657  1.00114.60      1    O
ATOM   2164  OE2 GLU A 298     -29.498 -14.430-138.242  1.00122.48      1    O
ATOM   2165  N   PRO A 299     -29.273 -15.281-133.227  1.00 64.48      1    N
ATOM   2166  CA  PRO A 299     -30.637 -15.436-132.688  1.00 75.53      1    C
ATOM   2167  C   PRO A 299     -30.837 -14.787-131.329  1.00 75.28      1    C
ATOM   2168  O   PRO A 299     -31.921 -14.255-131.060  1.00 87.60      1    O
ATOM   2169  CB  PRO A 299     -30.820 -16.961-132.621  1.00 86.09      1    C
ATOM   2170  CG  PRO A 299     -29.784 -17.524-133.526  1.00 78.86      1    C
ATOM   2171  CD  PRO A 299     -28.629 -16.588-133.448  1.00 66.34      1    C
ATOM   2172  N   ARG A 300     -29.826 -14.820-130.456  1.00 62.47      1    N
ATOM   2173  CA  ARG A 300     -29.978 -14.210-129.138  1.00 65.92      1    C
ATOM   2174  C   ARG A 300     -30.115 -12.696-129.231  1.00 74.62      1    C
ATOM   2175  O   ARG A 300     -30.969 -12.105-128.559  1.00 95.56      1    O
ATOM   2176  CB  ARG A 300     -28.805 -14.583-128.235  1.00 58.18      1    C
ATOM   2177  CG  ARG A 300     -29.065 -14.244-126.779  1.00 56.89      1    C
ATOM   2178  CD  ARG A 300     -28.557 -15.327-125.856  1.00 82.86      1    C
ATOM   2179  NE  ARG A 300     -29.462 -16.470-125.835  1.00 95.11      1    N
ATOM   2180  CZ  ARG A 300     -30.380 -16.686-124.902  1.00 84.57      1    C
ATOM   2181  NH1 ARG A 300     -30.551 -15.849-123.893  1.00 85.46      1    N
ATOM   2182  NH2 ARG A 300     -31.150 -17.768-124.988  1.00 70.22      1    N
ATOM   2183  N   TYR A 301     -29.282 -12.050-130.049  1.00 67.12      1    N
ATOM   2184  CA  TYR A 301     -29.357 -10.598-130.176  1.00 61.32      1    C
ATOM   2185  C   TYR A 301     -30.697 -10.162-130.757  1.00 74.03      1    C
ATOM   2186  O   TYR A 301     -31.250  -9.133-130.351  1.00 79.08      1    O
ATOM   2187  CB  TYR A 301     -28.196 -10.081-131.027  1.00 69.59      1    C
ATOM   2188  CG  TYR A 301     -26.981  -9.680-130.215  1.00 65.46      1    C
ATOM   2189  CD1 TYR A 301     -26.230 -10.631-129.535  1.00 73.36      1    C
ATOM   2190  CD2 TYR A 301     -26.591  -8.350-130.123  1.00 65.83      1    C
ATOM   2191  CE1 TYR A 301     -25.121 -10.269-128.790  1.00 63.36      1    C
ATOM   2192  CE2 TYR A 301     -25.483  -7.979-129.381  1.00 65.12      1    C
ATOM   2193  CZ  TYR A 301     -24.753  -8.942-128.717  1.00 58.16      1    C
ATOM   2194  OH  TYR A 301     -23.651  -8.578-127.976  1.00 58.83      1    O
ATOM   2195  N   THR A 302     -31.240 -10.932-131.704  1.00 80.90      1    N
ATOM   2196  CA  THR A 302     -32.558 -10.614-132.246  1.00 83.98      1    C
ATOM   2197  C   THR A 302     -33.626 -10.699-131.164  1.00 85.10      1    C
ATOM   2198  O   THR A 302     -34.485  -9.816-131.049  1.00 81.86      1    O
ATOM   2199  CB  THR A 302     -32.907 -11.561-133.396  1.00 90.98      1    C
ATOM   2200  OG1 THR A 302     -32.693 -12.917-132.983  1.00106.06      1    O
ATOM   2201  CG2 THR A 302     -32.063 -11.266-134.619  1.00 64.80      1    C
ATOM   2202  N   GLU A 303     -33.591 -11.766-130.361  1.00 86.31      1    N
ATOM   2203  CA  GLU A 303     -34.543 -11.900-129.264  1.00 96.04      1    C
ATOM   2204  C   GLU A 303     -34.365 -10.792-128.234  1.00 81.51      1    C
ATOM   2205  O   GLU A 303     -35.351 -10.256-127.712  1.00 82.25      1    O
ATOM   2206  CB  GLU A 303     -34.394 -13.275-128.610  1.00 87.02      1    C
ATOM   2207  CG  GLU A 303     -34.579 -13.273-127.102  1.00106.31      1    C
ATOM   2208  CD  GLU A 303     -34.313 -14.627-126.481  1.00115.74      1    C
ATOM   2209  OE1 GLU A 303     -34.168 -15.610-127.237  1.00114.58      1    O
ATOM   2210  OE2 GLU A 303     -34.250 -14.708-125.236  1.00120.83      1    O
ATOM   2211  N   LEU A 304     -33.116 -10.432-127.929  1.00 71.77      1    N
ATOM   2212  CA  LEU A 304     -32.872  -9.363-126.966  1.00 70.28      1    C
ATOM   2213  C   LEU A 304     -33.456  -8.045-127.455  1.00 73.12      1    C
ATOM   2214  O   LEU A 304     -34.206  -7.377-126.733  1.00 74.05      1    O
ATOM   2215  CB  LEU A 304     -31.374  -9.226-126.698  1.00 70.07      1    C
ATOM   2216  CG  LEU A 304     -30.753 -10.312-125.819  1.00 70.12      1    C
ATOM   2217  CD1 LEU A 304     -29.268 -10.057-125.608  1.00 70.91      1    C
ATOM   2218  CD2 LEU A 304     -31.486 -10.402-124.490  1.00 64.72      1    C
ATOM   2219  N   MET A 305     -33.141  -7.663-128.694  1.00 71.76      1    N
ATOM   2220  CA  MET A 305     -33.721  -6.446-129.247  1.00 79.94      1    C
ATOM   2221  C   MET A 305     -35.222  -6.591-129.450  1.00 80.60      1    C
ATOM   2222  O   MET A 305     -35.950  -5.594-129.406  1.00 82.40      1    O
ATOM   2223  CB  MET A 305     -33.034  -6.085-130.561  1.00 68.58      1    C
ATOM   2224  CG  MET A 305     -31.520  -6.011-130.483  1.00 60.53      1    C
ATOM   2225  SD  MET A 305     -30.940  -4.989-129.118  1.00 84.63      1    S
ATOM   2226  CE  MET A 305     -30.583  -3.463-129.983  1.00 82.67      1    C
ATOM   2227  N   GLY A 306     -35.705  -7.818-129.655  1.00 71.33      1    N
ATOM   2228  CA  GLY A 306     -37.139  -8.033-129.723  1.00 87.83      1    C
ATOM   2229  C   GLY A 306     -37.850  -7.610-128.453  1.00 85.24      1    C
ATOM   2230  O   GLY A 306     -38.987  -7.133-128.502  1.00 88.55      1    O
ATOM   2231  N   LEU A 307     -37.195  -7.782-127.302  1.00 78.58      1    N
ATOM   2232  CA  LEU A 307     -37.764  -7.299-126.048  1.00 68.29      1    C
ATOM   2233  C   LEU A 307     -37.849  -5.778-126.033  1.00 77.89      1    C
ATOM   2234  O   LEU A 307     -38.834  -5.211-125.547  1.00 98.02      1    O
ATOM   2235  CB  LEU A 307     -36.935  -7.802-124.866  1.00 64.10      1    C
ATOM   2236  CG  LEU A 307     -36.733  -9.313-124.727  1.00 67.55      1    C
ATOM   2237  CD1 LEU A 307     -36.289  -9.658-123.316  1.00 50.60      1    C
ATOM   2238  CD2 LEU A 307     -38.004 -10.070-125.083  1.00 79.70      1    C
ATOM   2239  N   VAL A 308     -36.825  -5.098-126.558  1.00 70.84      1    N
ATOM   2240  CA  VAL A 308     -36.871  -3.641-126.627  1.00 80.24      1    C
ATOM   2241  C   VAL A 308     -37.907  -3.186-127.645  1.00 90.37      1    C
ATOM   2242  O   VAL A 308     -38.610  -2.193-127.429  1.00 84.57      1    O
ATOM   2243  CB  VAL A 308     -35.477  -3.073-126.948  1.00 78.10      1    C
ATOM   2244  CG1 VAL A 308     -35.486  -1.554-126.851  1.00 85.58      1    C
ATOM   2245  CG2 VAL A 308     -34.443  -3.657-126.013  1.00 80.95      1    C
ATOM   2246  N   ASN A 309     -38.037  -3.915-128.757  1.00 90.85      1    N
ATOM   2247  CA  ASN A 309     -39.044  -3.563-129.754  1.00 93.41      1    C
ATOM   2248  C   ASN A 309     -40.443  -3.716-129.176  1.00 98.17      1    C
ATOM   2249  O   ASN A 309     -41.304  -2.847-129.354  1.00 99.72      1    O
ATOM   2250  CB  ASN A 309     -38.879  -4.427-131.005  1.00 90.68      1    C
ATOM   2251  CG  ASN A 309     -39.729  -3.940-132.161  1.00105.73      1    C
ATOM   2252  OD1 ASN A 309     -39.750  -2.748-132.472  1.00 99.73      1    O
ATOM   2253  ND2 ASN A 309     -40.437  -4.860-132.805  1.00120.61      1    N
ATOM   2254  N   GLN A 310     -40.688  -4.831-128.483  1.00 96.70      1    N
ATOM   2255  CA  GLN A 310     -41.978  -5.036-127.838  1.00 95.82      1    C
ATOM   2256  C   GLN A 310     -42.227  -3.980-126.769  1.00 86.73      1    C
ATOM   2257  O   GLN A 310     -43.372  -3.560-126.563  1.00 99.41      1    O
ATOM   2258  CB  GLN A 310     -42.033  -6.446-127.245  1.00 88.13      1    C
ATOM   2259  CG  GLN A 310     -43.024  -6.636-126.112  1.00100.14      1    C
ATOM   2260  CD  GLN A 310     -43.591  -8.041-126.074  1.00129.41      1    C
ATOM   2261  OE1 GLN A 310     -44.048  -8.567-127.089  1.00136.64      1    O
ATOM   2262  NE2 GLN A 310     -43.559  -8.660-124.900  1.00133.15      1    N
ATOM   2263  N   THR A 311     -41.167  -3.528-126.094  1.00 77.75      1    N
ATOM   2264  CA  THR A 311     -41.317  -2.473-125.098  1.00 80.94      1    C
ATOM   2265  C   THR A 311     -41.641  -1.136-125.754  1.00 83.49      1    C
ATOM   2266  O   THR A 311     -42.520  -0.406-125.283  1.00 90.95      1    O
ATOM   2267  CB  THR A 311     -40.047  -2.363-124.254  1.00 73.72      1    C
ATOM   2268  OG1 THR A 311     -39.859  -3.574-123.511  1.00 84.86      1    O
ATOM   2269  CG2 THR A 311     -40.142  -1.191-123.287  1.00 63.38      1    C
ATOM   2270  N   ILE A 312     -40.954  -0.806-126.851  1.00 80.36      1    N
ATOM   2271  CA  ILE A 312     -41.233   0.444-127.556  1.00 88.74      1    C
ATOM   2272  C   ILE A 312     -42.670   0.459-128.063  1.00 96.51      1    C
ATOM   2273  O   ILE A 312     -43.396   1.444-127.888  1.00104.24      1    O
ATOM   2274  CB  ILE A 312     -40.230   0.653-128.706  1.00 97.55      1    C
ATOM   2275  CG1 ILE A 312     -38.802   0.737-128.168  1.00 92.12      1    C
ATOM   2276  CG2 ILE A 312     -40.571   1.903-129.500  1.00 93.59      1    C
ATOM   2277  CD1 ILE A 312     -38.482   2.052-127.518  1.00 94.08      1    C
ATOM   2278  N   ASP A 313     -43.107  -0.643-128.678  1.00 99.10      1    N
ATOM   2279  CA  ASP A 313     -44.460  -0.705-129.225  1.00103.97      1    C
ATOM   2280  C   ASP A 313     -45.515  -0.547-128.135  1.00104.23      1    C
ATOM   2281  O   ASP A 313     -46.506   0.169-128.322  1.00106.14      1    O
ATOM   2282  CB  ASP A 313     -44.661  -2.016-129.984  1.00110.73      1    C
ATOM   2283  CG  ASP A 313     -43.973  -2.015-131.335  1.00136.93      1    C
ATOM   2284  OD1 ASP A 313     -43.259  -1.036-131.638  1.00150.57      1    O
ATOM   2285  OD2 ASP A 313     -44.146  -2.991-132.095  1.00128.20      1    O
ATOM   2286  N   ASN A 314     -45.321  -1.206-126.990  1.00 98.32      1    N
ATOM   2287  CA  ASN A 314     -46.286  -1.078-125.903  1.00 92.73      1    C
ATOM   2288  C   ASN A 314     -46.269   0.320-125.299  1.00 77.66      1    C
ATOM   2289  O   ASN A 314     -47.319   0.830-124.891  1.00 88.83      1    O
ATOM   2290  CB  ASN A 314     -46.012  -2.128-124.827  1.00 93.61      1    C
ATOM   2291  CG  ASN A 314     -46.238  -3.543-125.324  1.00110.32      1    C
ATOM   2292  OD1 ASN A 314     -46.436  -3.770-126.518  1.00119.06      1    O
ATOM   2293  ND2 ASN A 314     -46.212  -4.504-124.408  1.00116.19      1    N
ATOM   2294  N   VAL A 315     -45.097   0.954-125.232  1.00 76.02      1    N
ATOM   2295  CA  VAL A 315     -45.033   2.330-124.753  1.00 80.06      1    C
ATOM   2296  C   VAL A 315     -45.554   3.286-125.819  1.00 92.26      1    C
ATOM   2297  O   VAL A 315     -46.269   4.246-125.514  1.00 89.34      1    O
ATOM   2298  CB  VAL A 315     -43.599   2.683-124.316  1.00 77.43      1    C
ATOM   2299  CG1 VAL A 315     -43.509   4.145-123.908  1.00 74.61      1    C
ATOM   2300  CG2 VAL A 315     -43.168   1.796-123.162  1.00 80.12      1    C
ATOM   2301  N   GLN A 316     -45.215   3.030-127.087  1.00102.19      1    N
ATOM   2302  CA  GLN A 316     -45.694   3.875-128.178  1.00 99.83      1    C
ATOM   2303  C   GLN A 316     -47.216   3.875-128.263  1.00109.63      1    C
ATOM   2304  O   GLN A 316     -47.831   4.922-128.497  1.00112.17      1    O
ATOM   2305  CB  GLN A 316     -45.094   3.402-129.502  1.00100.27      1    C
ATOM   2306  CG  GLN A 316     -45.245   4.368-130.659  1.00119.84      1    C
ATOM   2307  CD  GLN A 316     -44.047   4.338-131.586  1.00130.53      1    C
ATOM   2308  OE1 GLN A 316     -43.173   5.202-131.520  1.00106.00      1    O
ATOM   2309  NE2 GLN A 316     -43.996   3.333-132.453  1.00146.61      1    N
ATOM   2310  N   ALA A 317     -47.841   2.709-128.085  1.00111.68      1    N
ATOM   2311  CA  ALA A 317     -49.297   2.626-128.136  1.00105.95      1    C
ATOM   2312  C   ALA A 317     -49.933   3.443-127.018  1.00102.04      1    C
ATOM   2313  O   ALA A 317     -50.776   4.313-127.263  1.00109.68      1    O
ATOM   2314  CB  ALA A 317     -49.742   1.164-128.061  1.00 98.05      1    C
ATOM   2315  N   LYS A 318     -49.537   3.171-125.774  1.00 99.14      1    N
ATOM   2316  CA  LYS A 318     -50.067   3.876-124.612  1.00 96.87      1    C
ATOM   2317  C   LYS A 318     -49.631   5.335-124.553  1.00 98.54      1    C
ATOM   2318  O   LYS A 318     -50.090   6.064-123.667  1.00119.19      1    O
ATOM   2319  CB  LYS A 318     -49.663   3.148-123.326  1.00 92.03      1    C
ATOM   2320  CG  LYS A 318     -50.128   1.688-123.236  1.00104.65      1    C
ATOM   2321  CD  LYS A 318     -51.426   1.440-124.004  1.00 97.77      1    C
ATOM   2322  CE  LYS A 318     -51.885  -0.005-123.887  1.00103.09      1    C
ATOM   2323  NZ  LYS A 318     -53.316  -0.162-124.272  1.00110.46      1    N
ATOM   2324  N   LEU A 319     -48.763   5.776-125.463  1.00 83.15      1    N
ATOM   2325  CA  LEU A 319     -48.306   7.158-125.497  1.00 95.60      1    C
ATOM   2326  C   LEU A 319     -49.205   8.007-126.390  1.00 98.43      1    C
ATOM   2327  O   LEU A 319     -49.684   9.066-125.971  1.00104.38      1    O
ATOM   2328  CB  LEU A 319     -46.857   7.221-125.990  1.00109.02      1    C
ATOM   2329  CG  LEU A 319     -45.929   8.250-125.345  1.00100.43      1    C
ATOM   2330  CD1 LEU A 319     -46.250   8.392-123.864  1.00103.20      1    C
ATOM   2331  CD2 LEU A 319     -44.469   7.874-125.555  1.00 91.95      1    C
ATOM   2332  N   ARG A 320     -49.436   7.553-127.625  1.00106.93      1    N
ATOM   2333  CA  ARG A 320     -50.335   8.264-128.528  1.00115.53      1    C
ATOM   2334  C   ARG A 320     -51.772   8.225-128.025  1.00114.03      1    C
ATOM   2335  O   ARG A 320     -52.545   9.153-128.289  1.00121.56      1    O
ATOM   2336  CB  ARG A 320     -50.243   7.678-129.940  1.00122.87      1    C
ATOM   2337  CG  ARG A 320     -50.931   6.330-130.117  1.00130.00      1    C
ATOM   2338  CD  ARG A 320     -51.226   6.042-131.581  1.00135.27      1    C
ATOM   2339  NE  ARG A 320     -52.109   4.892-131.743  1.00139.13      1    N
ATOM   2340  CZ  ARG A 320     -51.731   3.720-132.234  1.00129.99      1    C
ATOM   2341  NH1 ARG A 320     -50.485   3.503-132.625  1.00140.00      1    N
ATOM   2342  NH2 ARG A 320     -52.624   2.741-132.336  1.00113.27      1    N
ATOM   2343  N   GLU A 321     -52.147   7.166-127.305  1.00101.28      1    N
ATOM   2344  CA  GLU A 321     -53.487   7.018-126.749  1.00100.26      1    C
ATOM   2345  C   GLU A 321     -53.769   7.997-125.612  1.00100.28      1    C
ATOM   2346  O   GLU A 321     -54.886   8.001-125.082  1.00116.02      1    O
ATOM   2347  CB  GLU A 321     -53.680   5.575-126.269  1.00114.54      1    C
ATOM   2348  CG  GLU A 321     -55.127   5.133-126.097  1.00133.65      1    C
ATOM   2349  CD  GLU A 321     -55.243   3.730-125.534  1.00141.88      1    C
ATOM   2350  OE1 GLU A 321     -55.245   3.584-124.294  1.00147.46      1    O
ATOM   2351  OE2 GLU A 321     -55.332   2.773-126.332  1.00131.39      1    O
ATOM   2352  N   ASN A 322     -52.801   8.835-125.234  1.00 95.07      1    N
ATOM   2353  CA  ASN A 322     -52.999   9.821-124.183  1.00102.41      1    C
ATOM   2354  C   ASN A 322     -52.743  11.254-124.627  1.00102.73      1    C
ATOM   2355  O   ASN A 322     -53.037  12.179-123.861  1.00121.56      1    O
ATOM   2356  CB  ASN A 322     -52.099   9.507-122.978  1.00111.07      1    C
ATOM   2357  CG  ASN A 322     -52.736   9.892-121.657  1.00120.79      1    C
ATOM   2358  OD1 ASN A 322     -53.347   9.063-120.983  1.00132.45      1    O
ATOM   2359  ND2 ASN A 322     -52.596  11.158-121.280  1.00109.68      1    N
ATOM   2360  N   GLY A 323     -52.207  11.469-125.826  1.00 88.38      1    N
ATOM   2361  CA  GLY A 323     -52.055  12.807-126.367  1.00 96.82      1    C
ATOM   2362  C   GLY A 323     -50.720  13.451-126.053  1.00 97.24      1    C
ATOM   2363  O   GLY A 323     -50.663  14.491-125.392  1.00113.78      1    O
ATOM   2364  N   VAL A 324     -49.639  12.838-126.527  1.00105.41      1    N
ATOM   2365  CA  VAL A 324     -48.293  13.377-126.369  1.00120.38      1    C
ATOM   2366  C   VAL A 324     -47.443  12.811-127.500  1.00128.13      1    C
ATOM   2367  O   VAL A 324     -47.880  11.895-128.208  1.00127.45      1    O
ATOM   2368  CB  VAL A 324     -47.714  13.041-124.982  1.00107.72      1    C
ATOM   2369  CG1 VAL A 324     -47.349  11.574-124.904  1.00 83.90      1    C
ATOM   2370  CG2 VAL A 324     -46.525  13.942-124.641  1.00118.63      1    C
ATOM   2371  N   LYS A 325     -46.245  13.360-127.699  1.00115.13      1    N
ATOM   2372  CA  LYS A 325     -45.350  12.846-128.729  1.00102.54      1    C
ATOM   2373  C   LYS A 325     -45.104  11.358-128.516  1.00106.18      1    C
ATOM   2374  O   LYS A 325     -44.710  10.931-127.427  1.00111.15      1    O
ATOM   2375  CB  LYS A 325     -44.020  13.600-128.699  1.00108.33      1    C
ATOM   2376  CG  LYS A 325     -44.045  14.976-129.338  1.00114.59      1    C
ATOM   2377  CD  LYS A 325     -42.702  15.293-129.981  1.00112.34      1    C
ATOM   2378  CE  LYS A 325     -42.485  16.791-130.117  1.00114.19      1    C
ATOM   2379  NZ  LYS A 325     -43.292  17.563-129.134  1.00109.75      1    N
ATOM   2380  N   HIS A 326     -45.337  10.569-129.561  1.00101.47      1    N
ATOM   2381  CA  HIS A 326     -45.271   9.115-129.468  1.00 98.42      1    C
ATOM   2382  C   HIS A 326     -44.136   8.505-130.275  1.00100.45      1    C
ATOM   2383  O   HIS A 326     -43.442   7.619-129.774  1.00 98.28      1    O
ATOM   2384  CB  HIS A 326     -46.611   8.494-129.895  1.00107.00      1    C
ATOM   2385  CG  HIS A 326     -46.894   8.591-131.363  1.00111.16      1    C
ATOM   2386  ND1 HIS A 326     -46.723   9.756-132.080  1.00122.99      1    N
ATOM   2387  CD2 HIS A 326     -47.343   7.669-132.247  1.00114.60      1    C
ATOM   2388  CE1 HIS A 326     -47.051   9.546-133.343  1.00137.50      1    C
ATOM   2389  NE2 HIS A 326     -47.430   8.287-133.470  1.00142.53      1    N
ATOM   2390  N   HIS A 327     -43.923   8.949-131.511  1.00112.19      1    N
ATOM   2391  CA  HIS A 327     -42.894   8.355-132.351  1.00123.32      1    C
ATOM   2392  C   HIS A 327     -41.527   8.895-131.949  1.00104.97      1    C
ATOM   2393  O   HIS A 327     -41.322  10.112-131.894  1.00 81.66      1    O
ATOM   2394  CB  HIS A 327     -43.169   8.644-133.826  1.00131.49      1    C
ATOM   2395  CG  HIS A 327     -42.681   7.572-134.750  1.00144.97      1    C
ATOM   2396  ND1 HIS A 327     -42.916   6.232-134.526  1.00139.86      1    N
ATOM   2397  CD2 HIS A 327     -41.965   7.640-135.897  1.00145.31      1    C
ATOM   2398  CE1 HIS A 327     -42.369   5.522-135.497  1.00142.70      1    C
ATOM   2399  NE2 HIS A 327     -41.786   6.353-136.342  1.00150.91      1    N
ATOM   2400  N   LEU A 328     -40.594   7.990-131.667  1.00109.12      1    N
ATOM   2401  CA  LEU A 328     -39.213   8.372-131.393  1.00102.67      1    C
ATOM   2402  C   LEU A 328     -38.483   8.563-132.720  1.00 93.61      1    C
ATOM   2403  O   LEU A 328     -38.262   7.604-133.466  1.00 95.65      1    O
ATOM   2404  CB  LEU A 328     -38.553   7.344-130.475  1.00 94.87      1    C
ATOM   2405  CG  LEU A 328     -38.493   5.842-130.765  1.00 75.10      1    C
ATOM   2406  CD1 LEU A 328     -37.216   5.455-131.479  1.00 95.61      1    C
ATOM   2407  CD2 LEU A 328     -38.647   5.060-129.474  1.00 78.08      1    C
ATOM   2408  N   ALA A 329     -38.139   9.816-133.025  1.00 83.09      1    N
ATOM   2409  CA  ALA A 329     -37.561  10.170-134.319  1.00 92.55      1    C
ATOM   2410  C   ALA A 329     -36.082   9.809-134.411  1.00 93.79      1    C
ATOM   2411  O   ALA A 329     -35.655   9.165-135.376  1.00 95.20      1    O
ATOM   2412  CB  ALA A 329     -37.763  11.662-134.589  1.00 94.72      1    C
ATOM   2413  N   ALA A 330     -35.284  10.215-133.421  1.00102.68      1    N
ATOM   2414  CA  ALA A 330     -33.843   9.990-133.470  1.00 91.99      1    C
ATOM   2415  C   ALA A 330     -33.472   8.515-133.422  1.00 84.69      1    C
ATOM   2416  O   ALA A 330     -32.318   8.175-133.707  1.00 89.93      1    O
ATOM   2417  CB  ALA A 330     -33.155  10.732-132.322  1.00 92.72      1    C
ATOM   2418  N   GLY A 331     -34.409   7.642-133.072  1.00 88.32      1    N
ATOM   2419  CA  GLY A 331     -34.198   6.213-133.151  1.00 92.03      1    C
ATOM   2420  C   GLY A 331     -33.698   5.576-131.874  1.00 87.71      1    C
ATOM   2421  O   GLY A 331     -34.028   6.027-130.773  1.00 94.27      1    O
ATOM   2422  N   VAL A 332     -32.897   4.526-132.008  1.00 80.93      1    N
ATOM   2423  CA  VAL A 332     -32.418   3.752-130.873  1.00 79.81      1    C
ATOM   2424  C   VAL A 332     -30.916   3.965-130.744  1.00 76.49      1    C
ATOM   2425  O   VAL A 332     -30.193   3.975-131.746  1.00 77.09      1    O
ATOM   2426  CB  VAL A 332     -32.766   2.259-131.036  1.00 68.39      1    C
ATOM   2427  CG1 VAL A 332     -32.225   1.453-129.875  1.00 81.32      1    C
ATOM   2428  CG2 VAL A 332     -34.273   2.078-131.162  1.00 78.79      1    C
ATOM   2429  N   VAL A 333     -30.445   4.131-129.511  1.00 77.78      1    N
ATOM   2430  CA  VAL A 333     -29.029   4.344-129.236  1.00 54.50      1    C
ATOM   2431  C   VAL A 333     -28.552   3.202-128.352  1.00 65.88      1    C
ATOM   2432  O   VAL A 333     -29.079   2.997-127.252  1.00 69.65      1    O
ATOM   2433  CB  VAL A 333     -28.772   5.702-128.565  1.00 58.73      1    C
ATOM   2434  CG1 VAL A 333     -27.370   5.743-127.981  1.00 63.51      1    C
ATOM   2435  CG2 VAL A 333     -28.975   6.830-129.561  1.00 63.50      1    C
ATOM   2436  N   LEU A 334     -27.561   2.463-128.836  1.00 66.82      1    N
ATOM   2437  CA  LEU A 334     -27.009   1.316-128.131  1.00 58.74      1    C
ATOM   2438  C   LEU A 334     -25.755   1.717-127.366  1.00 64.31      1    C
ATOM   2439  O   LEU A 334     -24.955   2.525-127.847  1.00 77.14      1    O
ATOM   2440  CB  LEU A 334     -26.694   0.198-129.126  1.00 56.57      1    C
ATOM   2441  CG  LEU A 334     -27.814  -0.791-129.458  1.00 43.57      1    C
ATOM   2442  CD1 LEU A 334     -29.154  -0.121-129.529  1.00 64.83      1    C
ATOM   2443  CD2 LEU A 334     -27.534  -1.368-130.798  1.00 59.61      1    C
ATOM   2444  N   THR A 335     -25.581   1.146-126.176  1.00 60.14      1    N
ATOM   2445  CA  THR A 335     -24.415   1.438-125.356  1.00 77.81      1    C
ATOM   2446  C   THR A 335     -24.101   0.236-124.474  1.00 86.09      1    C
ATOM   2447  O   THR A 335     -24.793  -0.785-124.502  1.00 90.62      1    O
ATOM   2448  CB  THR A 335     -24.624   2.698-124.513  1.00 82.62      1    C
ATOM   2449  OG1 THR A 335     -23.417   3.000-123.800  1.00 84.59      1    O
ATOM   2450  CG2 THR A 335     -25.761   2.501-123.526  1.00 78.71      1    C
ATOM   2451  N   GLY A 336     -23.037   0.372-123.683  1.00 83.10      1    N
ATOM   2452  CA  GLY A 336     -22.593  -0.697-122.816  1.00 74.97      1    C
ATOM   2453  C   GLY A 336     -21.608  -1.621-123.501  1.00 72.47      1    C
ATOM   2454  O   GLY A 336     -21.250  -1.464-124.671  1.00 80.09      1    O
ATOM   2455  N   GLY A 337     -21.162  -2.619-122.741  1.00 62.43      1    N
ATOM   2456  CA  GLY A 337     -20.140  -3.535-123.210  1.00 62.92      1    C
ATOM   2457  C   GLY A 337     -20.561  -4.444-124.349  1.00 67.66      1    C
ATOM   2458  O   GLY A 337     -19.890  -4.496-125.384  1.00 68.82      1    O
ATOM   2459  N   ALA A 338     -21.654  -5.185-124.170  1.00 58.69      1    N
ATOM   2460  CA  ALA A 338     -22.080  -6.157-125.171  1.00 61.81      1    C
ATOM   2461  C   ALA A 338     -22.632  -5.507-126.432  1.00 52.73      1    C
ATOM   2462  O   ALA A 338     -22.968  -6.226-127.380  1.00 64.00      1    O
ATOM   2463  CB  ALA A 338     -23.116  -7.110-124.573  1.00 75.46      1    C
ATOM   2464  N   ALA A 339     -22.748  -4.180-126.467  1.00 43.01      1    N
ATOM   2465  CA  ALA A 339     -23.115  -3.476-127.687  1.00 54.77      1    C
ATOM   2466  C   ALA A 339     -21.933  -3.294-128.630  1.00 62.55      1    C
ATOM   2467  O   ALA A 339     -22.119  -2.787-129.741  1.00 67.96      1    O
ATOM   2468  CB  ALA A 339     -23.718  -2.113-127.344  1.00 57.58      1    C
ATOM   2469  N   GLN A 340     -20.731  -3.691-128.209  1.00 57.53      1    N
ATOM   2470  CA  GLN A 340     -19.510  -3.487-128.977  1.00 66.08      1    C
ATOM   2471  C   GLN A 340     -19.240  -4.574-130.010  1.00 78.23      1    C
ATOM   2472  O   GLN A 340     -18.274  -4.446-130.770  1.00103.37      1    O
ATOM   2473  CB  GLN A 340     -18.316  -3.389-128.024  1.00 64.63      1    C
ATOM   2474  CG  GLN A 340     -18.146  -2.023-127.386  1.00 67.41      1    C
ATOM   2475  CD  GLN A 340     -16.925  -1.940-126.493  1.00 82.19      1    C
ATOM   2476  OE1 GLN A 340     -16.236  -0.921-126.456  1.00 87.27      1    O
ATOM   2477  NE2 GLN A 340     -16.654  -3.014-125.760  1.00 81.22      1    N
ATOM   2478  N   ILE A 341     -20.045  -5.638-130.060  1.00 70.48      1    N
ATOM   2479  CA  ILE A 341     -19.774  -6.717-131.003  1.00 72.25      1    C
ATOM   2480  C   ILE A 341     -19.995  -6.218-132.428  1.00 72.86      1    C
ATOM   2481  O   ILE A 341     -20.784  -5.298-132.679  1.00 79.83      1    O
ATOM   2482  CB  ILE A 341     -20.633  -7.959-130.692  1.00 70.59      1    C
ATOM   2483  CG1 ILE A 341     -19.956  -9.226-131.212  1.00 78.83      1    C
ATOM   2484  CG2 ILE A 341     -22.003  -7.863-131.314  1.00 55.67      1    C
ATOM   2485  CD1 ILE A 341     -20.655 -10.499-130.788  1.00 76.20      1    C
ATOM   2486  N   GLU A 342     -19.246  -6.789-133.367  1.00 77.24      1    N
ATOM   2487  CA  GLU A 342     -19.319  -6.357-134.757  1.00 76.78      1    C
ATOM   2488  C   GLU A 342     -20.665  -6.742-135.364  1.00 79.51      1    C
ATOM   2489  O   GLU A 342     -21.029  -7.922-135.388  1.00 81.08      1    O
ATOM   2490  CB  GLU A 342     -18.172  -6.976-135.553  1.00 80.95      1    C
ATOM   2491  CG  GLU A 342     -17.861  -6.290-136.877  1.00100.10      1    C
ATOM   2492  CD  GLU A 342     -18.791  -6.714-137.999  1.00107.79      1    C
ATOM   2493  OE1 GLU A 342     -18.481  -7.710-138.687  1.00 90.33      1    O
ATOM   2494  OE2 GLU A 342     -19.824  -6.043-138.202  1.00121.50      1    O
ATOM   2495  N   GLY A 343     -21.403  -5.748-135.846  1.00 76.04      1    N
ATOM   2496  CA  GLY A 343     -22.656  -5.984-136.529  1.00 75.79      1    C
ATOM   2497  C   GLY A 343     -23.919  -5.779-135.721  1.00 77.66      1    C
ATOM   2498  O   GLY A 343     -24.972  -6.283-136.127  1.00 75.28      1    O
ATOM   2499  N   VAL A 344     -23.854  -5.069-134.593  1.00 83.44      1    N
ATOM   2500  CA  VAL A 344     -25.071  -4.813-133.828  1.00 79.19      1    C
ATOM   2501  C   VAL A 344     -26.026  -3.931-134.622  1.00 81.13      1    C
ATOM   2502  O   VAL A 344     -27.235  -4.189-134.667  1.00 92.57      1    O
ATOM   2503  CB  VAL A 344     -24.747  -4.187-132.462  1.00 61.16      1    C
ATOM   2504  CG1 VAL A 344     -25.990  -4.169-131.619  1.00 67.84      1    C
ATOM   2505  CG2 VAL A 344     -23.663  -4.945-131.761  1.00 83.76      1    C
ATOM   2506  N   VAL A 345     -25.502  -2.880-135.261  1.00 72.46      1    N
ATOM   2507  CA  VAL A 345     -26.348  -1.937-135.990  1.00 76.18      1    C
ATOM   2508  C   VAL A 345     -27.079  -2.636-137.127  1.00 79.00      1    C
ATOM   2509  O   VAL A 345     -28.165  -2.208-137.536  1.00 85.93      1    O
ATOM   2510  CB  VAL A 345     -25.500  -0.754-136.503  1.00 75.26      1    C
ATOM   2511  CG1 VAL A 345     -26.386   0.319-137.130  1.00100.56      1    C
ATOM   2512  CG2 VAL A 345     -24.662  -0.172-135.375  1.00 77.80      1    C
ATOM   2513  N   GLU A 346     -26.516  -3.729-137.640  1.00 77.94      1    N
ATOM   2514  CA  GLU A 346     -27.151  -4.449-138.736  1.00 86.09      1    C
ATOM   2515  C   GLU A 346     -28.282  -5.329-138.219  1.00 89.93      1    C
ATOM   2516  O   GLU A 346     -29.386  -5.326-138.774  1.00101.94      1    O
ATOM   2517  CB  GLU A 346     -26.115  -5.288-139.485  1.00 98.37      1    C
ATOM   2518  CG  GLU A 346     -25.294  -4.505-140.495  1.00112.59      1    C
ATOM   2519  CD  GLU A 346     -24.066  -3.858-139.883  1.00106.64      1    C
ATOM   2520  OE1 GLU A 346     -23.995  -3.759-138.640  1.00 96.52      1    O
ATOM   2521  OE2 GLU A 346     -23.171  -3.445-140.649  1.00 97.72      1    O
ATOM   2522  N   CYS A 347     -28.019  -6.089-137.153  1.00 84.07      1    N
ATOM   2523  CA  CYS A 347     -29.050  -6.946-136.581  1.00 82.08      1    C
ATOM   2524  C   CYS A 347     -30.121  -6.136-135.861  1.00 75.47      1    C
ATOM   2525  O   CYS A 347     -31.263  -6.595-135.738  1.00 88.82      1    O
ATOM   2526  CB  CYS A 347     -28.412  -7.953-135.626  1.00 90.70      1    C
ATOM   2527  SG  CYS A 347     -29.255  -9.542-135.547  1.00 76.60      1    S
ATOM   2528  N   ALA A 348     -29.778  -4.937-135.386  1.00 76.51      1    N
ATOM   2529  CA  ALA A 348     -30.774  -4.066-134.768  1.00 78.88      1    C
ATOM   2530  C   ALA A 348     -31.709  -3.473-135.815  1.00 75.40      1    C
ATOM   2531  O   ALA A 348     -32.933  -3.469-135.640  1.00 74.72      1    O
ATOM   2532  CB  ALA A 348     -30.088  -2.961-133.966  1.00 72.68      1    C
ATOM   2533  N   GLU A 349     -31.146  -2.955-136.910  1.00 79.28      1    N
ATOM   2534  CA  GLU A 349     -31.952  -2.398-137.992  1.00 85.17      1    C
ATOM   2535  C   GLU A 349     -32.878  -3.422-138.639  1.00 81.23      1    C
ATOM   2536  O   GLU A 349     -33.720  -3.036-139.457  1.00 96.07      1    O
ATOM   2537  CB  GLU A 349     -31.038  -1.783-139.054  1.00 88.91      1    C
ATOM   2538  CG  GLU A 349     -30.815  -0.289-138.884  1.00 95.46      1    C
ATOM   2539  CD  GLU A 349     -29.932   0.297-139.969  1.00112.40      1    C
ATOM   2540  OE1 GLU A 349     -29.430  -0.477-140.811  1.00108.12      1    O
ATOM   2541  OE2 GLU A 349     -29.740   1.531-139.978  1.00125.38      1    O
ATOM   2542  N   ARG A 350     -32.741  -4.707-138.310  1.00 79.23      1    N
ATOM   2543  CA  ARG A 350     -33.643  -5.728-138.828  1.00 94.90      1    C
ATOM   2544  C   ARG A 350     -34.855  -5.877-137.917  1.00 95.66      1    C
ATOM   2545  O   ARG A 350     -36.000  -5.880-138.381  1.00 98.92      1    O
ATOM   2546  CB  ARG A 350     -32.910  -7.067-138.946  1.00103.63      1    C
ATOM   2547  CG  ARG A 350     -31.792  -7.096-139.972  1.00 89.06      1    C
ATOM   2548  CD  ARG A 350     -32.204  -7.804-141.248  1.00104.01      1    C
ATOM   2549  NE  ARG A 350     -31.055  -8.398-141.921  1.00103.20      1    N
ATOM   2550  CZ  ARG A 350     -30.186  -7.724-142.663  1.00107.17      1    C
ATOM   2551  NH1 ARG A 350     -30.304  -6.420-142.855  1.00106.10      1    N
ATOM   2552  NH2 ARG A 350     -29.178  -8.378-143.234  1.00111.09      1    N
ATOM   2553  N   VAL A 351     -34.602  -6.000-136.614  1.00 86.83      1    N
ATOM   2554  CA  VAL A 351     -35.661  -6.143-135.622  1.00 77.74      1    C
ATOM   2555  C   VAL A 351     -36.335  -4.801-135.361  1.00 82.87      1    C
ATOM   2556  O   VAL A 351     -37.565  -4.721-135.262  1.00 81.69      1    O
ATOM   2557  CB  VAL A 351     -35.097  -6.774-134.336  1.00 71.30      1    C
ATOM   2558  CG1 VAL A 351     -33.862  -6.031-133.883  1.00 77.91      1    C
ATOM   2559  CG2 VAL A 351     -36.152  -6.787-133.239  1.00 90.86      1    C
ATOM   2560  N   PHE A 352     -35.552  -3.730-135.252  1.00 87.06      1    N
ATOM   2561  CA  PHE A 352     -36.117  -2.395-135.166  1.00 81.66      1    C
ATOM   2562  C   PHE A 352     -36.204  -1.777-136.553  1.00 91.74      1    C
ATOM   2563  O   PHE A 352     -35.598  -2.249-137.517  1.00104.85      1    O
ATOM   2564  CB  PHE A 352     -35.234  -1.470-134.324  1.00 65.52      1    C
ATOM   2565  CG  PHE A 352     -35.038  -1.899-132.906  1.00 75.85      1    C
ATOM   2566  CD1 PHE A 352     -35.908  -2.772-132.288  1.00 95.68      1    C
ATOM   2567  CD2 PHE A 352     -33.954  -1.417-132.188  1.00 65.19      1    C
ATOM   2568  CE1 PHE A 352     -35.703  -3.147-130.980  1.00 94.82      1    C
ATOM   2569  CE2 PHE A 352     -33.745  -1.793-130.882  1.00 70.09      1    C
ATOM   2570  CZ  PHE A 352     -34.620  -2.661-130.277  1.00 86.95      1    C
ATOM   2571  N   ARG A 353     -36.978  -0.703-136.649  1.00 83.23      1    N
ATOM   2572  CA  ARG A 353     -37.036   0.102-137.859  1.00 85.19      1    C
ATOM   2573  C   ARG A 353     -36.875   1.570-137.489  1.00105.46      1    C
ATOM   2574  O   ARG A 353     -37.630   2.443-137.922  1.00117.02      1    O
ATOM   2575  CB  ARG A 353     -38.332  -0.175-138.617  1.00 97.08      1    C
ATOM   2576  CG  ARG A 353     -38.410  -1.605-139.148  1.00 87.24      1    C
ATOM   2577  CD  ARG A 353     -39.742  -1.916-139.810  1.00108.67      1    C
ATOM   2578  NE  ARG A 353     -39.617  -2.082-141.254  1.00106.16      1    N
ATOM   2579  CZ  ARG A 353     -39.157  -3.177-141.843  1.00106.61      1    C
ATOM   2580  NH1 ARG A 353     -38.774  -4.232-141.141  1.00111.06      1    N
ATOM   2581  NH2 ARG A 353     -39.081  -3.217-143.170  1.00105.95      1    N
ATOM   2582  N   ASN A 354     -35.867   1.853-136.665  1.00108.77      1    N
ATOM   2583  CA  ASN A 354     -35.528   3.211-136.268  1.00106.34      1    C
ATOM   2584  C   ASN A 354     -34.009   3.348-136.288  1.00109.77      1    C
ATOM   2585  O   ASN A 354     -33.280   2.355-136.362  1.00100.44      1    O
ATOM   2586  CB  ASN A 354     -36.138   3.571-134.912  1.00108.40      1    C
ATOM   2587  CG  ASN A 354     -36.844   4.912-134.943  1.00109.40      1    C
ATOM   2588  OD1 ASN A 354     -36.304   5.899-135.442  1.00109.34      1    O
ATOM   2589  ND2 ASN A 354     -38.081   4.939-134.463  1.00119.77      1    N
ATOM   2590  N   GLN A 355     -33.532   4.590-136.233  1.00114.67      1    N
ATOM   2591  CA  GLN A 355     -32.106   4.864-136.390  1.00108.36      1    C
ATOM   2592  C   GLN A 355     -31.304   4.263-135.242  1.00108.87      1    C
ATOM   2593  O   GLN A 355     -31.469   4.661-134.085  1.00123.33      1    O
ATOM   2594  CB  GLN A 355     -31.869   6.371-136.457  1.00110.16      1    C
ATOM   2595  CG  GLN A 355     -32.507   7.062-137.648  1.00123.26      1    C
ATOM   2596  CD  GLN A 355     -32.055   8.500-137.796  1.00124.44      1    C
ATOM   2597  OE1 GLN A 355     -31.011   8.892-137.275  1.00120.29      1    O
ATOM   2598  NE2 GLN A 355     -32.848   9.299-138.501  1.00125.37      1    N
ATOM   2599  N   VAL A 356     -30.436   3.304-135.564  1.00 79.61      1    N
ATOM   2600  CA  VAL A 356     -29.613   2.620-134.574  1.00 75.31      1    C
ATOM   2601  C   VAL A 356     -28.176   3.110-134.691  1.00 76.61      1    C
ATOM   2602  O   VAL A 356     -27.649   3.268-135.799  1.00 79.46      1    O
ATOM   2603  CB  VAL A 356     -29.681   1.090-134.754  1.00 78.35      1    C
ATOM   2604  CG1 VAL A 356     -28.829   0.394-133.709  1.00 84.04      1    C
ATOM   2605  CG2 VAL A 356     -31.120   0.610-134.684  1.00 98.68      1    C
ATOM   2606  N   ARG A 357     -27.544   3.340-133.542  1.00 92.29      1    N
ATOM   2607  CA  ARG A 357     -26.134   3.695-133.473  1.00 77.66      1    C
ATOM   2608  C   ARG A 357     -25.554   3.073-132.209  1.00 79.71      1    C
ATOM   2609  O   ARG A 357     -26.276   2.500-131.390  1.00 88.20      1    O
ATOM   2610  CB  ARG A 357     -25.928   5.214-133.519  1.00 65.72      1    C
ATOM   2611  CG  ARG A 357     -26.450   5.977-132.314  1.00 78.78      1    C
ATOM   2612  CD  ARG A 357     -26.202   7.471-132.486  1.00 91.70      1    C
ATOM   2613  NE  ARG A 357     -26.603   8.242-131.316  1.00 88.32      1    N
ATOM   2614  CZ  ARG A 357     -25.761   8.737-130.418  1.00 80.98      1    C
ATOM   2615  NH1 ARG A 357     -24.454   8.564-130.527  1.00 85.51      1    N
ATOM   2616  NH2 ARG A 357     -26.244   9.421-129.385  1.00 77.13      1    N
ATOM   2617  N   VAL A 358     -24.237   3.192-132.052  1.00 67.48      1    N
ATOM   2618  CA  VAL A 358     -23.551   2.585-130.916  1.00 61.28      1    C
ATOM   2619  C   VAL A 358     -22.833   3.693-130.146  1.00 66.71      1    C
ATOM   2620  O   VAL A 358     -21.616   3.650-129.929  1.00 84.22      1    O
ATOM   2621  CB  VAL A 358     -22.610   1.451-131.384  1.00 66.58      1    C
ATOM   2622  CG1 VAL A 358     -21.576   1.949-132.408  1.00 80.15      1    C
ATOM   2623  CG2 VAL A 358     -21.968   0.708-130.200  1.00 66.60      1    C
ATOM   2624  N   GLY A 359     -23.596   4.708-129.745  1.00 60.32      1    N
ATOM   2625  CA  GLY A 359     -23.075   5.892-129.084  1.00 86.14      1    C
ATOM   2626  C   GLY A 359     -22.140   5.672-127.910  1.00 73.34      1    C
ATOM   2627  O   GLY A 359     -22.398   4.829-127.046  1.00 66.85      1    O
ATOM   2628  N   LYS A 360     -21.053   6.428-127.871  1.00 79.30      1    N
ATOM   2629  CA  LYS A 360     -20.089   6.425-126.782  1.00 68.52      1    C
ATOM   2630  C   LYS A 360     -20.315   7.635-125.885  1.00 67.29      1    C
ATOM   2631  O   LYS A 360     -21.152   8.492-126.180  1.00 72.33      1    O
ATOM   2632  CB  LYS A 360     -18.666   6.429-127.349  1.00 85.02      1    C
ATOM   2633  CG  LYS A 360     -18.351   5.269-128.279  1.00 92.97      1    C
ATOM   2634  CD  LYS A 360     -17.357   5.686-129.352  1.00 90.62      1    C
ATOM   2635  CE  LYS A 360     -17.658   5.014-130.680  1.00108.97      1    C
ATOM   2636  NZ  LYS A 360     -17.261   3.579-130.662  1.00 94.44      1    N
ATOM   2637  N   PRO A 361     -19.599   7.736-124.758  1.00 70.69      1    N
ATOM   2638  CA  PRO A 361     -19.680   8.964-123.958  1.00 65.17      1    C
ATOM   2639  C   PRO A 361     -19.239  10.177-124.762  1.00 70.58      1    C
ATOM   2640  O   PRO A 361     -18.393  10.086-125.654  1.00 96.63      1    O
ATOM   2641  CB  PRO A 361     -18.729   8.690-122.789  1.00 64.07      1    C
ATOM   2642  CG  PRO A 361     -18.771   7.219-122.625  1.00 85.39      1    C
ATOM   2643  CD  PRO A 361     -18.945   6.645-124.009  1.00 82.33      1    C
ATOM   2644  N   LEU A 362     -19.825  11.328-124.436  1.00 85.44      1    N
ATOM   2645  CA  LEU A 362     -19.630  12.541-125.214  1.00 96.73      1    C
ATOM   2646  C   LEU A 362     -18.996  13.636-124.368  1.00110.13      1    C
ATOM   2647  O   LEU A 362     -19.188  13.696-123.150  1.00103.36      1    O
ATOM   2648  CB  LEU A 362     -20.964  13.053-125.775  1.00 86.53      1    C
ATOM   2649  CG  LEU A 362     -21.709  12.184-126.789  1.00 80.89      1    C
ATOM   2650  CD1 LEU A 362     -22.924  12.926-127.323  1.00 76.13      1    C
ATOM   2651  CD2 LEU A 362     -20.789  11.771-127.924  1.00100.06      1    C
ATOM   2652  N   GLU A 363     -18.254  14.514-125.048  1.00111.01      1    N
ATOM   2653  CA  GLU A 363     -17.644  15.704-124.450  1.00127.87      1    C
ATOM   2654  C   GLU A 363     -16.908  15.396-123.147  1.00124.55      1    C
ATOM   2655  O   GLU A 363     -16.945  16.172-122.189  1.00130.43      1    O
ATOM   2656  CB  GLU A 363     -18.687  16.802-124.243  1.00123.72      1    C
ATOM   2657  CG  GLU A 363     -18.963  17.608-125.504  1.00125.09      1    C
ATOM   2658  CD  GLU A 363     -20.359  18.190-125.538  1.00151.01      1    C
ATOM   2659  OE1 GLU A 363     -21.161  17.872-124.636  1.00143.34      1    O
ATOM   2660  OE2 GLU A 363     -20.656  18.967-126.470  1.00186.81      1    O
ATOM   2661  N   VAL A 364     -16.229  14.250-123.108  1.00107.98      1    N
ATOM   2662  CA  VAL A 364     -15.390  13.924-121.962  1.00104.81      1    C
ATOM   2663  C   VAL A 364     -14.156  14.817-121.987  1.00112.94      1    C
ATOM   2664  O   VAL A 364     -13.496  14.967-123.024  1.00117.11      1    O
ATOM   2665  CB  VAL A 364     -15.028  12.431-121.965  1.00 99.77      1    C
ATOM   2666  CG1 VAL A 364     -14.524  12.006-123.331  1.00100.25      1    C
ATOM   2667  CG2 VAL A 364     -13.996  12.127-120.890  1.00106.21      1    C
ATOM   2668  N   SER A 365     -13.844  15.426-120.846  1.00 91.07      1    N
ATOM   2669  CA  SER A 365     -12.783  16.421-120.742  1.00 96.81      1    C
ATOM   2670  C   SER A 365     -11.633  15.876-119.907  1.00 99.26      1    C
ATOM   2671  O   SER A 365     -11.816  15.556-118.727  1.00 81.22      1    O
ATOM   2672  CB  SER A 365     -13.320  17.713-120.126  1.00 97.03      1    C
ATOM   2673  OG  SER A 365     -12.303  18.691-120.024  1.00124.02      1    O
ATOM   2674  N   GLY A 366     -10.454  15.775-120.520  1.00101.85      1    N
ATOM   2675  CA  GLY A 366      -9.258  15.336-119.827  1.00 81.99      1    C
ATOM   2676  C   GLY A 366      -9.273  13.858-119.500  1.00102.07      1    C
ATOM   2677  O   GLY A 366     -10.318  13.324-119.115  1.00 90.40      1    O
ATOM   2678  N   LEU A 367      -8.127  13.189-119.635  1.00121.52      1    N
ATOM   2679  CA  LEU A 367      -8.026  11.763-119.337  1.00106.96      1    C
ATOM   2680  C   LEU A 367      -9.076  10.993-120.144  1.00100.81      1    C
ATOM   2681  O   LEU A 367      -9.829  10.164-119.629  1.00 95.93      1    O
ATOM   2682  CB  LEU A 367      -8.151  11.538-117.823  1.00 84.86      1    C
ATOM   2683  CG  LEU A 367      -7.645  10.313-117.061  1.00 82.40      1    C
ATOM   2684  CD1 LEU A 367      -7.255  10.746-115.669  1.00 83.81      1    C
ATOM   2685  CD2 LEU A 367      -8.742   9.290-116.930  1.00104.33      1    C
ATOM   2686  N   THR A 368      -9.122  11.305-121.442  1.00 99.43      1    N
ATOM   2687  CA  THR A 368     -10.126  10.803-122.371  1.00 89.79      1    C
ATOM   2688  C   THR A 368      -9.871   9.368-122.832  1.00111.87      1    C
ATOM   2689  O   THR A 368     -10.768   8.750-123.417  1.00127.96      1    O
ATOM   2690  CB  THR A 368     -10.174  11.754-123.581  1.00 84.36      1    C
ATOM   2691  OG1 THR A 368     -10.405  13.092-123.121  1.00 88.92      1    O
ATOM   2692  CG2 THR A 368     -11.277  11.390-124.563  1.00 97.58      1    C
ATOM   2693  N   ASP A 369      -8.711   8.791-122.523  1.00112.53      1    N
ATOM   2694  CA  ASP A 369      -8.396   7.454-123.013  1.00110.58      1    C
ATOM   2695  C   ASP A 369      -9.046   6.346-122.197  1.00106.02      1    C
ATOM   2696  O   ASP A 369      -9.054   5.194-122.645  1.00115.98      1    O
ATOM   2697  CB  ASP A 369      -6.881   7.244-123.055  1.00114.18      1    C
ATOM   2698  CG  ASP A 369      -6.284   7.613-124.397  1.00123.23      1    C
ATOM   2699  OD1 ASP A 369      -7.053   8.004-125.301  1.00114.30      1    O
ATOM   2700  OD2 ASP A 369      -5.049   7.508-124.552  1.00136.71      1    O
ATOM   2701  N   TYR A 370      -9.593   6.658-121.024  1.00101.34      1    N
ATOM   2702  CA  TYR A 370     -10.274   5.671-120.201  1.00107.70      1    C
ATOM   2703  C   TYR A 370     -11.790   5.790-120.253  1.00115.69      1    C
ATOM   2704  O   TYR A 370     -12.478   4.946-119.672  1.00122.14      1    O
ATOM   2705  CB  TYR A 370      -9.802   5.778-118.744  1.00102.28      1    C
ATOM   2706  CG  TYR A 370      -8.296   5.751-118.570  1.00114.62      1    C
ATOM   2707  CD1 TYR A 370      -7.518   6.867-118.853  1.00101.49      1    C
ATOM   2708  CD2 TYR A 370      -7.654   4.612-118.103  1.00127.41      1    C
ATOM   2709  CE1 TYR A 370      -6.149   6.848-118.690  1.00107.93      1    C
ATOM   2710  CE2 TYR A 370      -6.281   4.583-117.935  1.00115.72      1    C
ATOM   2711  CZ  TYR A 370      -5.535   5.704-118.231  1.00104.70      1    C
ATOM   2712  OH  TYR A 370      -4.169   5.684-118.066  1.00104.01      1    O
ATOM   2713  N   VAL A 371     -12.324   6.825-120.900  1.00105.85      1    N
ATOM   2714  CA  VAL A 371     -13.766   7.035-120.980  1.00 86.95      1    C
ATOM   2715  C   VAL A 371     -14.118   7.186-122.457  1.00 85.10      1    C
ATOM   2716  O   VAL A 371     -14.882   8.076-122.849  1.00 83.55      1    O
ATOM   2717  CB  VAL A 371     -14.208   8.250-120.141  1.00 84.04      1    C
ATOM   2718  CG1 VAL A 371     -15.736   8.317-120.022  1.00 94.30      1    C
ATOM   2719  CG2 VAL A 371     -13.576   8.187-118.762  1.00 73.61      1    C
ATOM   2720  N   LYS A 372     -13.534   6.332-123.296  1.00102.26      1    N
ATOM   2721  CA  LYS A 372     -13.774   6.363-124.735  1.00 95.55      1    C
ATOM   2722  C   LYS A 372     -14.806   5.341-125.190  1.00102.01      1    C
ATOM   2723  O   LYS A 372     -15.614   5.637-126.075  1.00 97.86      1    O
ATOM   2724  CB  LYS A 372     -12.451   6.132-125.479  1.00 85.89      1    C
ATOM   2725  CG  LYS A 372     -12.408   6.620-126.924  1.00114.87      1    C
ATOM   2726  CD  LYS A 372     -12.904   5.561-127.899  1.00109.15      1    C
ATOM   2727  CE  LYS A 372     -12.373   5.806-129.301  1.00 86.76      1    C
ATOM   2728  NZ  LYS A 372     -13.399   5.529-130.342  1.00 73.75      1    N
ATOM   2729  N   GLU A 373     -14.802   4.144-124.606  1.00 95.76      1    N
ATOM   2730  CA  GLU A 373     -15.651   3.049-125.048  1.00 79.75      1    C
ATOM   2731  C   GLU A 373     -17.021   3.111-124.375  1.00 73.60      1    C
ATOM   2732  O   GLU A 373     -17.154   3.655-123.274  1.00 64.26      1    O
ATOM   2733  CB  GLU A 373     -14.982   1.709-124.756  1.00 86.65      1    C
ATOM   2734  CG  GLU A 373     -13.537   1.626-125.225  1.00 96.62      1    C
ATOM   2735  CD  GLU A 373     -13.420   1.251-126.693  1.00107.81      1    C
ATOM   2736  OE1 GLU A 373     -13.982   1.972-127.545  1.00109.47      1    O
ATOM   2737  OE2 GLU A 373     -12.766   0.231-126.996  1.00107.47      1    O
ATOM   2738  N   PRO A 374     -18.057   2.570-125.025  1.00 68.51      1    N
ATOM   2739  CA  PRO A 374     -19.419   2.711-124.481  1.00 63.37      1    C
ATOM   2740  C   PRO A 374     -19.629   2.052-123.128  1.00 59.94      1    C
ATOM   2741  O   PRO A 374     -20.551   2.455-122.407  1.00 77.45      1    O
ATOM   2742  CB  PRO A 374     -20.296   2.061-125.562  1.00 57.05      1    C
ATOM   2743  CG  PRO A 374     -19.377   1.152-126.296  1.00 66.83      1    C
ATOM   2744  CD  PRO A 374     -18.062   1.868-126.319  1.00 70.55      1    C
ATOM   2745  N   TYR A 375     -18.819   1.059-122.748  1.00 57.51      1    N
ATOM   2746  CA  TYR A 375     -19.020   0.438-121.441  1.00 67.52      1    C
ATOM   2747  C   TYR A 375     -18.638   1.355-120.285  1.00 64.05      1    C
ATOM   2748  O   TYR A 375     -18.731   0.935-119.125  1.00 81.21      1    O
ATOM   2749  CB  TYR A 375     -18.256  -0.890-121.350  1.00 72.86      1    C
ATOM   2750  CG  TYR A 375     -16.755  -0.816-121.549  1.00 78.35      1    C
ATOM   2751  CD1 TYR A 375     -15.916  -0.380-120.532  1.00 82.82      1    C
ATOM   2752  CD2 TYR A 375     -16.176  -1.213-122.748  1.00 86.31      1    C
ATOM   2753  CE1 TYR A 375     -14.546  -0.326-120.709  1.00 89.60      1    C
ATOM   2754  CE2 TYR A 375     -14.807  -1.163-122.933  1.00 92.62      1    C
ATOM   2755  CZ  TYR A 375     -13.997  -0.715-121.912  1.00103.51      1    C
ATOM   2756  OH  TYR A 375     -12.633  -0.661-122.091  1.00129.68      1    O
ATOM   2757  N   HIS A 376     -18.211   2.584-120.572  1.00 62.70      1    N
ATOM   2758  CA  HIS A 376     -17.934   3.591-119.559  1.00 60.69      1    C
ATOM   2759  C   HIS A 376     -19.060   4.605-119.418  1.00 64.43      1    C
ATOM   2760  O   HIS A 376     -19.000   5.450-118.518  1.00 80.46      1    O
ATOM   2761  CB  HIS A 376     -16.633   4.329-119.891  1.00 83.07      1    C
ATOM   2762  CG  HIS A 376     -15.396   3.550-119.577  1.00 87.39      1    C
ATOM   2763  ND1 HIS A 376     -15.010   3.251-118.288  1.00 89.18      1    N
ATOM   2764  CD2 HIS A 376     -14.463   2.996-120.387  1.00 83.73      1    C
ATOM   2765  CE1 HIS A 376     -13.887   2.557-118.316  1.00110.96      1    C
ATOM   2766  NE2 HIS A 376     -13.532   2.390-119.578  1.00 98.56      1    N
ATOM   2767  N   SER A 377     -20.075   4.538-120.285  1.00 64.51      1    N
ATOM   2768  CA  SER A 377     -21.136   5.542-120.303  1.00 62.99      1    C
ATOM   2769  C   SER A 377     -21.853   5.632-118.960  1.00 65.49      1    C
ATOM   2770  O   SER A 377     -22.089   6.730-118.443  1.00 59.44      1    O
ATOM   2771  CB  SER A 377     -22.128   5.225-121.421  1.00 55.15      1    C
ATOM   2772  OG  SER A 377     -22.722   3.953-121.230  1.00 75.66      1    O
ATOM   2773  N   THR A 378     -22.231   4.484-118.393  1.00 67.81      1    N
ATOM   2774  CA  THR A 378     -22.931   4.485-117.111  1.00 62.72      1    C
ATOM   2775  C   THR A 378     -22.093   5.139-116.019  1.00 62.18      1    C
ATOM   2776  O   THR A 378     -22.633   5.797-115.121  1.00 61.97      1    O
ATOM   2777  CB  THR A 378     -23.303   3.057-116.715  1.00 74.18      1    C
ATOM   2778  OG1 THR A 378     -23.719   2.330-117.877  1.00 80.62      1    O
ATOM   2779  CG2 THR A 378     -24.438   3.066-115.701  1.00 55.39      1    C
ATOM   2780  N   ALA A 379     -20.770   4.968-116.077  1.00 69.77      1    N
ATOM   2781  CA  ALA A 379     -19.901   5.546-115.057  1.00 56.16      1    C
ATOM   2782  C   ALA A 379     -19.835   7.064-115.178  1.00 45.29      1    C
ATOM   2783  O   ALA A 379     -19.996   7.782-114.184  1.00 60.91      1    O
ATOM   2784  CB  ALA A 379     -18.504   4.934-115.153  1.00 81.28      1    C
ATOM   2785  N   VAL A 380     -19.593   7.573-116.389  1.00 59.53      1    N
ATOM   2786  CA  VAL A 380     -19.503   9.020-116.565  1.00 69.85      1    C
ATOM   2787  C   VAL A 380     -20.878   9.659-116.416  1.00 56.68      1    C
ATOM   2788  O   VAL A 380     -20.991  10.825-116.014  1.00 48.29      1    O
ATOM   2789  CB  VAL A 380     -18.854   9.352-117.925  1.00 63.70      1    C
ATOM   2790  CG1 VAL A 380     -19.501   8.550-119.042  1.00 65.18      1    C
ATOM   2791  CG2 VAL A 380     -18.904  10.848-118.220  1.00 49.09      1    C
ATOM   2792  N   GLY A 381     -21.944   8.907-116.699  1.00 66.46      1    N
ATOM   2793  CA  GLY A 381     -23.282   9.422-116.467  1.00 68.15      1    C
ATOM   2794  C   GLY A 381     -23.559   9.706-115.004  1.00 58.94      1    C
ATOM   2795  O   GLY A 381     -24.319  10.622-114.678  1.00 65.25      1    O
ATOM   2796  N   LEU A 382     -22.953   8.925-114.105  1.00 56.58      1    N
ATOM   2797  CA  LEU A 382     -23.056   9.220-112.680  1.00 45.69      1    C
ATOM   2798  C   LEU A 382     -22.416  10.560-112.345  1.00 59.01      1    C
ATOM   2799  O   LEU A 382     -22.863  11.248-111.420  1.00 74.18      1    O
ATOM   2800  CB  LEU A 382     -22.408   8.103-111.863  1.00 49.90      1    C
ATOM   2801  CG  LEU A 382     -23.151   6.766-111.828  1.00 59.19      1    C
ATOM   2802  CD1 LEU A 382     -22.320   5.706-111.124  1.00 59.14      1    C
ATOM   2803  CD2 LEU A 382     -24.500   6.925-111.153  1.00 66.24      1    C
ATOM   2804  N   LEU A 383     -21.372  10.943-113.082  1.00 61.62      1    N
ATOM   2805  CA  LEU A 383     -20.753  12.247-112.870  1.00 66.81      1    C
ATOM   2806  C   LEU A 383     -21.661  13.368-113.358  1.00 70.79      1    C
ATOM   2807  O   LEU A 383     -21.767  14.415-112.710  1.00 67.25      1    O
ATOM   2808  CB  LEU A 383     -19.396  12.306-113.573  1.00 65.53      1    C
ATOM   2809  CG  LEU A 383     -18.312  11.340-113.087  1.00 63.53      1    C
ATOM   2810  CD1 LEU A 383     -16.932  11.860-113.460  1.00 66.07      1    C
ATOM   2811  CD2 LEU A 383     -18.411  11.106-111.585  1.00 73.13      1    C
ATOM   2812  N   HIS A 384     -22.315  13.168-114.507  1.00 78.32      1    N
ATOM   2813  CA  HIS A 384     -23.248  14.170-115.011  1.00 69.17      1    C
ATOM   2814  C   HIS A 384     -24.400  14.383-114.038  1.00 65.46      1    C
ATOM   2815  O   HIS A 384     -24.814  15.523-113.796  1.00 76.47      1    O
ATOM   2816  CB  HIS A 384     -23.772  13.758-116.387  1.00 73.28      1    C
ATOM   2817  CG  HIS A 384     -22.803  14.004-117.501  1.00 73.01      1    C
ATOM   2818  ND1 HIS A 384     -23.110  13.761-118.822  1.00 73.54      1    N
ATOM   2819  CD2 HIS A 384     -21.533  14.472-117.490  1.00 64.98      1    C
ATOM   2820  CE1 HIS A 384     -22.071  14.069-119.578  1.00 77.29      1    C
ATOM   2821  NE2 HIS A 384     -21.100  14.503-118.794  1.00 87.37      1    N
ATOM   2822  N   TYR A 385     -24.935  13.297-113.474  1.00 63.08      1    N
ATOM   2823  CA  TYR A 385     -26.012  13.440-112.501  1.00 67.15      1    C
ATOM   2824  C   TYR A 385     -25.508  14.134-111.244  1.00 69.26      1    C
ATOM   2825  O   TYR A 385     -26.190  15.008-110.693  1.00 76.56      1    O
ATOM   2826  CB  TYR A 385     -26.605  12.070-112.166  1.00 59.67      1    C
ATOM   2827  CG  TYR A 385     -27.734  12.102-111.155  1.00 53.98      1    C
ATOM   2828  CD1 TYR A 385     -27.475  12.127-109.788  1.00 57.21      1    C
ATOM   2829  CD2 TYR A 385     -29.059  12.107-111.568  1.00 70.61      1    C
ATOM   2830  CE1 TYR A 385     -28.503  12.157-108.864  1.00 67.63      1    C
ATOM   2831  CE2 TYR A 385     -30.095  12.137-110.650  1.00 73.52      1    C
ATOM   2832  CZ  TYR A 385     -29.810  12.162-109.300  1.00 63.70      1    C
ATOM   2833  OH  TYR A 385     -30.835  12.192-108.383  1.00 48.45      1    O
ATOM   2834  N   ALA A 386     -24.317  13.757-110.773  1.00 75.55      1    N
ATOM   2835  CA  ALA A 386     -23.795  14.351-109.549  1.00 80.06      1    C
ATOM   2836  C   ALA A 386     -23.407  15.807-109.761  1.00 86.74      1    C
ATOM   2837  O   ALA A 386     -23.370  16.583-108.801  1.00101.37      1    O
ATOM   2838  CB  ALA A 386     -22.594  13.550-109.045  1.00 76.46      1    C
ATOM   2839  N   ARG A 387     -23.103  16.189-111.006  1.00 76.00      1    N
ATOM   2840  CA  ARG A 387     -22.759  17.574-111.303  1.00 85.46      1    C
ATOM   2841  C   ARG A 387     -23.921  18.524-111.042  1.00 84.21      1    C
ATOM   2842  O   ARG A 387     -23.703  19.731-110.893  1.00 89.19      1    O
ATOM   2843  CB  ARG A 387     -22.304  17.688-112.761  1.00 82.29      1    C
ATOM   2844  CG  ARG A 387     -21.699  19.028-113.133  1.00 69.97      1    C
ATOM   2845  CD  ARG A 387     -21.584  19.175-114.638  1.00 79.91      1    C
ATOM   2846  NE  ARG A 387     -22.841  18.880-115.315  1.00 83.36      1    N
ATOM   2847  CZ  ARG A 387     -22.932  18.429-116.559  1.00 91.45      1    C
ATOM   2848  NH1 ARG A 387     -21.854  18.213-117.296  1.00 86.26      1    N
ATOM   2849  NH2 ARG A 387     -24.133  18.195-117.078  1.00 81.41      1    N
ATOM   2850  N   ASP A 388     -25.141  18.005-110.955  1.00 75.99      1    N
ATOM   2851  CA  ASP A 388     -26.332  18.823-110.786  1.00 76.78      1    C
ATOM   2852  C   ASP A 388     -26.795  18.730-109.339  1.00 77.08      1    C
ATOM   2853  O   ASP A 388     -26.912  17.630-108.790  1.00 67.00      1    O
ATOM   2854  CB  ASP A 388     -27.444  18.372-111.734  1.00 73.94      1    C
ATOM   2855  CG  ASP A 388     -26.993  18.329-113.183  1.00 80.93      1    C
ATOM   2856  OD1 ASP A 388     -25.843  18.728-113.463  1.00 79.32      1    O
ATOM   2857  OD2 ASP A 388     -27.789  17.895-114.042  1.00 93.53      1    O
ATOM   2858  N   SER A 389     -27.062  19.880-108.730  1.00104.58      1    N
ATOM   2859  CA  SER A 389     -27.494  19.922-107.339  1.00127.76      1    C
ATOM   2860  C   SER A 389     -28.245  21.216-107.046  1.00136.98      1    C
ATOM   2861  O   SER A 389     -27.889  22.279-107.557  1.00118.38      1    O
ATOM   2862  CB  SER A 389     -26.293  19.776-106.400  1.00113.10      1    C
ATOM   2863  OG  SER A 389     -25.826  18.438-106.381  1.00101.78      1    O
TER
HETATM 2864  C1' ATP A 501     -19.406  -7.979-123.437  1.00 60.36      1    C
HETATM 2865  C2  ATP A 501     -19.014  -8.601-127.744  1.00 58.96      1    C
HETATM 2866  C2' ATP A 501     -18.905  -9.020-122.439  1.00 62.50      1    C
HETATM 2867  C3' ATP A 501     -19.816  -8.769-121.228  1.00 71.87      1    C
HETATM 2868  C4  ATP A 501     -18.417  -7.837-125.766  1.00 64.79      1    C
HETATM 2869  C4' ATP A 501     -20.260  -7.311-121.389  1.00 71.53      1    C
HETATM 2870  C5  ATP A 501     -17.276  -7.240-126.278  1.00 62.20      1    C
HETATM 2871  C5' ATP A 501     -19.803  -6.364-120.307  1.00 78.18      1    C
HETATM 2872  C6  ATP A 501     -17.052  -7.380-127.661  1.00 62.95      1    C
HETATM 2873  C8  ATP A 501     -17.278  -6.825-124.197  1.00 70.94      1    C
HETATM 2874  N1  ATP A 501     -17.960  -8.080-128.377  1.00 60.35      1    N
HETATM 2875  N3  ATP A 501     -19.330  -8.532-126.450  1.00 61.42      1    N
HETATM 2876  N6  ATP A 501     -15.999  -6.862-128.301  1.00 81.74      1    N
HETATM 2877  N7  ATP A 501     -16.564  -6.602-125.273  1.00 70.95      1    N
HETATM 2878  N9  ATP A 501     -18.411  -7.565-124.420  1.00 62.35      1    N
HETATM 2879  O1A ATP A 501     -20.889  -2.716-120.068  1.00 74.65      1    O
HETATM 2880  O1B ATP A 501     -20.728  -2.392-116.391  1.00 67.92      1    O
HETATM 2881  O1G ATP A 501     -24.143  -3.203-117.623  1.00 77.81      1    O
HETATM 2882  O2' ATP A 501     -19.086 -10.326-122.976  1.00 90.67      1    O
HETATM 2883  O2A ATP A 501     -18.878  -3.917-119.109  1.00 56.06      1    O
HETATM 2884  O2B ATP A 501     -20.035  -4.785-115.876  1.00 79.14      1    O
HETATM 2885  O2G ATP A 501     -24.652  -3.382-115.150  1.00 89.87      1    O
HETATM 2886  O3' ATP A 501     -20.937  -9.645-121.216  1.00 78.50      1    O
HETATM 2887  O3A ATP A 501     -21.139  -4.266-118.072  1.00 56.57      1    O
HETATM 2888  O3B ATP A 501     -22.470  -4.195-115.991  1.00 79.79      1    O
HETATM 2889  O3G ATP A 501     -24.529  -5.459-116.536  1.00 58.13      1    O
HETATM 2890  O4' ATP A 501     -19.762  -6.857-122.666  1.00 71.16      1    O
HETATM 2891  O5' ATP A 501     -20.666  -5.207-120.331  1.00 63.48      1    O
HETATM 2892  PA  ATP A 501     -20.373  -3.944-119.430  1.00 62.50      1    P
HETATM 2893  PB  ATP A 501     -21.025  -3.832-116.544  1.00 81.81      1    P
HETATM 2894  PG  ATP A 501     -24.007  -4.024-116.386  1.00 92.66      1    P
HETATM 2895 MG    MG A 502     -23.592  -1.020-116.323  1.00 31.45      1   Mg
ATOM   2896  N   ASP B   7       2.815 -35.811 -90.522  1.00128.55      1    N
ATOM   2897  CA  ASP B   7       2.381 -37.198 -90.642  1.00152.42      1    C
ATOM   2898  C   ASP B   7       0.861 -37.312 -90.661  1.00143.58      1    C
ATOM   2899  O   ASP B   7       0.257 -37.809 -89.710  1.00139.27      1    O
ATOM   2900  CB  ASP B   7       2.949 -38.039 -89.496  1.00165.83      1    C
ATOM   2901  CG  ASP B   7       3.075 -39.508 -89.857  1.00153.58      1    C
ATOM   2902  OD1 ASP B   7       3.068 -39.828 -91.064  1.00143.44      1    O
ATOM   2903  OD2 ASP B   7       3.177 -40.343 -88.933  1.00126.06      1    O
ATOM   2904  N   ASN B   8       0.242 -36.852 -91.747  1.00137.87      1    N
ATOM   2905  CA  ASN B   8      -1.198 -36.985 -91.946  1.00155.04      1    C
ATOM   2906  C   ASN B   8      -1.424 -37.866 -93.167  1.00142.32      1    C
ATOM   2907  O   ASN B   8      -1.171 -37.444 -94.301  1.00129.34      1    O
ATOM   2908  CB  ASN B   8      -1.854 -35.616 -92.118  1.00164.73      1    C
ATOM   2909  CG  ASN B   8      -3.362 -35.669 -91.979  1.00159.81      1    C
ATOM   2910  OD1 ASN B   8      -4.086 -34.946 -92.663  1.00148.90      1    O
ATOM   2911  ND2 ASN B   8      -3.844 -36.528 -91.089  1.00160.95      1    N
ATOM   2912  N   ILE B   9      -1.897 -39.086 -92.932  1.00140.29      1    N
ATOM   2913  CA  ILE B   9      -2.157 -40.053 -93.988  1.00138.53      1    C
ATOM   2914  C   ILE B   9      -3.658 -40.169 -94.224  1.00138.02      1    C
ATOM   2915  O   ILE B   9      -4.485 -39.824 -93.374  1.00141.60      1    O
ATOM   2916  CB  ILE B   9      -1.542 -41.433 -93.676  1.00120.56      1    C
ATOM   2917  CG1 ILE B   9      -2.392 -42.179 -92.647  1.00133.35      1    C
ATOM   2918  CG2 ILE B   9      -0.107 -41.279 -93.192  1.00114.99      1    C
ATOM   2919  CD1 ILE B   9      -1.805 -43.505 -92.220  1.00135.62      1    C
ATOM   2920  N   ILE B  10      -4.005 -40.662 -95.410  1.00122.86      1    N
ATOM   2921  CA  ILE B  10      -5.389 -40.838 -95.837  1.00107.79      1    C
ATOM   2922  C   ILE B  10      -5.470 -42.153 -96.598  1.00107.57      1    C
ATOM   2923  O   ILE B  10      -4.577 -42.479 -97.387  1.00120.07      1    O
ATOM   2924  CB  ILE B  10      -5.887 -39.664 -96.707  1.00112.31      1    C
ATOM   2925  CG1 ILE B  10      -4.860 -39.319 -97.786  1.00122.31      1    C
ATOM   2926  CG2 ILE B  10      -6.200 -38.449 -95.845  1.00125.35      1    C
ATOM   2927  CD1 ILE B  10      -5.461 -38.666 -99.013  1.00121.07      1    C
ATOM   2928  N   VAL B  11      -6.535 -42.916 -96.358  1.00 99.05      1    N
ATOM   2929  CA  VAL B  11      -6.670 -44.261 -96.906  1.00 94.35      1    C
ATOM   2930  C   VAL B  11      -8.062 -44.420 -97.500  1.00 87.32      1    C
ATOM   2931  O   VAL B  11      -9.048 -43.923 -96.945  1.00 92.95      1    O
ATOM   2932  CB  VAL B  11      -6.427 -45.346 -95.831  1.00 91.97      1    C
ATOM   2933  CG1 VAL B  11      -6.202 -46.703 -96.479  1.00 92.98      1    C
ATOM   2934  CG2 VAL B  11      -5.254 -44.980 -94.930  1.00105.11      1    C
ATOM   2935  N   GLY B  12      -8.135 -45.122 -98.635  1.00 83.91      1    N
ATOM   2936  CA  GLY B  12      -9.390 -45.469 -99.260  1.00 84.13      1    C
ATOM   2937  C   GLY B  12      -9.582 -46.978 -99.299  1.00 68.55      1    C
ATOM   2938  O   GLY B  12      -8.665 -47.756 -99.010  1.00 67.57      1    O
ATOM   2939  N   LEU B  13     -10.795 -47.385 -99.667  1.00 66.39      1    N
ATOM   2940  CA  LEU B  13     -11.135 -48.802 -99.688  1.00 60.50      1    C
ATOM   2941  C   LEU B  13     -12.309 -49.076-100.620  1.00 62.06      1    C
ATOM   2942  O   LEU B  13     -13.457 -49.165-100.173  1.00 72.98      1    O
ATOM   2943  CB  LEU B  13     -11.451 -49.294 -98.275  1.00 64.89      1    C
ATOM   2944  CG  LEU B  13     -11.311 -50.797 -98.024  1.00 63.40      1    C
ATOM   2945  CD1 LEU B  13     -10.050 -51.341 -98.672  1.00 54.29      1    C
ATOM   2946  CD2 LEU B  13     -11.317 -51.089 -96.533  1.00 67.44      1    C
ATOM   2947  N   ASP B  14     -12.031 -49.215-101.915  1.00 67.24      1    N
ATOM   2948  CA  ASP B  14     -13.060 -49.540-102.902  1.00 76.53      1    C
ATOM   2949  C   ASP B  14     -13.242 -51.053-102.908  1.00 80.82      1    C
ATOM   2950  O   ASP B  14     -12.642 -51.776-103.705  1.00 88.29      1    O
ATOM   2951  CB  ASP B  14     -12.673 -49.008-104.277  1.00 70.02      1    C
ATOM   2952  CG  ASP B  14     -13.623 -49.463-105.369  1.00 95.48      1    C
ATOM   2953  OD1 ASP B  14     -14.851 -49.435-105.140  1.00 97.88      1    O
ATOM   2954  OD2 ASP B  14     -13.142 -49.848-106.456  1.00103.37      1    O
ATOM   2955  N   ILE B  15     -14.083 -51.540-101.997  1.00 75.53      1    N
ATOM   2956  CA  ILE B  15     -14.392 -52.962-101.910  1.00 72.59      1    C
ATOM   2957  C   ILE B  15     -15.321 -53.329-103.060  1.00 75.60      1    C
ATOM   2958  O   ILE B  15     -16.548 -53.260-102.930  1.00 94.07      1    O
ATOM   2959  CB  ILE B  15     -15.016 -53.322-100.551  1.00 88.57      1    C
ATOM   2960  CG1 ILE B  15     -14.035 -53.022 -99.419  1.00 94.95      1    C
ATOM   2961  CG2 ILE B  15     -15.355 -54.798-100.500  1.00 71.41      1    C
ATOM   2962  CD1 ILE B  15     -14.658 -52.268 -98.265  1.00 78.84      1    C
ATOM   2963  N   GLY B  16     -14.743 -53.699-104.200  1.00 76.83      1    N
ATOM   2964  CA  GLY B  16     -15.537 -53.973-105.376  1.00 93.87      1    C
ATOM   2965  C   GLY B  16     -16.134 -55.367-105.374  1.00 93.54      1    C
ATOM   2966  O   GLY B  16     -15.822 -56.215-104.539  1.00 91.87      1    O
ATOM   2967  N   THR B  17     -17.022 -55.599-106.343  1.00 91.65      1    N
ATOM   2968  CA  THR B  17     -17.638 -56.912-106.492  1.00 87.79      1    C
ATOM   2969  C   THR B  17     -16.658 -57.953-107.012  1.00 92.72      1    C
ATOM   2970  O   THR B  17     -16.906 -59.154-106.854  1.00 99.43      1    O
ATOM   2971  CB  THR B  17     -18.840 -56.830-107.433  1.00 79.64      1    C
ATOM   2972  OG1 THR B  17     -18.388 -56.534-108.760  1.00108.60      1    O
ATOM   2973  CG2 THR B  17     -19.779 -55.736-106.985  1.00 76.37      1    C
ATOM   2974  N   ALA B  18     -15.557 -57.523-107.622  1.00 76.57      1    N
ATOM   2975  CA  ALA B  18     -14.560 -58.427-108.176  1.00 71.33      1    C
ATOM   2976  C   ALA B  18     -13.177 -58.186-107.597  1.00 85.55      1    C
ATOM   2977  O   ALA B  18     -12.535 -59.132-107.125  1.00104.71      1    O
ATOM   2978  CB  ALA B  18     -14.519 -58.295-109.707  1.00 68.19      1    C
ATOM   2979  N   THR B  19     -12.697 -56.945-107.615  1.00 79.33      1    N
ATOM   2980  CA  THR B  19     -11.366 -56.607-107.132  1.00 87.32      1    C
ATOM   2981  C   THR B  19     -11.466 -55.537-106.055  1.00 81.30      1    C
ATOM   2982  O   THR B  19     -12.052 -54.473-106.282  1.00 81.30      1    O
ATOM   2983  CB  THR B  19     -10.472 -56.119-108.275  1.00 90.13      1    C
ATOM   2984  OG1 THR B  19     -10.469 -57.089-109.330  1.00 75.60      1    O
ATOM   2985  CG2 THR B  19      -9.049 -55.906-107.783  1.00 90.90      1    C
ATOM   2986  N   VAL B  20     -10.889 -55.819-104.890  1.00 76.12      1    N
ATOM   2987  CA  VAL B  20     -10.819 -54.846-103.805  1.00 80.19      1    C
ATOM   2988  C   VAL B  20      -9.614 -53.943-104.022  1.00 79.02      1    C
ATOM   2989  O   VAL B  20      -8.507 -54.420-104.300  1.00 95.67      1    O
ATOM   2990  CB  VAL B  20     -10.746 -55.553-102.442  1.00 80.15      1    C
ATOM   2991  CG1 VAL B  20     -10.342 -54.571-101.353  1.00 67.03      1    C
ATOM   2992  CG2 VAL B  20     -12.082 -56.176-102.105  1.00 88.81      1    C
ATOM   2993  N   SER B  21      -9.823 -52.636-103.894  1.00 78.05      1    N
ATOM   2994  CA  SER B  21      -8.757 -51.657-104.028  1.00 70.88      1    C
ATOM   2995  C   SER B  21      -8.534 -50.960-102.693  1.00 65.00      1    C
ATOM   2996  O   SER B  21      -9.490 -50.656-101.973  1.00 88.70      1    O
ATOM   2997  CB  SER B  21      -9.092 -50.624-105.108  1.00 74.35      1    C
ATOM   2998  OG  SER B  21      -9.621 -51.249-106.265  1.00 88.52      1    O
ATOM   2999  N   ALA B  22      -7.267 -50.711-102.370  1.00 56.11      1    N
ATOM   3000  CA  ALA B  22      -6.904 -50.070-101.109  1.00 62.15      1    C
ATOM   3001  C   ALA B  22      -5.666 -49.224-101.364  1.00 71.97      1    C
ATOM   3002  O   ALA B  22      -4.589 -49.767-101.626  1.00 82.02      1    O
ATOM   3003  CB  ALA B  22      -6.649 -51.103-100.015  1.00 77.00      1    C
ATOM   3004  N   LEU B  23      -5.817 -47.905-101.287  1.00 74.46      1    N
ATOM   3005  CA  LEU B  23      -4.732 -46.981-101.568  1.00 73.05      1    C
ATOM   3006  C   LEU B  23      -4.373 -46.184-100.323  1.00 73.22      1    C
ATOM   3007  O   LEU B  23      -5.237 -45.837 -99.512  1.00 81.21      1    O
ATOM   3008  CB  LEU B  23      -5.103 -46.023-102.706  1.00 61.83      1    C
ATOM   3009  CG  LEU B  23      -5.513 -46.678-104.025  1.00 61.98      1    C
ATOM   3010  CD1 LEU B  23      -5.604 -45.637-105.120  1.00 63.69      1    C
ATOM   3011  CD2 LEU B  23      -4.534 -47.775-104.413  1.00 91.49      1    C
ATOM   3012  N   VAL B  24      -3.081 -45.897-100.183  1.00 80.05      1    N
ATOM   3013  CA  VAL B  24      -2.549 -45.117 -99.074  1.00 81.49      1    C
ATOM   3014  C   VAL B  24      -1.789 -43.939 -99.662  1.00 87.73      1    C
ATOM   3015  O   VAL B  24      -1.033 -44.098-100.626  1.00 85.05      1    O
ATOM   3016  CB  VAL B  24      -1.633 -45.959 -98.160  1.00 78.62      1    C
ATOM   3017  CG1 VAL B  24      -1.243 -45.169 -96.920  1.00 73.23      1    C
ATOM   3018  CG2 VAL B  24      -2.314 -47.264 -97.775  1.00 81.92      1    C
ATOM   3019  N   GLY B  25      -1.980 -42.761 -99.076  1.00102.17      1    N
ATOM   3020  CA  GLY B  25      -1.333 -41.566 -99.572  1.00103.97      1    C
ATOM   3021  C   GLY B  25      -1.078 -40.578 -98.456  1.00113.18      1    C
ATOM   3022  O   GLY B  25      -1.482 -40.780 -97.309  1.00123.07      1    O
ATOM   3023  N   GLU B  26      -0.393 -39.495 -98.810  1.00112.92      1    N
ATOM   3024  CA  GLU B  26      -0.109 -38.405 -97.891  1.00128.35      1    C
ATOM   3025  C   GLU B  26      -0.682 -37.109 -98.444  1.00131.66      1    C
ATOM   3026  O   GLU B  26      -0.604 -36.848 -99.649  1.00128.71      1    O
ATOM   3027  CB  GLU B  26       1.405 -38.263 -97.673  1.00134.93      1    C
ATOM   3028  CG  GLU B  26       1.863 -36.881 -97.226  1.00148.74      1    C
ATOM   3029  CD  GLU B  26       3.088 -36.929 -96.334  1.00156.87      1    C
ATOM   3030  OE1 GLU B  26       3.764 -37.978 -96.306  1.00173.89      1    O
ATOM   3031  OE2 GLU B  26       3.379 -35.915 -95.665  1.00146.90      1    O
ATOM   3032  N   VAL B  27      -1.255 -36.301 -97.559  1.00132.53      1    N
ATOM   3033  CA  VAL B  27      -1.781 -34.995 -97.940  1.00132.71      1    C
ATOM   3034  C   VAL B  27      -0.622 -34.008 -97.973  1.00130.53      1    C
ATOM   3035  O   VAL B  27       0.068 -33.803 -96.969  1.00134.79      1    O
ATOM   3036  CB  VAL B  27      -2.896 -34.535 -96.988  1.00145.79      1    C
ATOM   3037  CG1 VAL B  27      -2.444 -34.592 -95.535  1.00143.08      1    C
ATOM   3038  CG2 VAL B  27      -3.348 -33.128 -97.349  1.00146.00      1    C
ATOM   3039  N   LEU B  28      -0.380 -33.427 -99.129  1.00126.82      1    N
ATOM   3040  CA  LEU B  28       0.737 -32.498 -99.124  1.00148.59      1    C
ATOM   3041  C   LEU B  28       0.304 -31.148 -98.560  1.00155.84      1    C
ATOM   3042  O   LEU B  28      -0.801 -30.678 -98.842  1.00155.43      1    O
ATOM   3043  CB  LEU B  28       1.293 -32.307-100.536  1.00156.46      1    C
ATOM   3044  CG  LEU B  28       2.341 -33.267-101.108  1.00148.92      1    C
ATOM   3045  CD1 LEU B  28       2.120 -34.701-100.656  1.00147.61      1    C
ATOM   3046  CD2 LEU B  28       2.358 -33.187-102.629  1.00147.82      1    C
ATOM   3047  N   PRO B  29       1.163 -30.510 -97.763  1.00156.07      1    N
ATOM   3048  CA  PRO B  29       0.823 -29.194 -97.200  1.00162.97      1    C
ATOM   3049  C   PRO B  29       0.586 -28.122 -98.250  1.00170.69      1    C
ATOM   3050  O   PRO B  29      -0.032 -27.098 -97.931  1.00170.86      1    O
ATOM   3051  CB  PRO B  29       2.041 -28.864 -96.330  1.00161.05      1    C
ATOM   3052  CG  PRO B  29       2.594 -30.206 -95.957  1.00141.75      1    C
ATOM   3053  CD  PRO B  29       2.411 -31.046 -97.190  1.00143.37      1    C
ATOM   3054  N   ASP B  30       1.036 -28.328 -99.489  1.00174.75      1    N
ATOM   3055  CA  ASP B  30       0.962 -27.295-100.512  1.00179.57      1    C
ATOM   3056  C   ASP B  30      -0.227 -27.414-101.459  1.00173.03      1    C
ATOM   3057  O   ASP B  30      -0.532 -26.435-102.149  1.00182.59      1    O
ATOM   3058  CB  ASP B  30       2.253 -27.297-101.340  1.00182.52      1    C
ATOM   3059  CG  ASP B  30       3.425 -26.692-100.594  1.00195.18      1    C
ATOM   3060  OD1 ASP B  30       3.191 -26.018 -99.572  1.00198.76      1    O
ATOM   3061  OD2 ASP B  30       4.577 -26.899-101.027  1.00204.06      1    O
ATOM   3062  N   GLY B  31      -0.911 -28.556-101.525  1.00162.20      1    N
ATOM   3063  CA  GLY B  31      -2.050 -28.607-102.424  1.00172.79      1    C
ATOM   3064  C   GLY B  31      -2.508 -29.937-102.989  1.00177.53      1    C
ATOM   3065  O   GLY B  31      -3.703 -30.239-102.939  1.00174.75      1    O
ATOM   3066  N   GLN B  32      -1.595 -30.739-103.529  1.00175.15      1    N
ATOM   3067  CA  GLN B  32      -1.967 -31.962-104.227  1.00160.78      1    C
ATOM   3068  C   GLN B  32      -1.749 -33.182-103.337  1.00146.96      1    C
ATOM   3069  O   GLN B  32      -1.161 -33.100-102.257  1.00144.54      1    O
ATOM   3070  CB  GLN B  32      -1.168 -32.102-105.530  1.00156.27      1    C
ATOM   3071  CG  GLN B  32      -1.108 -30.837-106.375  1.00162.17      1    C
ATOM   3072  CD  GLN B  32      -2.285 -30.709-107.324  1.00147.61      1    C
ATOM   3073  OE1 GLN B  32      -3.419 -30.480-106.905  1.00141.88      1    O
ATOM   3074  NE2 GLN B  32      -2.018 -30.865-108.616  1.00144.77      1    N
ATOM   3075  N   VAL B  33      -2.241 -34.328-103.805  1.00138.90      1    N
ATOM   3076  CA  VAL B  33      -2.176 -35.582-103.062  1.00129.85      1    C
ATOM   3077  C   VAL B  33      -1.143 -36.494-103.711  1.00121.07      1    C
ATOM   3078  O   VAL B  33      -1.173 -36.716-104.928  1.00125.33      1    O
ATOM   3079  CB  VAL B  33      -3.556 -36.264-102.988  1.00117.64      1    C
ATOM   3080  CG1 VAL B  33      -4.172 -36.404-104.377  1.00106.64      1    C
ATOM   3081  CG2 VAL B  33      -3.439 -37.622-102.322  1.00105.09      1    C
ATOM   3082  N   ASN B  34      -0.210 -36.990-102.904  1.00117.95      1    N
ATOM   3083  CA  ASN B  34       0.765 -37.987-103.324  1.00118.29      1    C
ATOM   3084  C   ASN B  34       0.393 -39.335-102.722  1.00106.05      1    C
ATOM   3085  O   ASN B  34       0.200 -39.442-101.505  1.00108.61      1    O
ATOM   3086  CB  ASN B  34       2.177 -37.580-102.890  1.00120.71      1    C
ATOM   3087  CG  ASN B  34       3.258 -38.496-103.446  1.00114.21      1    C
ATOM   3088  OD1 ASN B  34       2.971 -39.491-104.110  1.00117.53      1    O
ATOM   3089  ND2 ASN B  34       4.513 -38.156-103.174  1.00109.80      1    N
ATOM   3090  N   ILE B  35       0.298 -40.358-103.565  1.00 96.41      1    N
ATOM   3091  CA  ILE B  35      -0.027 -41.706-103.113  1.00100.55      1    C
ATOM   3092  C   ILE B  35       1.279 -42.436-102.825  1.00111.17      1    C
ATOM   3093  O   ILE B  35       2.202 -42.428-103.649  1.00119.28      1    O
ATOM   3094  CB  ILE B  35      -0.888 -42.451-104.150  1.00 98.35      1    C
ATOM   3095  CG1 ILE B  35      -1.052 -43.925-103.769  1.00101.84      1    C
ATOM   3096  CG2 ILE B  35      -0.326 -42.299-105.550  1.00107.56      1    C
ATOM   3097  CD1 ILE B  35      -1.987 -44.690-104.683  1.00 97.00      1    C
ATOM   3098  N   ILE B  36       1.363 -43.063-101.652  1.00105.07      1    N
ATOM   3099  CA  ILE B  36       2.601 -43.693-101.206  1.00 88.34      1    C
ATOM   3100  C   ILE B  36       2.526 -45.209-101.340  1.00 97.41      1    C
ATOM   3101  O   ILE B  36       3.548 -45.871-101.549  1.00106.65      1    O
ATOM   3102  CB  ILE B  36       2.943 -43.283 -99.761  1.00 85.80      1    C
ATOM   3103  CG1 ILE B  36       1.801 -43.638 -98.807  1.00 88.73      1    C
ATOM   3104  CG2 ILE B  36       3.260 -41.797 -99.693  1.00 89.46      1    C
ATOM   3105  CD1 ILE B  36       2.252 -43.853 -97.378  1.00 83.16      1    C
ATOM   3106  N   GLY B  37       1.330 -45.774-101.195  1.00 99.35      1    N
ATOM   3107  CA  GLY B  37       1.195 -47.215-101.268  1.00110.70      1    C
ATOM   3108  C   GLY B  37      -0.125 -47.692-101.837  1.00104.18      1    C
ATOM   3109  O   GLY B  37      -1.183 -47.132-101.538  1.00101.41      1    O
ATOM   3110  N   ALA B  38      -0.068 -48.730-102.666  1.00 93.36      1    N
ATOM   3111  CA  ALA B  38      -1.244 -49.351-103.253  1.00 85.68      1    C
ATOM   3112  C   ALA B  38      -1.464 -50.736-102.658  1.00 94.23      1    C
ATOM   3113  O   ALA B  38      -0.628 -51.269-101.924  1.00108.76      1    O
ATOM   3114  CB  ALA B  38      -1.108 -49.440-104.778  1.00 94.47      1    C
ATOM   3115  N   GLY B  39      -2.612 -51.318-102.995  1.00 91.60      1    N
ATOM   3116  CA  GLY B  39      -2.975 -52.638-102.517  1.00 83.89      1    C
ATOM   3117  C   GLY B  39      -4.204 -53.171-103.222  1.00 83.70      1    C
ATOM   3118  O   GLY B  39      -5.236 -52.495-103.281  1.00 94.12      1    O
ATOM   3119  N   SER B  40      -4.108 -54.384-103.761  1.00 79.27      1    N
ATOM   3120  CA  SER B  40      -5.198 -54.988-104.511  1.00 77.40      1    C
ATOM   3121  C   SER B  40      -5.306 -56.466-104.169  1.00 76.38      1    C
ATOM   3122  O   SER B  40      -4.325 -57.101-103.774  1.00 91.85      1    O
ATOM   3123  CB  SER B  40      -5.006 -54.816-106.024  1.00102.40      1    C
ATOM   3124  OG  SER B  40      -5.892 -55.653-106.747  1.00 90.46      1    O
ATOM   3125  N   SER B  41      -6.513 -57.005-104.333  1.00 79.82      1    N
ATOM   3126  CA  SER B  41      -6.797 -58.408-104.062  1.00 95.10      1    C
ATOM   3127  C   SER B  41      -8.169 -58.775-104.612  1.00 80.44      1    C
ATOM   3128  O   SER B  41      -9.147 -58.054-104.371  1.00 85.90      1    O
ATOM   3129  CB  SER B  41      -6.736 -58.698-102.561  1.00 96.99      1    C
ATOM   3130  OG  SER B  41      -7.542 -59.814-102.226  1.00 99.24      1    O
ATOM   3131  N   PRO B  42      -8.280 -59.867-105.367  1.00 79.19      1    N
ATOM   3132  CA  PRO B  42      -9.601 -60.316-105.821  1.00 74.34      1    C
ATOM   3133  C   PRO B  42     -10.504 -60.628-104.638  1.00 69.74      1    C
ATOM   3134  O   PRO B  42     -10.062 -61.159-103.618  1.00 69.67      1    O
ATOM   3135  CB  PRO B  42      -9.285 -61.573-106.640  1.00 84.46      1    C
ATOM   3136  CG  PRO B  42      -7.859 -61.394-107.064  1.00 97.41      1    C
ATOM   3137  CD  PRO B  42      -7.197 -60.707-105.907  1.00 91.02      1    C
ATOM   3138  N   SER B  43     -11.783 -60.292-104.784  1.00 85.77      1    N
ATOM   3139  CA  SER B  43     -12.752 -60.398-103.702  1.00 90.51      1    C
ATOM   3140  C   SER B  43     -13.744 -61.508-104.010  1.00 84.71      1    C
ATOM   3141  O   SER B  43     -14.454 -61.450-105.021  1.00 82.33      1    O
ATOM   3142  CB  SER B  43     -13.487 -59.075-103.490  1.00 82.92      1    C
ATOM   3143  OG  SER B  43     -13.954 -58.546-104.717  1.00 75.70      1    O
ATOM   3144  N   ARG B  44     -13.790 -62.510-103.141  1.00 92.12      1    N
ATOM   3145  CA  ARG B  44     -14.788 -63.564-103.203  1.00117.71      1    C
ATOM   3146  C   ARG B  44     -15.897 -63.262-102.203  1.00116.77      1    C
ATOM   3147  O   ARG B  44     -15.670 -62.629-101.170  1.00110.46      1    O
ATOM   3148  CB  ARG B  44     -14.165 -64.929-102.906  1.00126.31      1    C
ATOM   3149  CG  ARG B  44     -12.964 -65.266-103.776  1.00124.80      1    C
ATOM   3150  CD  ARG B  44     -13.155 -66.582-104.512  1.00126.87      1    C
ATOM   3151  NE  ARG B  44     -12.468 -66.592-105.798  1.00113.87      1    N
ATOM   3152  CZ  ARG B  44     -13.078 -66.568-106.976  1.00129.12      1    C
ATOM   3153  NH1 ARG B  44     -14.397 -66.533-107.071  1.00138.04      1    N
ATOM   3154  NH2 ARG B  44     -12.345 -66.582-108.086  1.00129.45      1    N
ATOM   3155  N   GLY B  45     -17.106 -63.713-102.524  1.00114.67      1    N
ATOM   3156  CA  GLY B  45     -18.242 -63.445-101.665  1.00110.00      1    C
ATOM   3157  C   GLY B  45     -18.766 -62.031-101.804  1.00104.03      1    C
ATOM   3158  O   GLY B  45     -18.847 -61.289-100.820  1.00 93.55      1    O
ATOM   3159  N   MET B  46     -19.125 -61.648-103.028  1.00104.91      1    N
ATOM   3160  CA  MET B  46     -19.627 -60.312-103.319  1.00 82.97      1    C
ATOM   3161  C   MET B  46     -20.727 -60.419-104.362  1.00 92.26      1    C
ATOM   3162  O   MET B  46     -20.575 -61.138-105.354  1.00106.48      1    O
ATOM   3163  CB  MET B  46     -18.506 -59.395-103.822  1.00 83.20      1    C
ATOM   3164  CG  MET B  46     -17.906 -58.509-102.749  1.00 83.46      1    C
ATOM   3165  SD  MET B  46     -19.184 -57.590-101.876  1.00100.70      1    S
ATOM   3166  CE  MET B  46     -18.241 -56.878-100.537  1.00 95.24      1    C
ATOM   3167  N   ASP B  47     -21.830 -59.706-104.137  1.00 90.06      1    N
ATOM   3168  CA  ASP B  47     -22.992 -59.775-105.021  1.00 93.92      1    C
ATOM   3169  C   ASP B  47     -23.595 -58.385-105.169  1.00 97.19      1    C
ATOM   3170  O   ASP B  47     -24.134 -57.838-104.201  1.00100.71      1    O
ATOM   3171  CB  ASP B  47     -24.029 -60.759-104.481  1.00 81.85      1    C
ATOM   3172  CG  ASP B  47     -25.069 -61.130-105.515  1.00 93.81      1    C
ATOM   3173  OD1 ASP B  47     -24.803 -60.944-106.720  1.00 92.07      1    O
ATOM   3174  OD2 ASP B  47     -26.156 -61.600-105.121  1.00 94.29      1    O
ATOM   3175  N   LYS B  48     -23.516 -57.828-106.379  1.00 83.34      1    N
ATOM   3176  CA  LYS B  48     -24.183 -56.573-106.736  1.00 62.99      1    C
ATOM   3177  C   LYS B  48     -23.844 -55.455-105.752  1.00 58.22      1    C
ATOM   3178  O   LYS B  48     -24.718 -54.744-105.253  1.00 78.31      1    O
ATOM   3179  CB  LYS B  48     -25.697 -56.765-106.826  1.00 75.46      1    C
ATOM   3180  CG  LYS B  48     -26.141 -58.068-107.461  1.00 85.51      1    C
ATOM   3181  CD  LYS B  48     -27.509 -58.467-106.934  1.00 92.02      1    C
ATOM   3182  CE  LYS B  48     -27.901 -59.857-107.392  1.00 82.54      1    C
ATOM   3183  NZ  LYS B  48     -28.539 -59.814-108.732  1.00 96.18      1    N
ATOM   3184  N   GLY B  49     -22.552 -55.298-105.477  1.00 55.90      1    N
ATOM   3185  CA  GLY B  49     -22.090 -54.265-104.578  1.00 76.62      1    C
ATOM   3186  C   GLY B  49     -22.275 -54.566-103.109  1.00 78.70      1    C
ATOM   3187  O   GLY B  49     -21.698 -53.859-102.273  1.00 93.31      1    O
ATOM   3188  N   GLY B  50     -23.057 -55.584-102.763  1.00 74.50      1    N
ATOM   3189  CA  GLY B  50     -23.277 -55.924-101.374  1.00 95.99      1    C
ATOM   3190  C   GLY B  50     -22.617 -57.225-100.969  1.00100.46      1    C
ATOM   3191  O   GLY B  50     -22.269 -58.051-101.818  1.00100.59      1    O
ATOM   3192  N   VAL B  51     -22.458 -57.419 -99.660  1.00100.15      1    N
ATOM   3193  CA  VAL B  51     -21.796 -58.609 -99.143  1.00 98.07      1    C
ATOM   3194  C   VAL B  51     -22.703 -59.822 -99.301  1.00 92.98      1    C
ATOM   3195  O   VAL B  51     -23.938 -59.719 -99.280  1.00 93.05      1    O
ATOM   3196  CB  VAL B  51     -21.410 -58.412 -97.668  1.00 91.46      1    C
ATOM   3197  CG1 VAL B  51     -20.152 -57.565 -97.548  1.00 88.86      1    C
ATOM   3198  CG2 VAL B  51     -22.562 -57.790 -96.931  1.00 98.90      1    C
ATOM   3199  N   ASN B  52     -22.083 -60.989 -99.457  1.00 94.84      1    N
ATOM   3200  CA  ASN B  52     -22.827 -62.237 -99.548  1.00100.46      1    C
ATOM   3201  C   ASN B  52     -22.282 -63.234 -98.534  1.00111.53      1    C
ATOM   3202  O   ASN B  52     -23.047 -63.855 -97.789  1.00115.53      1    O
ATOM   3203  CB  ASN B  52     -22.752 -62.807-100.964  1.00 98.13      1    C
ATOM   3204  CG  ASN B  52     -23.666 -63.997-101.161  1.00108.81      1    C
ATOM   3205  OD1 ASN B  52     -24.671 -64.146-100.465  1.00109.71      1    O
ATOM   3206  ND2 ASN B  52     -23.321 -64.856-102.112  1.00117.79      1    N
ATOM   3207  N   ASP B  53     -20.961 -63.393 -98.499  1.00110.44      1    N
ATOM   3208  CA  ASP B  53     -20.284 -64.256 -97.534  1.00115.10      1    C
ATOM   3209  C   ASP B  53     -19.343 -63.373 -96.718  1.00112.40      1    C
ATOM   3210  O   ASP B  53     -18.289 -62.962 -97.213  1.00125.08      1    O
ATOM   3211  CB  ASP B  53     -19.535 -65.389 -98.230  1.00119.02      1    C
ATOM   3212  CG  ASP B  53     -18.775 -66.272 -97.257  1.00120.65      1    C
ATOM   3213  OD1 ASP B  53     -17.663 -65.887 -96.838  1.00110.31      1    O
ATOM   3214  OD2 ASP B  53     -19.291 -67.355 -96.912  1.00134.19      1    O
ATOM   3215  N   LEU B  54     -19.732 -63.072 -95.474  1.00 90.58      1    N
ATOM   3216  CA  LEU B  54     -18.963 -62.134 -94.659  1.00103.97      1    C
ATOM   3217  C   LEU B  54     -17.535 -62.617 -94.432  1.00108.30      1    C
ATOM   3218  O   LEU B  54     -16.617 -61.800 -94.301  1.00102.33      1    O
ATOM   3219  CB  LEU B  54     -19.665 -61.901 -93.320  1.00109.84      1    C
ATOM   3220  CG  LEU B  54     -19.069 -60.817 -92.416  1.00102.60      1    C
ATOM   3221  CD1 LEU B  54     -18.798 -59.543 -93.204  1.00 81.27      1    C
ATOM   3222  CD2 LEU B  54     -19.985 -60.536 -91.236  1.00118.01      1    C
ATOM   3223  N   GLU B  55     -17.327 -63.935 -94.373  1.00112.59      1    N
ATOM   3224  CA  GLU B  55     -15.987 -64.460 -94.127  1.00114.91      1    C
ATOM   3225  C   GLU B  55     -15.075 -64.241 -95.329  1.00113.52      1    C
ATOM   3226  O   GLU B  55     -13.909 -63.864 -95.168  1.00112.48      1    O
ATOM   3227  CB  GLU B  55     -16.057 -65.944 -93.758  1.00115.74      1    C
ATOM   3228  CG  GLU B  55     -16.823 -66.255 -92.464  1.00132.62      1    C
ATOM   3229  CD  GLU B  55     -16.265 -65.578 -91.208  1.00136.51      1    C
ATOM   3230  OE1 GLU B  55     -15.266 -64.830 -91.281  1.00128.62      1    O
ATOM   3231  OE2 GLU B  55     -16.843 -65.799 -90.123  1.00128.42      1    O
ATOM   3232  N   SER B  56     -15.571 -64.509 -96.539  1.00110.59      1    N
ATOM   3233  CA  SER B  56     -14.726 -64.373 -97.721  1.00109.24      1    C
ATOM   3234  C   SER B  56     -14.309 -62.924 -97.950  1.00104.92      1    C
ATOM   3235  O   SER B  56     -13.171 -62.657 -98.354  1.00105.49      1    O
ATOM   3236  CB  SER B  56     -15.448 -64.925 -98.951  1.00114.32      1    C
ATOM   3237  OG  SER B  56     -16.065 -66.166 -98.665  1.00110.78      1    O
ATOM   3238  N   VAL B  57     -15.216 -61.973 -97.706  1.00 94.17      1    N
ATOM   3239  CA  VAL B  57     -14.900 -60.574 -97.981  1.00100.71      1    C
ATOM   3240  C   VAL B  57     -13.885 -60.031 -96.977  1.00 98.63      1    C
ATOM   3241  O   VAL B  57     -12.964 -59.295 -97.352  1.00 99.23      1    O
ATOM   3242  CB  VAL B  57     -16.186 -59.724 -98.019  1.00102.76      1    C
ATOM   3243  CG1 VAL B  57     -17.003 -59.907 -96.756  1.00100.82      1    C
ATOM   3244  CG2 VAL B  57     -15.844 -58.256 -98.221  1.00105.98      1    C
ATOM   3245  N   VAL B  58     -14.028 -60.376 -95.693  1.00 95.74      1    N
ATOM   3246  CA  VAL B  58     -13.062 -59.902 -94.703  1.00 93.67      1    C
ATOM   3247  C   VAL B  58     -11.677 -60.464 -95.003  1.00 92.63      1    C
ATOM   3248  O   VAL B  58     -10.662 -59.787 -94.810  1.00 94.08      1    O
ATOM   3249  CB  VAL B  58     -13.522 -60.226 -93.266  1.00 85.19      1    C
ATOM   3250  CG1 VAL B  58     -14.839 -59.531 -92.960  1.00 83.56      1    C
ATOM   3251  CG2 VAL B  58     -13.629 -61.720 -93.028  1.00105.16      1    C
ATOM   3252  N   LYS B  59     -11.613 -61.712 -95.475  1.00 95.80      1    N
ATOM   3253  CA  LYS B  59     -10.338 -62.269 -95.911  1.00 99.83      1    C
ATOM   3254  C   LYS B  59      -9.827 -61.560 -97.159  1.00107.95      1    C
ATOM   3255  O   LYS B  59      -8.617 -61.357 -97.313  1.00109.95      1    O
ATOM   3256  CB  LYS B  59     -10.477 -63.768 -96.171  1.00104.91      1    C
ATOM   3257  CG  LYS B  59      -9.182 -64.545 -96.011  1.00 95.90      1    C
ATOM   3258  CD  LYS B  59      -9.420 -66.038 -96.153  1.00119.11      1    C
ATOM   3259  CE  LYS B  59     -10.096 -66.603 -94.918  1.00127.21      1    C
ATOM   3260  NZ  LYS B  59     -11.047 -67.697 -95.257  1.00108.00      1    N
ATOM   3261  N   SER B  60     -10.734 -61.177 -98.062  1.00112.18      1    N
ATOM   3262  CA  SER B  60     -10.312 -60.516 -99.292  1.00102.43      1    C
ATOM   3263  C   SER B  60      -9.849 -59.090 -99.024  1.00 87.72      1    C
ATOM   3264  O   SER B  60      -8.856 -58.636 -99.604  1.00103.31      1    O
ATOM   3265  CB  SER B  60     -11.453 -60.529-100.309  1.00 91.07      1    C
ATOM   3266  OG  SER B  60     -11.842 -61.855-100.623  1.00 93.84      1    O
ATOM   3267  N   VAL B  61     -10.555 -58.366 -98.152  1.00 85.50      1    N
ATOM   3268  CA  VAL B  61     -10.128 -57.012 -97.815  1.00 95.13      1    C
ATOM   3269  C   VAL B  61      -8.844 -57.048 -96.994  1.00102.95      1    C
ATOM   3270  O   VAL B  61      -7.996 -56.155 -97.118  1.00105.03      1    O
ATOM   3271  CB  VAL B  61     -11.255 -56.240 -97.099  1.00102.78      1    C
ATOM   3272  CG1 VAL B  61     -11.556 -56.834 -95.735  1.00107.31      1    C
ATOM   3273  CG2 VAL B  61     -10.897 -54.764 -96.977  1.00 85.81      1    C
ATOM   3274  N   GLN B  62      -8.674 -58.071 -96.149  1.00101.62      1    N
ATOM   3275  CA  GLN B  62      -7.456 -58.181 -95.352  1.00102.32      1    C
ATOM   3276  C   GLN B  62      -6.228 -58.364 -96.232  1.00103.15      1    C
ATOM   3277  O   GLN B  62      -5.136 -57.909 -95.874  1.00105.67      1    O
ATOM   3278  CB  GLN B  62      -7.578 -59.344 -94.365  1.00108.74      1    C
ATOM   3279  CG  GLN B  62      -6.387 -59.511 -93.436  1.00120.44      1    C
ATOM   3280  CD  GLN B  62      -6.478 -58.624 -92.210  1.00134.35      1    C
ATOM   3281  OE1 GLN B  62      -5.872 -57.554 -92.157  1.00121.85      1    O
ATOM   3282  NE2 GLN B  62      -7.236 -59.068 -91.215  1.00138.67      1    N
ATOM   3283  N   ARG B  63      -6.386 -59.017 -97.385  1.00 95.34      1    N
ATOM   3284  CA  ARG B  63      -5.264 -59.191 -98.301  1.00 99.72      1    C
ATOM   3285  C   ARG B  63      -4.784 -57.848 -98.837  1.00103.17      1    C
ATOM   3286  O   ARG B  63      -3.580 -57.566 -98.855  1.00118.21      1    O
ATOM   3287  CB  ARG B  63      -5.658 -60.121 -99.448  1.00106.87      1    C
ATOM   3288  CG  ARG B  63      -5.197 -61.557 -99.270  1.00121.31      1    C
ATOM   3289  CD  ARG B  63      -3.694 -61.682 -99.484  1.00132.99      1    C
ATOM   3290  NE  ARG B  63      -3.234 -60.972-100.673  1.00132.52      1    N
ATOM   3291  CZ  ARG B  63      -3.497 -61.335-101.922  1.00131.25      1    C
ATOM   3292  NH1 ARG B  63      -4.209 -62.417-102.194  1.00139.22      1    N
ATOM   3293  NH2 ARG B  63      -3.031 -60.596-102.924  1.00126.23      1    N
ATOM   3294  N   ALA B  64      -5.717 -57.005 -99.284  1.00 94.42      1    N
ATOM   3295  CA  ALA B  64      -5.337 -55.732 -99.888  1.00103.45      1    C
ATOM   3296  C   ALA B  64      -4.775 -54.767 -98.851  1.00101.78      1    C
ATOM   3297  O   ALA B  64      -3.769 -54.094 -99.107  1.00113.42      1    O
ATOM   3298  CB  ALA B  64      -6.536 -55.112-100.604  1.00 95.24      1    C
ATOM   3299  N   VAL B  65      -5.408 -54.676 -97.678  1.00 98.44      1    N
ATOM   3300  CA  VAL B  65      -4.936 -53.729 -96.673  1.00104.52      1    C
ATOM   3301  C   VAL B  65      -3.588 -54.168 -96.110  1.00107.42      1    C
ATOM   3302  O   VAL B  65      -2.777 -53.330 -95.697  1.00108.18      1    O
ATOM   3303  CB  VAL B  65      -5.991 -53.551 -95.562  1.00102.70      1    C
ATOM   3304  CG1 VAL B  65      -6.198 -54.848 -94.794  1.00102.10      1    C
ATOM   3305  CG2 VAL B  65      -5.601 -52.418 -94.622  1.00 98.72      1    C
ATOM   3306  N   ASP B  66      -3.318 -55.475 -96.094  1.00101.84      1    N
ATOM   3307  CA  ASP B  66      -2.020 -55.959 -95.634  1.00110.68      1    C
ATOM   3308  C   ASP B  66      -0.932 -55.654 -96.656  1.00111.67      1    C
ATOM   3309  O   ASP B  66       0.148 -55.166 -96.304  1.00121.29      1    O
ATOM   3310  CB  ASP B  66      -2.085 -57.459 -95.345  1.00131.32      1    C
ATOM   3311  CG  ASP B  66      -2.259 -57.760 -93.869  1.00141.52      1    C
ATOM   3312  OD1 ASP B  66      -1.871 -56.913 -93.038  1.00151.71      1    O
ATOM   3313  OD2 ASP B  66      -2.785 -58.845 -93.540  1.00128.62      1    O
ATOM   3314  N   GLN B  67      -1.200 -55.946 -97.932  1.00101.47      1    N
ATOM   3315  CA  GLN B  67      -0.235 -55.639 -98.981  1.00107.16      1    C
ATOM   3316  C   GLN B  67      -0.024 -54.137 -99.118  1.00109.03      1    C
ATOM   3317  O   GLN B  67       1.068 -53.692 -99.490  1.00115.31      1    O
ATOM   3318  CB  GLN B  67      -0.707 -56.251-100.304  1.00 99.79      1    C
ATOM   3319  CG  GLN B  67      -0.191 -55.568-101.561  1.00108.08      1    C
ATOM   3320  CD  GLN B  67      -0.773 -56.165-102.827  1.00116.90      1    C
ATOM   3321  OE1 GLN B  67      -1.649 -57.029-102.774  1.00119.59      1    O
ATOM   3322  NE2 GLN B  67      -0.289 -55.706-103.975  1.00104.54      1    N
ATOM   3323  N   ALA B  68      -1.043 -53.341 -98.792  1.00 98.12      1    N
ATOM   3324  CA  ALA B  68      -0.873 -51.893 -98.753  1.00 97.48      1    C
ATOM   3325  C   ALA B  68      -0.099 -51.456 -97.516  1.00110.84      1    C
ATOM   3326  O   ALA B  68       0.682 -50.500 -97.576  1.00118.26      1    O
ATOM   3327  CB  ALA B  68      -2.235 -51.201 -98.803  1.00105.80      1    C
ATOM   3328  N   GLU B  69      -0.310 -52.139 -96.387  1.00111.19      1    N
ATOM   3329  CA  GLU B  69       0.436 -51.825 -95.171  1.00120.24      1    C
ATOM   3330  C   GLU B  69       1.936 -51.997 -95.377  1.00123.79      1    C
ATOM   3331  O   GLU B  69       2.734 -51.186 -94.892  1.00128.86      1    O
ATOM   3332  CB  GLU B  69      -0.045 -52.710 -94.021  1.00126.64      1    C
ATOM   3333  CG  GLU B  69      -0.814 -51.976 -92.938  1.00121.77      1    C
ATOM   3334  CD  GLU B  69      -1.440 -52.923 -91.933  1.00133.24      1    C
ATOM   3335  OE1 GLU B  69      -1.871 -54.023 -92.338  1.00111.63      1    O
ATOM   3336  OE2 GLU B  69      -1.499 -52.568 -90.737  1.00149.06      1    O
ATOM   3337  N   LEU B  70       2.339 -53.050 -96.091  1.00118.09      1    N
ATOM   3338  CA  LEU B  70       3.759 -53.291 -96.325  1.00115.22      1    C
ATOM   3339  C   LEU B  70       4.355 -52.232 -97.246  1.00124.01      1    C
ATOM   3340  O   LEU B  70       5.367 -51.604 -96.914  1.00132.03      1    O
ATOM   3341  CB  LEU B  70       3.960 -54.689 -96.911  1.00103.46      1    C
ATOM   3342  CG  LEU B  70       5.345 -54.998 -97.482  1.00126.66      1    C
ATOM   3343  CD1 LEU B  70       6.325 -55.329 -96.367  1.00124.13      1    C
ATOM   3344  CD2 LEU B  70       5.270 -56.132 -98.494  1.00130.50      1    C
ATOM   3345  N   MET B  71       3.740 -52.026 -98.412  1.00122.38      1    N
ATOM   3346  CA  MET B  71       4.282 -51.111 -99.411  1.00126.32      1    C
ATOM   3347  C   MET B  71       4.264 -49.655 -98.956  1.00130.71      1    C
ATOM   3348  O   MET B  71       5.001 -48.835 -99.514  1.00132.46      1    O
ATOM   3349  CB  MET B  71       3.503 -51.266-100.720  1.00107.25      1    C
ATOM   3350  CG  MET B  71       4.198 -50.701-101.945  1.00113.22      1    C
ATOM   3351  SD  MET B  71       3.038 -50.349-103.279  1.00136.34      1    S
ATOM   3352  CE  MET B  71       2.653 -52.008-103.835  1.00122.71      1    C
ATOM   3353  N   ALA B  72       3.453 -49.317 -97.955  1.00119.26      1    N
ATOM   3354  CA  ALA B  72       3.391 -47.958 -97.431  1.00117.85      1    C
ATOM   3355  C   ALA B  72       4.293 -47.731 -96.226  1.00128.57      1    C
ATOM   3356  O   ALA B  72       4.461 -46.579 -95.811  1.00119.53      1    O
ATOM   3357  CB  ALA B  72       1.949 -47.600 -97.056  1.00129.72      1    C
ATOM   3358  N   GLU B  73       4.869 -48.792 -95.657  1.00130.24      1    N
ATOM   3359  CA  GLU B  73       5.719 -48.722 -94.467  1.00147.12      1    C
ATOM   3360  C   GLU B  73       5.007 -48.094 -93.273  1.00157.23      1    C
ATOM   3361  O   GLU B  73       5.659 -47.594 -92.351  1.00160.96      1    O
ATOM   3362  CB  GLU B  73       7.019 -47.959 -94.752  1.00159.46      1    C
ATOM   3363  CG  GLU B  73       8.222 -48.837 -95.047  1.00164.70      1    C
ATOM   3364  CD  GLU B  73       9.521 -48.054 -95.042  1.00176.95      1    C
ATOM   3365  OE1 GLU B  73       9.797 -47.363 -94.039  1.00178.36      1    O
ATOM   3366  OE2 GLU B  73      10.267 -48.129 -96.041  1.00175.55      1    O
ATOM   3367  N   CYS B  74       3.677 -48.107 -93.268  1.00148.29      1    N
ATOM   3368  CA  CYS B  74       2.890 -47.652 -92.133  1.00133.42      1    C
ATOM   3369  C   CYS B  74       1.781 -48.661 -91.861  1.00135.48      1    C
ATOM   3370  O   CYS B  74       1.553 -49.592 -92.639  1.00129.59      1    O
ATOM   3371  CB  CYS B  74       2.314 -46.252 -92.388  1.00125.29      1    C
ATOM   3372  SG  CYS B  74       0.864 -45.829 -91.407  1.00155.28      1    S
ATOM   3373  N   GLN B  75       1.083 -48.470 -90.745  1.00140.40      1    N
ATOM   3374  CA  GLN B  75      -0.012 -49.344 -90.349  1.00136.75      1    C
ATOM   3375  C   GLN B  75      -1.340 -48.634 -90.579  1.00134.67      1    C
ATOM   3376  O   GLN B  75      -1.482 -47.442 -90.285  1.00142.19      1    O
ATOM   3377  CB  GLN B  75       0.126 -49.790 -88.886  1.00142.73      1    C
ATOM   3378  CG  GLN B  75      -0.399 -48.816 -87.842  1.00147.95      1    C
ATOM   3379  CD  GLN B  75      -0.625 -49.475 -86.495  1.00150.52      1    C
ATOM   3380  OE1 GLN B  75       0.171 -50.306 -86.057  1.00160.36      1    O
ATOM   3381  NE2 GLN B  75      -1.717 -49.110 -85.833  1.00146.26      1    N
ATOM   3382  N   ILE B  76      -2.302 -49.361 -91.134  1.00122.80      1    N
ATOM   3383  CA  ILE B  76      -3.593 -48.772 -91.466  1.00115.02      1    C
ATOM   3384  C   ILE B  76      -4.433 -48.666 -90.201  1.00125.53      1    C
ATOM   3385  O   ILE B  76      -4.576 -49.638 -89.449  1.00124.02      1    O
ATOM   3386  CB  ILE B  76      -4.305 -49.602 -92.545  1.00109.65      1    C
ATOM   3387  CG1 ILE B  76      -3.590 -49.451 -93.890  1.00105.09      1    C
ATOM   3388  CG2 ILE B  76      -5.754 -49.181 -92.672  1.00 99.07      1    C
ATOM   3389  CD1 ILE B  76      -3.241 -48.021 -94.246  1.00 86.58      1    C
ATOM   3390  N   SER B  77      -4.992 -47.480 -89.965  1.00130.28      1    N
ATOM   3391  CA  SER B  77      -5.807 -47.223 -88.784  1.00127.62      1    C
ATOM   3392  C   SER B  77      -7.264 -47.004 -89.172  1.00121.78      1    C
ATOM   3393  O   SER B  77      -8.104 -47.889 -88.982  1.00100.06      1    O
ATOM   3394  CB  SER B  77      -5.270 -46.012 -88.017  1.00123.05      1    C
ATOM   3395  OG  SER B  77      -5.218 -44.864 -88.847  1.00105.10      1    O
ATOM   3396  N   SER B  78      -7.569 -45.832 -89.720  1.00123.18      1    N
ATOM   3397  CA  SER B  78      -8.915 -45.484 -90.150  1.00108.01      1    C
ATOM   3398  C   SER B  78      -8.953 -45.352 -91.666  1.00104.18      1    C
ATOM   3399  O   SER B  78      -7.996 -44.872 -92.282  1.00110.29      1    O
ATOM   3400  CB  SER B  78      -9.379 -44.178 -89.499  1.00102.36      1    C
ATOM   3401  OG  SER B  78      -8.358 -43.197 -89.549  1.00111.39      1    O
ATOM   3402  N   VAL B  79     -10.065 -45.780 -92.264  1.00 99.29      1    N
ATOM   3403  CA  VAL B  79     -10.195 -45.849 -93.711  1.00 99.63      1    C
ATOM   3404  C   VAL B  79     -11.487 -45.172 -94.145  1.00 98.97      1    C
ATOM   3405  O   VAL B  79     -12.435 -45.024 -93.372  1.00108.43      1    O
ATOM   3406  CB  VAL B  79     -10.165 -47.302 -94.234  1.00 95.26      1    C
ATOM   3407  CG1 VAL B  79      -8.794 -47.912 -94.033  1.00100.35      1    C
ATOM   3408  CG2 VAL B  79     -11.232 -48.133 -93.542  1.00 88.50      1    C
ATOM   3409  N   PHE B  80     -11.504 -44.758 -95.407  1.00 89.44      1    N
ATOM   3410  CA  PHE B  80     -12.706 -44.284 -96.079  1.00 66.13      1    C
ATOM   3411  C   PHE B  80     -13.139 -45.366 -97.058  1.00 76.65      1    C
ATOM   3412  O   PHE B  80     -12.372 -45.741 -97.951  1.00 85.04      1    O
ATOM   3413  CB  PHE B  80     -12.446 -42.963 -96.804  1.00 63.98      1    C
ATOM   3414  CG  PHE B  80     -12.427 -41.764 -95.897  1.00 83.51      1    C
ATOM   3415  CD1 PHE B  80     -11.391 -41.574 -94.998  1.00 93.08      1    C
ATOM   3416  CD2 PHE B  80     -13.439 -40.820 -95.955  1.00 87.79      1    C
ATOM   3417  CE1 PHE B  80     -11.370 -40.471 -94.165  1.00 96.50      1    C
ATOM   3418  CE2 PHE B  80     -13.423 -39.714 -95.126  1.00 89.00      1    C
ATOM   3419  CZ  PHE B  80     -12.387 -39.539 -94.231  1.00100.16      1    C
ATOM   3420  N   ILE B  81     -14.358 -45.869 -96.889  1.00 73.65      1    N
ATOM   3421  CA  ILE B  81     -14.845 -46.998 -97.669  1.00 69.89      1    C
ATOM   3422  C   ILE B  81     -15.885 -46.511 -98.667  1.00 65.65      1    C
ATOM   3423  O   ILE B  81     -16.569 -45.504 -98.449  1.00 78.64      1    O
ATOM   3424  CB  ILE B  81     -15.421 -48.109 -96.764  1.00 63.07      1    C
ATOM   3425  CG1 ILE B  81     -16.820 -47.734 -96.269  1.00 80.06      1    C
ATOM   3426  CG2 ILE B  81     -14.485 -48.381 -95.595  1.00 71.25      1    C
ATOM   3427  CD1 ILE B  81     -17.347 -48.640 -95.178  1.00 82.43      1    C
ATOM   3428  N   SER B  82     -15.987 -47.228 -99.779  1.00 55.29      1    N
ATOM   3429  CA  SER B  82     -16.974 -46.947-100.808  1.00 52.68      1    C
ATOM   3430  C   SER B  82     -18.191 -47.847-100.633  1.00 70.22      1    C
ATOM   3431  O   SER B  82     -18.131 -48.899 -99.990  1.00 83.31      1    O
ATOM   3432  CB  SER B  82     -16.374 -47.140-102.203  1.00 69.11      1    C
ATOM   3433  OG  SER B  82     -17.357 -47.574-103.126  1.00 76.29      1    O
ATOM   3434  N   LEU B  83     -19.305 -47.419-101.220  1.00 70.19      1    N
ATOM   3435  CA  LEU B  83     -20.552 -48.161-101.126  1.00 68.74      1    C
ATOM   3436  C   LEU B  83     -21.384 -47.883-102.368  1.00 69.66      1    C
ATOM   3437  O   LEU B  83     -21.440 -46.746-102.844  1.00 72.35      1    O
ATOM   3438  CB  LEU B  83     -21.329 -47.786 -99.859  1.00 70.08      1    C
ATOM   3439  CG  LEU B  83     -22.759 -48.314 -99.732  1.00 60.57      1    C
ATOM   3440  CD1 LEU B  83     -22.769 -49.833 -99.695  1.00 80.25      1    C
ATOM   3441  CD2 LEU B  83     -23.426 -47.742 -98.493  1.00 70.79      1    C
ATOM   3442  N   SER B  84     -22.023 -48.927-102.889  1.00 61.61      1    N
ATOM   3443  CA  SER B  84     -22.875 -48.807-104.062  1.00 65.39      1    C
ATOM   3444  C   SER B  84     -23.928 -49.907-104.014  1.00 69.78      1    C
ATOM   3445  O   SER B  84     -23.943 -50.743-103.106  1.00 80.86      1    O
ATOM   3446  CB  SER B  84     -22.053 -48.876-105.353  1.00 85.43      1    C
ATOM   3447  OG  SER B  84     -22.875 -48.676-106.490  1.00 90.03      1    O
ATOM   3448  N   GLY B  85     -24.818 -49.897-105.003  1.00 65.71      1    N
ATOM   3449  CA  GLY B  85     -25.873 -50.887-105.080  1.00 71.56      1    C
ATOM   3450  C   GLY B  85     -27.193 -50.320-105.558  1.00 73.60      1    C
ATOM   3451  O   GLY B  85     -27.377 -49.099-105.588  1.00 73.23      1    O
ATOM   3452  N   LYS B  86     -28.119 -51.205-105.940  1.00 75.88      1    N
ATOM   3453  CA  LYS B  86     -29.414 -50.765-106.451  1.00 61.59      1    C
ATOM   3454  C   LYS B  86     -30.174 -49.936-105.423  1.00 69.22      1    C
ATOM   3455  O   LYS B  86     -31.017 -49.109-105.790  1.00 78.98      1    O
ATOM   3456  CB  LYS B  86     -30.241 -51.981-106.874  1.00 67.37      1    C
ATOM   3457  CG  LYS B  86     -31.493 -51.657-107.673  1.00 67.63      1    C
ATOM   3458  CD  LYS B  86     -31.175 -51.482-109.148  1.00 84.18      1    C
ATOM   3459  CE  LYS B  86     -32.206 -50.601-109.833  1.00 90.90      1    C
ATOM   3460  NZ  LYS B  86     -32.499 -51.066-111.217  1.00 92.02      1    N
ATOM   3461  N   HIS B  87     -29.890 -50.141-104.135  1.00 73.48      1    N
ATOM   3462  CA  HIS B  87     -30.576 -49.426-103.066  1.00 81.73      1    C
ATOM   3463  C   HIS B  87     -30.205 -47.950-102.993  1.00 84.55      1    C
ATOM   3464  O   HIS B  87     -30.850 -47.208-102.245  1.00 91.22      1    O
ATOM   3465  CB  HIS B  87     -30.282 -50.094-101.723  1.00 75.14      1    C
ATOM   3466  CG  HIS B  87     -28.826 -50.340-101.476  1.00 81.42      1    C
ATOM   3467  ND1 HIS B  87     -28.073 -49.562-100.624  1.00 85.68      1    N
ATOM   3468  CD2 HIS B  87     -27.986 -51.285-101.963  1.00 84.79      1    C
ATOM   3469  CE1 HIS B  87     -26.831 -50.012-100.600  1.00 80.78      1    C
ATOM   3470  NE2 HIS B  87     -26.751 -51.057-101.404  1.00 91.34      1    N
ATOM   3471  N   ILE B  88     -29.193 -47.506-103.738  1.00 72.55      1    N
ATOM   3472  CA  ILE B  88     -28.805 -46.101-103.710  1.00 65.41      1    C
ATOM   3473  C   ILE B  88     -29.882 -45.265-104.388  1.00 67.75      1    C
ATOM   3474  O   ILE B  88     -30.311 -45.564-105.511  1.00 58.13      1    O
ATOM   3475  CB  ILE B  88     -27.436 -45.907-104.379  1.00 70.48      1    C
ATOM   3476  CG1 ILE B  88     -26.316 -46.369-103.443  1.00 82.23      1    C
ATOM   3477  CG2 ILE B  88     -27.233 -44.454-104.776  1.00 69.00      1    C
ATOM   3478  CD1 ILE B  88     -25.952 -45.361-102.370  1.00 66.41      1    C
ATOM   3479  N   ALA B  89     -30.323 -44.210-103.707  1.00 80.04      1    N
ATOM   3480  CA  ALA B  89     -31.362 -43.330-104.218  1.00 83.52      1    C
ATOM   3481  C   ALA B  89     -30.992 -41.887-103.910  1.00 89.14      1    C
ATOM   3482  O   ALA B  89     -30.241 -41.599-102.975  1.00 82.35      1    O
ATOM   3483  CB  ALA B  89     -32.736 -43.669-103.622  1.00 90.79      1    C
ATOM   3484  N   SER B  90     -31.536 -40.977-104.714  1.00 92.54      1    N
ATOM   3485  CA  SER B  90     -31.260 -39.553-104.604  1.00 83.91      1    C
ATOM   3486  C   SER B  90     -32.550 -38.793-104.332  1.00 83.78      1    C
ATOM   3487  O   SER B  90     -33.594 -39.090-104.922  1.00 63.30      1    O
ATOM   3488  CB  SER B  90     -30.598 -39.017-105.877  1.00 67.74      1    C
ATOM   3489  OG  SER B  90     -31.235 -39.523-107.036  1.00 90.81      1    O
ATOM   3490  N   ARG B  91     -32.470 -37.810-103.438  1.00 92.79      1    N
ATOM   3491  CA  ARG B  91     -33.613 -36.993-103.065  1.00 66.75      1    C
ATOM   3492  C   ARG B  91     -33.242 -35.519-103.128  1.00 76.74      1    C
ATOM   3493  O   ARG B  91     -32.105 -35.133-102.841  1.00 74.81      1    O
ATOM   3494  CB  ARG B  91     -34.101 -37.326-101.648  1.00 59.15      1    C
ATOM   3495  CG  ARG B  91     -35.320 -38.226-101.582  1.00 96.26      1    C
ATOM   3496  CD  ARG B  91     -35.856 -38.285-100.159  1.00 94.49      1    C
ATOM   3497  NE  ARG B  91     -37.304 -38.441-100.117  1.00 99.50      1    N
ATOM   3498  CZ  ARG B  91     -37.938 -39.598-100.251  1.00103.60      1    C
ATOM   3499  NH1 ARG B  91     -37.279 -40.729-100.443  1.00109.19      1    N
ATOM   3500  NH2 ARG B  91     -39.267 -39.620-100.191  1.00 90.17      1    N
ATOM   3501  N   ILE B  92     -34.218 -34.701-103.509  1.00 87.39      1    N
ATOM   3502  CA  ILE B  92     -34.085 -33.249-103.524  1.00 77.47      1    C
ATOM   3503  C   ILE B  92     -35.113 -32.717-102.537  1.00 75.84      1    C
ATOM   3504  O   ILE B  92     -36.324 -32.844-102.763  1.00 80.10      1    O
ATOM   3505  CB  ILE B  92     -34.297 -32.659-104.925  1.00 65.20      1    C
ATOM   3506  CG1 ILE B  92     -33.069 -32.913-105.801  1.00 70.15      1    C
ATOM   3507  CG2 ILE B  92     -34.573 -31.166-104.839  1.00 70.64      1    C
ATOM   3508  CD1 ILE B  92     -33.193 -32.354-107.203  1.00102.51      1    C
ATOM   3509  N   GLU B  93     -34.640 -32.133-101.440  1.00 63.26      1    N
ATOM   3510  CA  GLU B  93     -35.511 -31.653-100.380  1.00 74.62      1    C
ATOM   3511  C   GLU B  93     -35.344 -30.153-100.199  1.00 89.44      1    C
ATOM   3512  O   GLU B  93     -34.237 -29.621-100.327  1.00 89.41      1    O
ATOM   3513  CB  GLU B  93     -35.213 -32.369 -99.060  1.00 73.68      1    C
ATOM   3514  CG  GLU B  93     -36.441 -32.625 -98.209  1.00 92.16      1    C
ATOM   3515  CD  GLU B  93     -37.636 -33.062 -99.029  1.00101.83      1    C
ATOM   3516  OE1 GLU B  93     -37.567 -34.145 -99.648  1.00 84.66      1    O
ATOM   3517  OE2 GLU B  93     -38.643 -32.324 -99.055  1.00104.19      1    O
ATOM   3518  N   LYS B  94     -36.449 -29.478 -99.902  1.00 91.93      1    N
ATOM   3519  CA  LYS B  94     -36.459 -28.039 -99.710  1.00 74.15      1    C
ATOM   3520  C   LYS B  94     -36.804 -27.696 -98.267  1.00 69.37      1    C
ATOM   3521  O   LYS B  94     -37.575 -28.401 -97.610  1.00 82.98      1    O
ATOM   3522  CB  LYS B  94     -37.461 -27.362-100.651  1.00 79.07      1    C
ATOM   3523  CG  LYS B  94     -36.920 -27.062-102.039  1.00 96.05      1    C
ATOM   3524  CD  LYS B  94     -38.025 -26.565-102.958  1.00108.90      1    C
ATOM   3525  CE  LYS B  94     -37.948 -27.219-104.328  1.00119.81      1    C
ATOM   3526  NZ  LYS B  94     -36.601 -27.064-104.942  1.00100.43      1    N
ATOM   3527  N   GLY B  95     -36.220 -26.603 -97.780  1.00 58.95      1    N
ATOM   3528  CA  GLY B  95     -36.529 -26.112 -96.455  1.00 64.72      1    C
ATOM   3529  C   GLY B  95     -36.577 -24.598 -96.462  1.00 66.27      1    C
ATOM   3530  O   GLY B  95     -36.088 -23.945 -97.385  1.00 82.52      1    O
ATOM   3531  N   MET B  96     -37.175 -24.045 -95.409  1.00 66.55      1    N
ATOM   3532  CA  MET B  96     -37.306 -22.601 -95.280  1.00 73.49      1    C
ATOM   3533  C   MET B  96     -36.951 -22.184 -93.859  1.00 81.09      1    C
ATOM   3534  O   MET B  96     -36.826 -23.012 -92.953  1.00 74.85      1    O
ATOM   3535  CB  MET B  96     -38.707 -22.118 -95.677  1.00 58.67      1    C
ATOM   3536  CG  MET B  96     -39.839 -23.027 -95.263  1.00 65.88      1    C
ATOM   3537  SD  MET B  96     -41.431 -22.420 -95.852  1.00 89.38      1    S
ATOM   3538  CE  MET B  96     -41.175 -20.652 -95.753  1.00 85.49      1    C
ATOM   3539  N   GLY B  97     -36.796 -20.875 -93.674  1.00 76.34      1    N
ATOM   3540  CA  GLY B  97     -36.439 -20.311 -92.387  1.00 83.78      1    C
ATOM   3541  C   GLY B  97     -36.504 -18.798 -92.399  1.00 82.87      1    C
ATOM   3542  O   GLY B  97     -36.289 -18.174 -93.442  1.00 74.70      1    O
ATOM   3543  N   THR B  98     -36.795 -18.196 -91.250  1.00 85.37      1    N
ATOM   3544  CA  THR B  98     -36.960 -16.753 -91.162  1.00 87.03      1    C
ATOM   3545  C   THR B  98     -35.619 -16.062 -90.951  1.00 87.00      1    C
ATOM   3546  O   THR B  98     -34.716 -16.589 -90.295  1.00 99.19      1    O
ATOM   3547  CB  THR B  98     -37.916 -16.385 -90.026  1.00106.14      1    C
ATOM   3548  OG1 THR B  98     -37.479 -17.004 -88.810  1.00122.83      1    O
ATOM   3549  CG2 THR B  98     -39.329 -16.850 -90.348  1.00 96.36      1    C
ATOM   3550  N   ILE B  99     -35.504 -14.866 -91.520  1.00 79.15      1    N
ATOM   3551  CA  ILE B  99     -34.288 -14.064 -91.445  1.00 86.95      1    C
ATOM   3552  C   ILE B  99     -34.398 -13.125 -90.247  1.00104.67      1    C
ATOM   3553  O   ILE B  99     -35.221 -12.206 -90.238  1.00112.14      1    O
ATOM   3554  CB  ILE B  99     -34.062 -13.289 -92.748  1.00 86.38      1    C
ATOM   3555  CG1 ILE B  99     -33.817 -14.265 -93.902  1.00 75.40      1    C
ATOM   3556  CG2 ILE B  99     -32.912 -12.319 -92.605  1.00 90.20      1    C
ATOM   3557  CD1 ILE B  99     -33.708 -13.604 -95.256  1.00 78.38      1    C
ATOM   3558  N   SER B 100     -33.566 -13.358 -89.234  1.00 99.70      1    N
ATOM   3559  CA  SER B 100     -33.588 -12.537 -88.029  1.00108.35      1    C
ATOM   3560  C   SER B 100     -33.016 -11.149 -88.296  1.00124.18      1    C
ATOM   3561  O   SER B 100     -31.984 -11.001 -88.957  1.00123.61      1    O
ATOM   3562  CB  SER B 100     -32.802 -13.221 -86.911  1.00114.85      1    C
ATOM   3563  OG  SER B 100     -31.481 -13.523 -87.325  1.00124.04      1    O
ATOM   3564  N   GLU B 101     -33.690 -10.130 -87.754  1.00129.41      1    N
ATOM   3565  CA  GLU B 101     -33.254  -8.732 -87.844  1.00133.95      1    C
ATOM   3566  C   GLU B 101     -32.962  -8.319 -89.285  1.00123.67      1    C
ATOM   3567  O   GLU B 101     -32.060  -7.521 -89.553  1.00119.42      1    O
ATOM   3568  CB  GLU B 101     -32.030  -8.481 -86.960  1.00139.02      1    C
ATOM   3569  CG  GLU B 101     -32.201  -8.884 -85.508  1.00145.55      1    C
ATOM   3570  CD  GLU B 101     -30.913  -8.754 -84.720  1.00164.60      1    C
ATOM   3571  OE1 GLU B 101     -29.992  -8.055 -85.195  1.00168.27      1    O
ATOM   3572  OE2 GLU B 101     -30.820  -9.349 -83.627  1.00168.94      1    O
ATOM   3573  N   GLU B 102     -33.741  -8.864 -90.219  1.00118.71      1    N
ATOM   3574  CA  GLU B 102     -33.650  -8.534 -91.644  1.00120.47      1    C
ATOM   3575  C   GLU B 102     -32.230  -8.677 -92.184  1.00111.73      1    C
ATOM   3576  O   GLU B 102     -31.882  -8.065 -93.199  1.00103.34      1    O
ATOM   3577  CB  GLU B 102     -34.181  -7.125 -91.931  1.00139.52      1    C
ATOM   3578  CG  GLU B 102     -35.166  -7.068 -93.089  1.00140.54      1    C
ATOM   3579  CD  GLU B 102     -35.930  -5.762 -93.148  1.00138.88      1    C
ATOM   3580  OE1 GLU B 102     -36.462  -5.336 -92.102  1.00146.43      1    O
ATOM   3581  OE2 GLU B 102     -35.997  -5.162 -94.241  1.00119.84      1    O
ATOM   3582  N   GLU B 103     -31.393  -9.475 -91.526  1.00120.03      1    N
ATOM   3583  CA  GLU B 103     -30.076  -9.783 -92.054  1.00109.32      1    C
ATOM   3584  C   GLU B 103     -29.808 -11.267 -91.868  1.00115.17      1    C
ATOM   3585  O   GLU B 103     -30.256 -11.879 -90.895  1.00125.44      1    O
ATOM   3586  CB  GLU B 103     -28.996  -8.954 -91.348  1.00114.69      1    C
ATOM   3587  CG  GLU B 103     -28.822  -7.558 -91.910  1.00119.79      1    C
ATOM   3588  CD  GLU B 103     -27.370  -7.164 -92.042  1.00120.60      1    C
ATOM   3589  OE1 GLU B 103     -26.520  -7.773 -91.358  1.00123.48      1    O
ATOM   3590  OE2 GLU B 103     -27.075  -6.241 -92.828  1.00118.16      1    O
ATOM   3591  N   VAL B 104     -29.054 -11.832 -92.800  1.00 91.67      1    N
ATOM   3592  CA  VAL B 104     -28.749 -13.256 -92.818  1.00 80.26      1    C
ATOM   3593  C   VAL B 104     -27.421 -13.513 -92.116  1.00 85.27      1    C
ATOM   3594  O   VAL B 104     -26.411 -12.859 -92.407  1.00 96.52      1    O
ATOM   3595  CB  VAL B 104     -28.763 -13.796 -94.258  1.00 61.00      1    C
ATOM   3596  CG1 VAL B 104     -30.090 -13.491 -94.902  1.00 58.89      1    C
ATOM   3597  CG2 VAL B 104     -27.733 -13.091 -95.061  1.00 89.78      1    C
ATOM   3598  N   SER B 105     -27.438 -14.427 -91.154  1.00 83.74      1    N
ATOM   3599  CA  SER B 105     -26.246 -14.917 -90.481  1.00102.45      1    C
ATOM   3600  C   SER B 105     -26.065 -16.399 -90.781  1.00 98.67      1    C
ATOM   3601  O   SER B 105     -26.914 -17.040 -91.409  1.00 97.40      1    O
ATOM   3602  CB  SER B 105     -26.333 -14.675 -88.970  1.00118.40      1    C
ATOM   3603  OG  SER B 105     -25.318 -15.385 -88.284  1.00128.57      1    O
ATOM   3604  N   GLN B 106     -24.933 -16.943 -90.329  1.00 93.97      1    N
ATOM   3605  CA  GLN B 106     -24.692 -18.373 -90.492  1.00 94.24      1    C
ATOM   3606  C   GLN B 106     -25.723 -19.201 -89.736  1.00103.20      1    C
ATOM   3607  O   GLN B 106     -26.030 -20.328 -90.141  1.00113.58      1    O
ATOM   3608  CB  GLN B 106     -23.280 -18.735 -90.030  1.00106.38      1    C
ATOM   3609  CG  GLN B 106     -22.185 -18.380 -91.024  1.00109.25      1    C
ATOM   3610  CD  GLN B 106     -22.102 -19.369 -92.173  1.00117.91      1    C
ATOM   3611  OE1 GLN B 106     -22.734 -20.427 -92.144  1.00115.81      1    O
ATOM   3612  NE2 GLN B 106     -21.318 -19.032 -93.190  1.00119.53      1    N
ATOM   3613  N   ASP B 107     -26.267 -18.664 -88.641  1.00103.33      1    N
ATOM   3614  CA  ASP B 107     -27.270 -19.402 -87.880  1.00102.24      1    C
ATOM   3615  C   ASP B 107     -28.556 -19.568 -88.680  1.00 84.83      1    C
ATOM   3616  O   ASP B 107     -29.149 -20.653 -88.692  1.00 95.78      1    O
ATOM   3617  CB  ASP B 107     -27.549 -18.692 -86.556  1.00126.29      1    C
ATOM   3618  CG  ASP B 107     -26.280 -18.265 -85.847  1.00151.63      1    C
ATOM   3619  OD1 ASP B 107     -25.315 -19.058 -85.824  1.00148.88      1    O
ATOM   3620  OD2 ASP B 107     -26.247 -17.137 -85.313  1.00168.70      1    O
ATOM   3621  N   ASP B 108     -29.012 -18.501 -89.342  1.00 87.04      1    N
ATOM   3622  CA  ASP B 108     -30.179 -18.622 -90.211  1.00 88.98      1    C
ATOM   3623  C   ASP B 108     -29.912 -19.605 -91.342  1.00 94.38      1    C
ATOM   3624  O   ASP B 108     -30.808 -20.351 -91.754  1.00 94.93      1    O
ATOM   3625  CB  ASP B 108     -30.571 -17.253 -90.770  1.00 92.90      1    C
ATOM   3626  CG  ASP B 108     -30.442 -16.143 -89.745  1.00101.76      1    C
ATOM   3627  OD1 ASP B 108     -31.420 -15.896 -89.009  1.00100.28      1    O
ATOM   3628  OD2 ASP B 108     -29.367 -15.513 -89.679  1.00 96.93      1    O
ATOM   3629  N   MET B 109     -28.676 -19.623 -91.850  1.00 98.18      1    N
ATOM   3630  CA  MET B 109     -28.304 -20.566 -92.900  1.00 92.72      1    C
ATOM   3631  C   MET B 109     -28.430 -22.004 -92.416  1.00 89.00      1    C
ATOM   3632  O   MET B 109     -29.064 -22.840 -93.071  1.00 85.07      1    O
ATOM   3633  CB  MET B 109     -26.874 -20.286 -93.357  1.00101.06      1    C
ATOM   3634  CG  MET B 109     -26.749 -19.430 -94.599  1.00 89.26      1    C
ATOM   3635  SD  MET B 109     -25.016 -19.046 -94.911  1.00133.83      1    S
ATOM   3636  CE  MET B 109     -25.137 -18.096 -96.418  1.00 98.20      1    C
ATOM   3637  N   ASP B 110     -27.828 -22.308 -91.264  1.00 87.85      1    N
ATOM   3638  CA  ASP B 110     -27.877 -23.665 -90.729  1.00 80.49      1    C
ATOM   3639  C   ASP B 110     -29.308 -24.083 -90.423  1.00 87.68      1    C
ATOM   3640  O   ASP B 110     -29.691 -25.235 -90.660  1.00 83.42      1    O
ATOM   3641  CB  ASP B 110     -27.000 -23.765 -89.481  1.00 97.25      1    C
ATOM   3642  CG  ASP B 110     -25.536 -23.504 -89.778  1.00114.33      1    C
ATOM   3643  OD1 ASP B 110     -25.214 -23.169 -90.938  1.00113.38      1    O
ATOM   3644  OD2 ASP B 110     -24.707 -23.637 -88.854  1.00105.59      1    O
ATOM   3645  N   ARG B 111     -30.109 -23.161 -89.882  1.00 89.32      1    N
ATOM   3646  CA  ARG B 111     -31.510 -23.459 -89.602  1.00 85.01      1    C
ATOM   3647  C   ARG B 111     -32.250 -23.867 -90.869  1.00 86.78      1    C
ATOM   3648  O   ARG B 111     -33.027 -24.829 -90.862  1.00 86.68      1    O
ATOM   3649  CB  ARG B 111     -32.184 -22.243 -88.966  1.00 81.74      1    C
ATOM   3650  CG  ARG B 111     -31.904 -22.059 -87.486  1.00 87.82      1    C
ATOM   3651  CD  ARG B 111     -32.900 -21.093 -86.857  1.00 97.88      1    C
ATOM   3652  NE  ARG B 111     -33.248 -19.998 -87.755  1.00100.55      1    N
ATOM   3653  CZ  ARG B 111     -34.440 -19.830 -88.311  1.00110.98      1    C
ATOM   3654  NH1 ARG B 111     -35.439 -20.664 -88.069  1.00104.51      1    N
ATOM   3655  NH2 ARG B 111     -34.636 -18.800 -89.129  1.00109.62      1    N
ATOM   3656  N   ALA B 112     -32.022 -23.144 -91.967  1.00 75.29      1    N
ATOM   3657  CA  ALA B 112     -32.674 -23.481 -93.229  1.00 75.33      1    C
ATOM   3658  C   ALA B 112     -32.208 -24.833 -93.755  1.00 84.09      1    C
ATOM   3659  O   ALA B 112     -33.019 -25.626 -94.247  1.00 91.92      1    O
ATOM   3660  CB  ALA B 112     -32.416 -22.384 -94.261  1.00 71.37      1    C
ATOM   3661  N   ILE B 113     -30.906 -25.114 -93.662  1.00 81.23      1    N
ATOM   3662  CA  ILE B 113     -30.391 -26.410 -94.095  1.00 71.77      1    C
ATOM   3663  C   ILE B 113     -30.935 -27.523 -93.208  1.00 86.00      1    C
ATOM   3664  O   ILE B 113     -31.293 -28.604 -93.692  1.00 85.93      1    O
ATOM   3665  CB  ILE B 113     -28.852 -26.395 -94.106  1.00 65.66      1    C
ATOM   3666  CG1 ILE B 113     -28.339 -25.270 -95.009  1.00 71.45      1    C
ATOM   3667  CG2 ILE B 113     -28.305 -27.747 -94.543  1.00 55.78      1    C
ATOM   3668  CD1 ILE B 113     -28.131 -25.673 -96.447  1.00 79.00      1    C
ATOM   3669  N   HIS B 114     -31.002 -27.279 -91.896  1.00 72.88      1    N
ATOM   3670  CA  HIS B 114     -31.494 -28.297 -90.972  1.00 71.23      1    C
ATOM   3671  C   HIS B 114     -32.946 -28.653 -91.267  1.00 84.26      1    C
ATOM   3672  O   HIS B 114     -33.352 -29.810 -91.115  1.00 85.51      1    O
ATOM   3673  CB  HIS B 114     -31.340 -27.811 -89.530  1.00 90.52      1    C
ATOM   3674  CG  HIS B 114     -31.335 -28.911 -88.514  1.00 97.55      1    C
ATOM   3675  ND1 HIS B 114     -32.135 -30.029 -88.617  1.00 93.29      1    N
ATOM   3676  CD2 HIS B 114     -30.627 -29.060 -87.369  1.00 96.19      1    C
ATOM   3677  CE1 HIS B 114     -31.918 -30.820 -87.582  1.00 95.13      1    C
ATOM   3678  NE2 HIS B 114     -31.007 -30.256 -86.809  1.00 99.71      1    N
ATOM   3679  N   THR B 115     -33.744 -27.669 -91.693  1.00 73.94      1    N
ATOM   3680  CA  THR B 115     -35.146 -27.933 -92.000  1.00 80.21      1    C
ATOM   3681  C   THR B 115     -35.297 -28.775 -93.260  1.00 77.93      1    C
ATOM   3682  O   THR B 115     -36.213 -29.600 -93.347  1.00 84.03      1    O
ATOM   3683  CB  THR B 115     -35.908 -26.616 -92.161  1.00 76.24      1    C
ATOM   3684  OG1 THR B 115     -35.147 -25.723 -92.984  1.00 95.76      1    O
ATOM   3685  CG2 THR B 115     -36.147 -25.962 -90.810  1.00 73.86      1    C
ATOM   3686  N   ALA B 116     -34.416 -28.581 -94.242  1.00 69.95      1    N
ATOM   3687  CA  ALA B 116     -34.483 -29.365 -95.468  1.00 69.78      1    C
ATOM   3688  C   ALA B 116     -33.836 -30.734 -95.311  1.00 80.84      1    C
ATOM   3689  O   ALA B 116     -34.235 -31.684 -95.995  1.00 82.23      1    O
ATOM   3690  CB  ALA B 116     -33.819 -28.604 -96.616  1.00 80.92      1    C
ATOM   3691  N   LYS B 117     -32.845 -30.856 -94.427  1.00 85.32      1    N
ATOM   3692  CA  LYS B 117     -32.149 -32.127 -94.256  1.00 82.63      1    C
ATOM   3693  C   LYS B 117     -33.010 -33.137 -93.504  1.00 86.42      1    C
ATOM   3694  O   LYS B 117     -33.249 -34.250 -93.989  1.00 71.83      1    O
ATOM   3695  CB  LYS B 117     -30.822 -31.902 -93.529  1.00 83.93      1    C
ATOM   3696  CG  LYS B 117     -30.175 -33.177 -93.015  1.00 94.63      1    C
ATOM   3697  CD  LYS B 117     -29.323 -32.901 -91.785  1.00106.16      1    C
ATOM   3698  CE  LYS B 117     -29.726 -33.791 -90.620  1.00105.33      1    C
ATOM   3699  NZ  LYS B 117     -29.741 -35.230 -90.997  1.00 86.92      1    N
ATOM   3700  N   SER B 118     -33.483 -32.767 -92.314  1.00 98.49      1    N
ATOM   3701  CA  SER B 118     -34.235 -33.687 -91.462  1.00 93.18      1    C
ATOM   3702  C   SER B 118     -35.563 -34.060 -92.111  1.00 86.00      1    C
ATOM   3703  O   SER B 118     -36.470 -33.227 -92.214  1.00 80.82      1    O
ATOM   3704  CB  SER B 118     -34.466 -33.058 -90.093  1.00 76.73      1    C
ATOM   3705  OG  SER B 118     -33.237 -32.779 -89.446  1.00 79.11      1    O
ATOM   3706  N   ILE B 119     -35.683 -35.318 -92.543  1.00 74.91      1    N
ATOM   3707  CA  ILE B 119     -36.912 -35.859 -93.110  1.00 79.36      1    C
ATOM   3708  C   ILE B 119     -37.089 -37.289 -92.615  1.00 97.38      1    C
ATOM   3709  O   ILE B 119     -36.186 -37.884 -92.024  1.00100.35      1    O
ATOM   3710  CB  ILE B 119     -36.910 -35.836 -94.653  1.00 67.69      1    C
ATOM   3711  CG1 ILE B 119     -35.650 -36.512 -95.191  1.00 86.83      1    C
ATOM   3712  CG2 ILE B 119     -37.007 -34.418 -95.167  1.00 86.00      1    C
ATOM   3713  CD1 ILE B 119     -35.792 -37.035 -96.604  1.00102.00      1    C
ATOM   3714  N   LYS B 120     -38.276 -37.840 -92.861  1.00100.87      1    N
ATOM   3715  CA  LYS B 120     -38.575 -39.232 -92.551  1.00 93.34      1    C
ATOM   3716  C   LYS B 120     -38.391 -40.061 -93.815  1.00101.93      1    C
ATOM   3717  O   LYS B 120     -39.078 -39.833 -94.818  1.00102.77      1    O
ATOM   3718  CB  LYS B 120     -39.989 -39.404 -91.997  1.00106.45      1    C
ATOM   3719  CG  LYS B 120     -40.104 -40.504 -90.950  1.00 96.45      1    C
ATOM   3720  CD  LYS B 120     -41.473 -40.521 -90.292  1.00 97.61      1    C
ATOM   3721  CE  LYS B 120     -41.729 -41.858 -89.621  1.00 97.98      1    C
ATOM   3722  NZ  LYS B 120     -42.314 -42.856 -90.554  1.00 90.71      1    N
ATOM   3723  N   ILE B 121     -37.459 -41.009 -93.768  1.00110.83      1    N
ATOM   3724  CA  ILE B 121     -37.119 -41.827 -94.926  1.00109.40      1    C
ATOM   3725  C   ILE B 121     -37.519 -43.282 -94.723  1.00107.14      1    C
ATOM   3726  O   ILE B 121     -37.601 -44.037 -95.708  1.00 96.71      1    O
ATOM   3727  CB  ILE B 121     -35.611 -41.714 -95.249  1.00102.55      1    C
ATOM   3728  CG1 ILE B 121     -35.214 -42.518 -96.489  1.00103.35      1    C
ATOM   3729  CG2 ILE B 121     -34.779 -42.149 -94.045  1.00 91.23      1    C
ATOM   3730  CD1 ILE B 121     -35.993 -42.151 -97.735  1.00101.79      1    C
ATOM   3731  N   GLY B 122     -37.846 -43.676 -93.500  1.00117.32      1    N
ATOM   3732  CA  GLY B 122     -38.083 -45.058 -93.153  1.00123.69      1    C
ATOM   3733  C   GLY B 122     -36.868 -45.677 -92.485  1.00128.81      1    C
ATOM   3734  O   GLY B 122     -35.745 -45.176 -92.571  1.00136.52      1    O
ATOM   3735  N   ASP B 123     -37.100 -46.799 -91.808  1.00125.17      1    N
ATOM   3736  CA  ASP B 123     -36.023 -47.440 -91.066  1.00130.76      1    C
ATOM   3737  C   ASP B 123     -35.117 -48.308 -91.929  1.00120.07      1    C
ATOM   3738  O   ASP B 123     -34.031 -48.677 -91.469  1.00115.26      1    O
ATOM   3739  CB  ASP B 123     -36.599 -48.280 -89.926  1.00148.34      1    C
ATOM   3740  CG  ASP B 123     -35.793 -48.150 -88.651  1.00153.87      1    C
ATOM   3741  OD1 ASP B 123     -34.845 -47.336 -88.632  1.00134.16      1    O
ATOM   3742  OD2 ASP B 123     -36.104 -48.855 -87.669  1.00167.49      1    O
ATOM   3743  N   GLU B 124     -35.520 -48.643 -93.157  1.00106.44      1    N
ATOM   3744  CA  GLU B 124     -34.660 -49.469 -93.997  1.00112.79      1    C
ATOM   3745  C   GLU B 124     -33.555 -48.658 -94.665  1.00117.05      1    C
ATOM   3746  O   GLU B 124     -32.474 -49.196 -94.928  1.00127.19      1    O
ATOM   3747  CB  GLU B 124     -35.493 -50.202 -95.054  1.00124.74      1    C
ATOM   3748  CG  GLU B 124     -35.861 -49.367 -96.275  1.00136.90      1    C
ATOM   3749  CD  GLU B 124     -36.341 -50.211 -97.441  1.00143.05      1    C
ATOM   3750  OE1 GLU B 124     -36.756 -51.366 -97.211  1.00149.26      1    O
ATOM   3751  OE2 GLU B 124     -36.302 -49.719 -98.588  1.00132.30      1    O
ATOM   3752  N   GLN B 125     -33.800 -47.383 -94.948  1.00103.42      1    N
ATOM   3753  CA  GLN B 125     -32.814 -46.517 -95.575  1.00 94.62      1    C
ATOM   3754  C   GLN B 125     -32.082 -45.670 -94.538  1.00 79.19      1    C
ATOM   3755  O   GLN B 125     -32.457 -45.600 -93.366  1.00 62.75      1    O
ATOM   3756  CB  GLN B 125     -33.471 -45.623 -96.628  1.00 94.04      1    C
ATOM   3757  CG  GLN B 125     -34.081 -46.384 -97.791  1.00104.30      1    C
ATOM   3758  CD  GLN B 125     -33.895 -45.666 -99.113  1.00122.28      1    C
ATOM   3759  OE1 GLN B 125     -34.724 -44.848 -99.511  1.00132.32      1    O
ATOM   3760  NE2 GLN B 125     -32.800 -45.970 -99.802  1.00111.09      1    N
ATOM   3761  N   ARG B 126     -31.017 -45.019 -95.000  1.00 92.53      1    N
ATOM   3762  CA  ARG B 126     -30.180 -44.169 -94.166  1.00 92.90      1    C
ATOM   3763  C   ARG B 126     -29.504 -43.144 -95.066  1.00 93.56      1    C
ATOM   3764  O   ARG B 126     -29.082 -43.469 -96.180  1.00 88.95      1    O
ATOM   3765  CB  ARG B 126     -29.144 -44.983 -93.374  1.00 94.44      1    C
ATOM   3766  CG  ARG B 126     -27.850 -45.288 -94.117  1.00 82.23      1    C
ATOM   3767  CD  ARG B 126     -26.915 -46.146 -93.280  1.00 99.31      1    C
ATOM   3768  NE  ARG B 126     -25.748 -45.396 -92.829  1.00 95.03      1    N
ATOM   3769  CZ  ARG B 126     -24.936 -45.786 -91.857  1.00100.34      1    C
ATOM   3770  NH1 ARG B 126     -25.133 -46.921 -91.205  1.00 84.21      1    N
ATOM   3771  NH2 ARG B 126     -23.900 -45.019 -91.530  1.00104.67      1    N
ATOM   3772  N   ILE B 127     -29.449 -41.896 -94.600  1.00 87.00      1    N
ATOM   3773  CA  ILE B 127     -28.842 -40.840 -95.398  1.00 83.33      1    C
ATOM   3774  C   ILE B 127     -27.333 -41.052 -95.469  1.00 79.28      1    C
ATOM   3775  O   ILE B 127     -26.702 -41.556 -94.529  1.00 83.42      1    O
ATOM   3776  CB  ILE B 127     -29.191 -39.450 -94.833  1.00 87.54      1    C
ATOM   3777  CG1 ILE B 127     -28.389 -39.156 -93.562  1.00 87.94      1    C
ATOM   3778  CG2 ILE B 127     -30.687 -39.345 -94.567  1.00 85.27      1    C
ATOM   3779  CD1 ILE B 127     -28.853 -37.925 -92.817  1.00 78.72      1    C
ATOM   3780  N   LEU B 128     -26.752 -40.688 -96.606  1.00 79.53      1    N
ATOM   3781  CA  LEU B 128     -25.325 -40.862 -96.847  1.00 88.22      1    C
ATOM   3782  C   LEU B 128     -24.597 -39.556 -97.114  1.00 88.47      1    C
ATOM   3783  O   LEU B 128     -23.493 -39.357 -96.601  1.00 92.65      1    O
ATOM   3784  CB  LEU B 128     -25.105 -41.820 -98.028  1.00 93.26      1    C
ATOM   3785  CG  LEU B 128     -23.839 -42.678 -97.991  1.00 96.51      1    C
ATOM   3786  CD1 LEU B 128     -23.592 -43.211 -96.589  1.00 89.62      1    C
ATOM   3787  CD2 LEU B 128     -23.937 -43.820 -98.993  1.00 83.55      1    C
ATOM   3788  N   HIS B 129     -25.182 -38.659 -97.906  1.00 81.31      1    N
ATOM   3789  CA  HIS B 129     -24.553 -37.389 -98.233  1.00 71.92      1    C
ATOM   3790  C   HIS B 129     -25.593 -36.281 -98.199  1.00 74.23      1    C
ATOM   3791  O   HIS B 129     -26.743 -36.482 -98.601  1.00 64.04      1    O
ATOM   3792  CB  HIS B 129     -23.879 -37.425 -99.612  1.00 75.96      1    C
ATOM   3793  CG  HIS B 129     -22.747 -38.400 -99.710  1.00 82.11      1    C
ATOM   3794  ND1 HIS B 129     -21.429 -38.004 -99.783  1.00 91.80      1    N
ATOM   3795  CD2 HIS B 129     -22.736 -39.754 -99.757  1.00 83.45      1    C
ATOM   3796  CE1 HIS B 129     -20.654 -39.071 -99.864  1.00 87.23      1    C
ATOM   3797  NE2 HIS B 129     -21.423 -40.145 -99.849  1.00 90.82      1    N
ATOM   3798  N   VAL B 130     -25.178 -35.114 -97.716  1.00 68.78      1    N
ATOM   3799  CA  VAL B 130     -26.000 -33.910 -97.703  1.00 66.44      1    C
ATOM   3800  C   VAL B 130     -25.258 -32.832 -98.485  1.00 72.49      1    C
ATOM   3801  O   VAL B 130     -24.159 -32.416 -98.097  1.00 72.51      1    O
ATOM   3802  CB  VAL B 130     -26.325 -33.454 -96.270  1.00 72.31      1    C
ATOM   3803  CG1 VAL B 130     -25.075 -33.446 -95.396  1.00 76.85      1    C
ATOM   3804  CG2 VAL B 130     -26.970 -32.081 -96.281  1.00 80.10      1    C
ATOM   3805  N   ILE B 131     -25.844 -32.399 -99.594  1.00 67.52      1    N
ATOM   3806  CA  ILE B 131     -25.224 -31.443-100.499  1.00 73.58      1    C
ATOM   3807  C   ILE B 131     -26.154 -30.245-100.644  1.00 83.05      1    C
ATOM   3808  O   ILE B 131     -27.160 -30.308-101.351  1.00 84.34      1    O
ATOM   3809  CB  ILE B 131     -24.922 -32.077-101.869  1.00 69.81      1    C
ATOM   3810  CG1 ILE B 131     -24.355 -33.489-101.696  1.00 62.15      1    C
ATOM   3811  CG2 ILE B 131     -23.958 -31.205-102.658  1.00 83.95      1    C
ATOM   3812  CD1 ILE B 131     -23.945 -34.148-102.994  1.00 65.97      1    C
ATOM   3813  N   PRO B 132     -25.849 -29.131 -99.982  1.00 69.29      1    N
ATOM   3814  CA  PRO B 132     -26.657 -27.921-100.170  1.00 57.38      1    C
ATOM   3815  C   PRO B 132     -26.465 -27.342-101.562  1.00 63.09      1    C
ATOM   3816  O   PRO B 132     -25.345 -27.264-102.073  1.00 83.82      1    O
ATOM   3817  CB  PRO B 132     -26.122 -26.969 -99.095  1.00 64.92      1    C
ATOM   3818  CG  PRO B 132     -25.540 -27.871 -98.054  1.00 59.54      1    C
ATOM   3819  CD  PRO B 132     -24.947 -29.015 -98.824  1.00 56.38      1    C
ATOM   3820  N   GLN B 133     -27.573 -26.932-102.176  1.00 60.11      1    N
ATOM   3821  CA  GLN B 133     -27.581 -26.354-103.508  1.00 71.91      1    C
ATOM   3822  C   GLN B 133     -27.946 -24.867-103.421  1.00 73.14      1    C
ATOM   3823  O   GLN B 133     -27.638 -24.210-102.411  1.00 70.00      1    O
ATOM   3824  CB  GLN B 133     -28.509 -27.173-104.401  1.00 77.25      1    C
ATOM   3825  CG  GLN B 133     -27.903 -28.493-104.856  1.00 79.06      1    C
ATOM   3826  CD  GLN B 133     -28.894 -29.375-105.587  1.00 90.54      1    C
ATOM   3827  OE1 GLN B 133     -30.037 -28.983-105.823  1.00 96.29      1    O
ATOM   3828  NE2 GLN B 133     -28.459 -30.575-105.954  1.00 76.75      1    N
ATOM   3829  N   GLU B 134     -28.588 -24.345-104.465  1.00 73.86      1    N
ATOM   3830  CA  GLU B 134     -28.901 -22.923-104.544  1.00 91.43      1    C
ATOM   3831  C   GLU B 134     -29.877 -22.487-103.455  1.00 97.91      1    C
ATOM   3832  O   GLU B 134     -30.839 -23.191-103.132  1.00 85.75      1    O
ATOM   3833  CB  GLU B 134     -29.480 -22.598-105.923  1.00101.09      1    C
ATOM   3834  CG  GLU B 134     -30.742 -23.378-106.266  1.00119.34      1    C
ATOM   3835  CD  GLU B 134     -30.915 -23.584-107.756  1.00125.12      1    C
ATOM   3836  OE1 GLU B 134     -30.850 -22.587-108.505  1.00125.00      1    O
ATOM   3837  OE2 GLU B 134     -31.120 -24.742-108.177  1.00115.18      1    O
ATOM   3838  N   PHE B 135     -29.607 -21.318-102.876  1.00 96.26      1    N
ATOM   3839  CA  PHE B 135     -30.484 -20.703-101.892  1.00 73.61      1    C
ATOM   3840  C   PHE B 135     -31.578 -19.905-102.606  1.00 81.63      1    C
ATOM   3841  O   PHE B 135     -31.613 -19.814-103.837  1.00 97.83      1    O
ATOM   3842  CB  PHE B 135     -29.669 -19.815-100.953  1.00 73.94      1    C
ATOM   3843  CG  PHE B 135     -29.313 -20.465 -99.642  1.00 70.99      1    C
ATOM   3844  CD1 PHE B 135     -30.296 -20.958 -98.801  1.00 84.53      1    C
ATOM   3845  CD2 PHE B 135     -27.988 -20.603 -99.263  1.00 79.49      1    C
ATOM   3846  CE1 PHE B 135     -29.961 -21.551 -97.594  1.00 89.80      1    C
ATOM   3847  CE2 PHE B 135     -27.649 -21.199 -98.063  1.00 78.94      1    C
ATOM   3848  CZ  PHE B 135     -28.637 -21.676 -97.229  1.00 84.34      1    C
ATOM   3849  N   THR B 136     -32.486 -19.311-101.830  1.00 74.64      1    N
ATOM   3850  CA  THR B 136     -33.541 -18.477-102.409  1.00 74.13      1    C
ATOM   3851  C   THR B 136     -34.070 -17.546-101.326  1.00 74.63      1    C
ATOM   3852  O   THR B 136     -34.693 -18.013-100.371  1.00 85.44      1    O
ATOM   3853  CB  THR B 136     -34.660 -19.338-102.989  1.00 79.04      1    C
ATOM   3854  OG1 THR B 136     -34.202 -19.971-104.190  1.00115.96      1    O
ATOM   3855  CG2 THR B 136     -35.881 -18.485-103.310  1.00 66.55      1    C
ATOM   3856  N   ILE B 137     -33.829 -16.244-101.475  1.00 82.00      1    N
ATOM   3857  CA  ILE B 137     -34.287 -15.235-100.523  1.00 72.77      1    C
ATOM   3858  C   ILE B 137     -35.373 -14.400-101.190  1.00 90.35      1    C
ATOM   3859  O   ILE B 137     -35.123 -13.766-102.223  1.00106.58      1    O
ATOM   3860  CB  ILE B 137     -33.132 -14.341-100.041  1.00 50.21      1    C
ATOM   3861  CG1 ILE B 137     -32.157 -15.138 -99.177  1.00 68.14      1    C
ATOM   3862  CG2 ILE B 137     -33.671 -13.150 -99.268  1.00 61.82      1    C
ATOM   3863  CD1 ILE B 137     -30.958 -14.335 -98.717  1.00 72.87      1    C
ATOM   3864  N   ASP B 138     -36.562 -14.373-100.574  1.00 69.39      1    N
ATOM   3865  CA  ASP B 138     -37.729 -13.612-101.028  1.00 71.46      1    C
ATOM   3866  C   ASP B 138     -37.795 -13.416-102.539  1.00 88.81      1    C
ATOM   3867  O   ASP B 138     -37.616 -12.296-103.030  1.00102.27      1    O
ATOM   3868  CB  ASP B 138     -37.767 -12.245-100.341  1.00 82.05      1    C
ATOM   3869  CG  ASP B 138     -37.977 -12.347 -98.845  1.00 86.13      1    C
ATOM   3870  OD1 ASP B 138     -38.274 -13.455 -98.355  1.00 90.18      1    O
ATOM   3871  OD2 ASP B 138     -37.845 -11.314 -98.158  1.00 83.50      1    O
ATOM   3872  N   TYR B 139     -38.028 -14.501-103.279  1.00 97.02      1    N
ATOM   3873  CA  TYR B 139     -38.208 -14.450-104.732  1.00104.70      1    C
ATOM   3874  C   TYR B 139     -36.927 -14.007-105.437  1.00104.97      1    C
ATOM   3875  O   TYR B 139     -36.929 -13.099-106.272  1.00103.94      1    O
ATOM   3876  CB  TYR B 139     -39.395 -13.564-105.129  1.00115.62      1    C
ATOM   3877  CG  TYR B 139     -40.591 -13.658-104.207  1.00129.86      1    C
ATOM   3878  CD1 TYR B 139     -41.117 -14.893-103.845  1.00133.03      1    C
ATOM   3879  CD2 TYR B 139     -41.202 -12.515-103.710  1.00129.16      1    C
ATOM   3880  CE1 TYR B 139     -42.214 -14.985-103.007  1.00140.28      1    C
ATOM   3881  CE2 TYR B 139     -42.298 -12.597-102.873  1.00142.53      1    C
ATOM   3882  CZ  TYR B 139     -42.800 -13.833-102.525  1.00154.90      1    C
ATOM   3883  OH  TYR B 139     -43.891 -13.918-101.691  1.00146.88      1    O
ATOM   3884  N   GLN B 140     -35.817 -14.648-105.081  1.00109.66      1    N
ATOM   3885  CA  GLN B 140     -34.564 -14.423-105.790  1.00106.45      1    C
ATOM   3886  C   GLN B 140     -33.805 -15.741-105.829  1.00104.71      1    C
ATOM   3887  O   GLN B 140     -33.443 -16.285-104.782  1.00100.60      1    O
ATOM   3888  CB  GLN B 140     -33.753 -13.318-105.104  1.00 94.04      1    C
ATOM   3889  CG  GLN B 140     -32.253 -13.365-105.314  1.00114.97      1    C
ATOM   3890  CD  GLN B 140     -31.569 -12.095-104.834  1.00113.26      1    C
ATOM   3891  OE1 GLN B 140     -30.487 -11.743-105.303  1.00 93.13      1    O
ATOM   3892  NE2 GLN B 140     -32.201 -11.400-103.893  1.00113.70      1    N
ATOM   3893  N   GLU B 141     -33.568 -16.242-107.036  1.00102.78      1    N
ATOM   3894  CA  GLU B 141     -33.037 -17.575-107.287  1.00103.11      1    C
ATOM   3895  C   GLU B 141     -31.533 -17.571-107.535  1.00106.73      1    C
ATOM   3896  O   GLU B 141     -30.934 -16.558-107.903  1.00120.02      1    O
ATOM   3897  CB  GLU B 141     -33.754 -18.244-108.463  1.00107.18      1    C
ATOM   3898  CG  GLU B 141     -35.024 -18.990-108.069  1.00107.83      1    C
ATOM   3899  CD  GLU B 141     -36.267 -18.128-108.121  1.00128.07      1    C
ATOM   3900  OE1 GLU B 141     -36.149 -16.893-107.984  1.00127.00      1    O
ATOM   3901  OE2 GLU B 141     -37.369 -18.690-108.302  1.00131.87      1    O
ATOM   3902  N   GLY B 142     -30.929 -18.733-107.299  1.00 99.53      1    N
ATOM   3903  CA  GLY B 142     -29.542 -18.977-107.640  1.00102.91      1    C
ATOM   3904  C   GLY B 142     -28.549 -18.158-106.850  1.00 99.78      1    C
ATOM   3905  O   GLY B 142     -27.797 -17.352-107.409  1.00111.35      1    O
ATOM   3906  N   ILE B 143     -28.544 -18.359-105.538  1.00 82.24      1    N
ATOM   3907  CA  ILE B 143     -27.558 -17.763-104.650  1.00 88.71      1    C
ATOM   3908  C   ILE B 143     -26.708 -18.896-104.097  1.00100.34      1    C
ATOM   3909  O   ILE B 143     -27.241 -19.927-103.669  1.00105.86      1    O
ATOM   3910  CB  ILE B 143     -28.220 -16.962-103.517  1.00 70.24      1    C
ATOM   3911  CG1 ILE B 143     -29.397 -16.147-104.051  1.00 80.09      1    C
ATOM   3912  CG2 ILE B 143     -27.206 -16.027-102.895  1.00 78.86      1    C
ATOM   3913  CD1 ILE B 143     -29.006 -15.086-105.053  1.00103.52      1    C
ATOM   3914  N   LYS B 144     -25.392 -18.713-104.113  1.00 85.83      1    N
ATOM   3915  CA  LYS B 144     -24.492 -19.743-103.609  1.00 95.74      1    C
ATOM   3916  C   LYS B 144     -24.076 -19.471-102.172  1.00 94.35      1    C
ATOM   3917  O   LYS B 144     -23.952 -20.406-101.373  1.00 96.51      1    O
ATOM   3918  CB  LYS B 144     -23.255 -19.847-104.502  1.00113.34      1    C
ATOM   3919  CG  LYS B 144     -22.634 -21.233-104.542  1.00101.09      1    C
ATOM   3920  CD  LYS B 144     -21.432 -21.332-103.619  1.00 84.43      1    C
ATOM   3921  CE  LYS B 144     -20.248 -20.551-104.166  1.00 83.65      1    C
ATOM   3922  NZ  LYS B 144     -19.092 -20.580-103.229  1.00 93.37      1    N
ATOM   3923  N   ASN B 145     -23.860 -18.204-101.829  1.00 93.28      1    N
ATOM   3924  CA  ASN B 145     -23.441 -17.817-100.485  1.00 97.61      1    C
ATOM   3925  C   ASN B 145     -24.115 -16.497-100.149  1.00 95.00      1    C
ATOM   3926  O   ASN B 145     -23.544 -15.418-100.355  1.00100.03      1    O
ATOM   3927  CB  ASN B 145     -21.920 -17.704-100.376  1.00109.57      1    C
ATOM   3928  CG  ASN B 145     -21.473 -17.107 -99.054  1.00109.74      1    C
ATOM   3929  OD1 ASN B 145     -22.083 -17.350 -98.013  1.00101.03      1    O
ATOM   3930  ND2 ASN B 145     -20.407 -16.316 -99.092  1.00111.93      1    N
ATOM   3931  N   PRO B 146     -25.343 -16.541 -99.641  1.00 92.42      1    N
ATOM   3932  CA  PRO B 146     -26.021 -15.290 -99.256  1.00 92.47      1    C
ATOM   3933  C   PRO B 146     -25.724 -14.923 -97.807  1.00 89.69      1    C
ATOM   3934  O   PRO B 146     -26.575 -15.005 -96.924  1.00 85.04      1    O
ATOM   3935  CB  PRO B 146     -27.495 -15.632 -99.484  1.00 86.85      1    C
ATOM   3936  CG  PRO B 146     -27.576 -17.087 -99.200  1.00 85.92      1    C
ATOM   3937  CD  PRO B 146     -26.280 -17.677 -99.703  1.00 96.64      1    C
ATOM   3938  N   LEU B 147     -24.464 -14.593 -97.537  1.00 94.15      1    N
ATOM   3939  CA  LEU B 147     -24.056 -14.115 -96.224  1.00 88.27      1    C
ATOM   3940  C   LEU B 147     -24.072 -12.591 -96.241  1.00 84.19      1    C
ATOM   3941  O   LEU B 147     -23.513 -11.971 -97.152  1.00100.73      1    O
ATOM   3942  CB  LEU B 147     -22.669 -14.644 -95.856  1.00107.96      1    C
ATOM   3943  CG  LEU B 147     -22.357 -14.814 -94.363  1.00 98.10      1    C
ATOM   3944  CD1 LEU B 147     -21.209 -15.793 -94.166  1.00108.00      1    C
ATOM   3945  CD2 LEU B 147     -22.039 -13.482 -93.694  1.00 74.62      1    C
ATOM   3946  N   GLY B 148     -24.707 -11.989 -95.238  1.00 72.52      1    N
ATOM   3947  CA  GLY B 148     -24.768 -10.547 -95.145  1.00 83.99      1    C
ATOM   3948  C   GLY B 148     -25.902  -9.899 -95.912  1.00 83.94      1    C
ATOM   3949  O   GLY B 148     -26.159  -8.705 -95.711  1.00 94.53      1    O
ATOM   3950  N   LEU B 149     -26.584 -10.641 -96.782  1.00 68.59      1    N
ATOM   3951  CA  LEU B 149     -27.635 -10.074 -97.611  1.00 68.71      1    C
ATOM   3952  C   LEU B 149     -28.873  -9.759 -96.770  1.00 79.66      1    C
ATOM   3953  O   LEU B 149     -28.949 -10.066 -95.577  1.00 83.33      1    O
ATOM   3954  CB  LEU B 149     -27.997 -11.039 -98.739  1.00 62.17      1    C
ATOM   3955  CG  LEU B 149     -27.009 -11.161 -99.902  1.00 70.36      1    C
ATOM   3956  CD1 LEU B 149     -27.620 -11.956-101.045  1.00 77.12      1    C
ATOM   3957  CD2 LEU B 149     -26.565  -9.788-100.379  1.00 76.87      1    C
ATOM   3958  N   SER B 150     -29.857  -9.135 -97.415  1.00 71.62      1    N
ATOM   3959  CA  SER B 150     -31.067  -8.684 -96.746  1.00 79.98      1    C
ATOM   3960  C   SER B 150     -32.275  -9.450 -97.268  1.00 81.29      1    C
ATOM   3961  O   SER B 150     -32.330  -9.837 -98.439  1.00 68.30      1    O
ATOM   3962  CB  SER B 150     -31.280  -7.176 -96.944  1.00 84.18      1    C
ATOM   3963  OG  SER B 150     -32.588  -6.787 -96.565  1.00 83.43      1    O
ATOM   3964  N   GLY B 151     -33.246  -9.654 -96.386  1.00 86.35      1    N
ATOM   3965  CA  GLY B 151     -34.458 -10.357 -96.758  1.00 71.49      1    C
ATOM   3966  C   GLY B 151     -35.352 -10.537 -95.552  1.00 74.94      1    C
ATOM   3967  O   GLY B 151     -35.144  -9.923 -94.504  1.00 65.59      1    O
ATOM   3968  N   VAL B 152     -36.353 -11.405 -95.709  1.00 81.23      1    N
ATOM   3969  CA  VAL B 152     -37.287 -11.729 -94.641  1.00 65.18      1    C
ATOM   3970  C   VAL B 152     -37.317 -13.225 -94.355  1.00 77.76      1    C
ATOM   3971  O   VAL B 152     -37.303 -13.640 -93.191  1.00 82.86      1    O
ATOM   3972  CB  VAL B 152     -38.709 -11.213 -94.964  1.00 55.57      1    C
ATOM   3973  CG1 VAL B 152     -39.667 -11.544 -93.831  1.00 81.66      1    C
ATOM   3974  CG2 VAL B 152     -38.686  -9.716 -95.231  1.00 83.84      1    C
ATOM   3975  N   ARG B 153     -37.350 -14.051 -95.397  1.00 74.75      1    N
ATOM   3976  CA  ARG B 153     -37.317 -15.496 -95.240  1.00 72.12      1    C
ATOM   3977  C   ARG B 153     -36.681 -16.098 -96.483  1.00 86.16      1    C
ATOM   3978  O   ARG B 153     -36.791 -15.547 -97.581  1.00 91.71      1    O
ATOM   3979  CB  ARG B 153     -38.719 -16.073 -94.999  1.00 79.62      1    C
ATOM   3980  CG  ARG B 153     -39.596 -16.165 -96.236  1.00 78.00      1    C
ATOM   3981  CD  ARG B 153     -40.869 -16.943 -95.941  1.00 80.60      1    C
ATOM   3982  NE  ARG B 153     -41.657 -17.190 -97.143  1.00 85.74      1    N
ATOM   3983  CZ  ARG B 153     -42.835 -17.798 -97.154  1.00 83.92      1    C
ATOM   3984  NH1 ARG B 153     -43.402 -18.229 -96.039  1.00 83.80      1    N
ATOM   3985  NH2 ARG B 153     -43.463 -17.976 -98.313  1.00101.22      1    N
ATOM   3986  N   MET B 154     -36.003 -17.227 -96.306  1.00 96.84      1    N
ATOM   3987  CA  MET B 154     -35.267 -17.840 -97.399  1.00 91.47      1    C
ATOM   3988  C   MET B 154     -35.658 -19.303 -97.541  1.00 76.01      1    C
ATOM   3989  O   MET B 154     -36.322 -19.883 -96.678  1.00 72.91      1    O
ATOM   3990  CB  MET B 154     -33.750 -17.707 -97.214  1.00 71.32      1    C
ATOM   3991  CG  MET B 154     -33.240 -18.052 -95.837  1.00 63.89      1    C
ATOM   3992  SD  MET B 154     -31.538 -17.496 -95.660  1.00 99.99      1    S
ATOM   3993  CE  MET B 154     -30.949 -18.638 -94.424  1.00 64.84      1    C
ATOM   3994  N   GLU B 155     -35.233 -19.895 -98.656  1.00 77.81      1    N
ATOM   3995  CA  GLU B 155     -35.463 -21.304 -98.930  1.00 79.66      1    C
ATOM   3996  C   GLU B 155     -34.206 -21.914 -99.530  1.00 75.35      1    C
ATOM   3997  O   GLU B 155     -33.427 -21.237-100.207  1.00 89.13      1    O
ATOM   3998  CB  GLU B 155     -36.637 -21.524 -99.897  1.00 74.09      1    C
ATOM   3999  CG  GLU B 155     -37.943 -20.870 -99.487  1.00 85.94      1    C
ATOM   4000  CD  GLU B 155     -39.018 -21.025-100.544  1.00111.01      1    C
ATOM   4001  OE1 GLU B 155     -38.979 -22.028-101.287  1.00111.81      1    O
ATOM   4002  OE2 GLU B 155     -39.899 -20.144-100.633  1.00117.08      1    O
ATOM   4003  N   VAL B 156     -34.018 -23.205 -99.270  1.00 69.14      1    N
ATOM   4004  CA  VAL B 156     -32.846 -23.944 -99.717  1.00 72.35      1    C
ATOM   4005  C   VAL B 156     -33.322 -25.250-100.337  1.00 83.00      1    C
ATOM   4006  O   VAL B 156     -34.322 -25.832 -99.909  1.00 87.70      1    O
ATOM   4007  CB  VAL B 156     -31.858 -24.207 -98.556  1.00 49.10      1    C
ATOM   4008  CG1 VAL B 156     -32.569 -24.863 -97.380  1.00 72.43      1    C
ATOM   4009  CG2 VAL B 156     -30.660 -25.029 -99.018  1.00 62.63      1    C
ATOM   4010  N   SER B 157     -32.601 -25.707-101.356  1.00 72.77      1    N
ATOM   4011  CA  SER B 157     -32.787 -27.033-101.925  1.00 73.20      1    C
ATOM   4012  C   SER B 157     -31.534 -27.850-101.650  1.00 79.67      1    C
ATOM   4013  O   SER B 157     -30.425 -27.418-101.978  1.00 88.63      1    O
ATOM   4014  CB  SER B 157     -33.064 -26.957-103.428  1.00 92.95      1    C
ATOM   4015  OG  SER B 157     -31.864 -26.774-104.161  1.00100.87      1    O
ATOM   4016  N   VAL B 158     -31.707 -29.015-101.032  1.00 79.55      1    N
ATOM   4017  CA  VAL B 158     -30.591 -29.864-100.636  1.00 70.69      1    C
ATOM   4018  C   VAL B 158     -30.726 -31.211-101.330  1.00 77.51      1    C
ATOM   4019  O   VAL B 158     -31.824 -31.772-101.415  1.00 63.42      1    O
ATOM   4020  CB  VAL B 158     -30.532 -30.040 -99.104  1.00 55.78      1    C
ATOM   4021  CG1 VAL B 158     -29.309 -30.846 -98.710  1.00 81.63      1    C
ATOM   4022  CG2 VAL B 158     -30.534 -28.686 -98.413  1.00 53.53      1    C
ATOM   4023  N   HIS B 159     -29.602 -31.726-101.824  1.00 79.84      1    N
ATOM   4024  CA  HIS B 159     -29.551 -33.032-102.466  1.00 70.59      1    C
ATOM   4025  C   HIS B 159     -29.191 -34.096-101.436  1.00 70.10      1    C
ATOM   4026  O   HIS B 159     -28.189 -33.965-100.724  1.00 64.47      1    O
ATOM   4027  CB  HIS B 159     -28.535 -33.022-103.609  1.00 65.66      1    C
ATOM   4028  CG  HIS B 159     -28.677 -34.169-104.558  1.00 73.89      1    C
ATOM   4029  ND1 HIS B 159     -28.418 -35.474-104.197  1.00 81.99      1    N
ATOM   4030  CD2 HIS B 159     -29.053 -34.206-105.859  1.00 67.56      1    C
ATOM   4031  CE1 HIS B 159     -28.628 -36.264-105.234  1.00 78.44      1    C
ATOM   4032  NE2 HIS B 159     -29.014 -35.520-106.255  1.00 73.34      1    N
ATOM   4033  N   LEU B 160     -30.008 -35.145-101.359  1.00 71.24      1    N
ATOM   4034  CA  LEU B 160     -29.857 -36.204-100.368  1.00 66.58      1    C
ATOM   4035  C   LEU B 160     -29.574 -37.530-101.059  1.00 77.04      1    C
ATOM   4036  O   LEU B 160     -30.318 -37.937-101.957  1.00 90.52      1    O
ATOM   4037  CB  LEU B 160     -31.114 -36.328 -99.499  1.00 55.93      1    C
ATOM   4038  CG  LEU B 160     -31.166 -35.589 -98.159  1.00 54.04      1    C
ATOM   4039  CD1 LEU B 160     -30.576 -34.195 -98.264  1.00 63.94      1    C
ATOM   4040  CD2 LEU B 160     -32.595 -35.522 -97.652  1.00 75.33      1    C
ATOM   4041  N   ILE B 161     -28.501 -38.198-100.640  1.00 73.76      1    N
ATOM   4042  CA  ILE B 161     -28.165 -39.542-101.095  1.00 81.04      1    C
ATOM   4043  C   ILE B 161     -28.457 -40.514 -99.960  1.00 79.46      1    C
ATOM   4044  O   ILE B 161     -27.959 -40.338 -98.842  1.00 82.47      1    O
ATOM   4045  CB  ILE B 161     -26.695 -39.642-101.538  1.00 79.93      1    C
ATOM   4046  CG1 ILE B 161     -26.331 -38.478-102.463  1.00 71.54      1    C
ATOM   4047  CG2 ILE B 161     -26.430 -40.986-102.206  1.00 87.86      1    C
ATOM   4048  CD1 ILE B 161     -26.650 -38.729-103.920  1.00 62.56      1    C
ATOM   4049  N   SER B 162     -29.262 -41.535-100.246  1.00 75.94      1    N
ATOM   4050  CA  SER B 162     -29.666 -42.510 -99.244  1.00 80.15      1    C
ATOM   4051  C   SER B 162     -29.410 -43.918 -99.761  1.00 90.40      1    C
ATOM   4052  O   SER B 162     -29.361 -44.163-100.969  1.00 94.11      1    O
ATOM   4053  CB  SER B 162     -31.146 -42.350 -98.868  1.00 88.20      1    C
ATOM   4054  OG  SER B 162     -31.988 -42.690 -99.955  1.00 94.08      1    O
ATOM   4055  N   CYS B 163     -29.245 -44.848 -98.821  1.00 91.27      1    N
ATOM   4056  CA  CYS B 163     -28.970 -46.239 -99.150  1.00 86.44      1    C
ATOM   4057  C   CYS B 163     -29.633 -47.138 -98.117  1.00 83.85      1    C
ATOM   4058  O   CYS B 163     -29.970 -46.705 -97.013  1.00 91.46      1    O
ATOM   4059  CB  CYS B 163     -27.464 -46.517 -99.208  1.00 78.71      1    C
ATOM   4060  SG  CYS B 163     -26.645 -46.461 -97.599  1.00 72.27      1    S
ATOM   4061  N   HIS B 164     -29.816 -48.403 -98.494  1.00 88.42      1    N
ATOM   4062  CA  HIS B 164     -30.330 -49.401 -97.565  1.00 84.66      1    C
ATOM   4063  C   HIS B 164     -29.379 -49.554 -96.383  1.00 83.27      1    C
ATOM   4064  O   HIS B 164     -28.170 -49.730 -96.561  1.00 91.42      1    O
ATOM   4065  CB  HIS B 164     -30.515 -50.741 -98.276  1.00 90.89      1    C
ATOM   4066  CG  HIS B 164     -31.343 -51.725 -97.510  1.00115.03      1    C
ATOM   4067  ND1 HIS B 164     -32.090 -51.372 -96.407  1.00121.74      1    N
ATOM   4068  CD2 HIS B 164     -31.544 -53.052 -97.691  1.00128.92      1    C
ATOM   4069  CE1 HIS B 164     -32.714 -52.438 -95.941  1.00126.90      1    C
ATOM   4070  NE2 HIS B 164     -32.400 -53.471 -96.701  1.00131.21      1    N
ATOM   4071  N   ASN B 165     -29.933 -49.476 -95.171  1.00 88.98      1    N
ATOM   4072  CA  ASN B 165     -29.106 -49.498 -93.969  1.00 89.32      1    C
ATOM   4073  C   ASN B 165     -28.385 -50.832 -93.805  1.00 98.10      1    C
ATOM   4074  O   ASN B 165     -27.217 -50.863 -93.399  1.00106.23      1    O
ATOM   4075  CB  ASN B 165     -29.963 -49.199 -92.739  1.00 90.51      1    C
ATOM   4076  CG  ASN B 165     -29.138 -49.047 -91.475  1.00 90.14      1    C
ATOM   4077  OD1 ASN B 165     -27.934 -48.800 -91.530  1.00 87.85      1    O
ATOM   4078  ND2 ASN B 165     -29.786 -49.198 -90.326  1.00115.93      1    N
ATOM   4079  N   ASP B 166     -29.063 -51.943 -94.110  1.00101.24      1    N
ATOM   4080  CA  ASP B 166     -28.456 -53.260 -93.932  1.00 99.76      1    C
ATOM   4081  C   ASP B 166     -27.185 -53.409 -94.759  1.00 89.82      1    C
ATOM   4082  O   ASP B 166     -26.177 -53.933 -94.271  1.00 83.33      1    O
ATOM   4083  CB  ASP B 166     -29.457 -54.357 -94.293  1.00 96.52      1    C
ATOM   4084  CG  ASP B 166     -30.783 -54.194 -93.581  1.00123.80      1    C
ATOM   4085  OD1 ASP B 166     -30.814 -53.540 -92.518  1.00131.60      1    O
ATOM   4086  OD2 ASP B 166     -31.796 -54.726 -94.083  1.00136.17      1    O
ATOM   4087  N   MET B 167     -27.214 -52.959 -96.016  1.00 96.40      1    N
ATOM   4088  CA  MET B 167     -26.023 -53.041 -96.854  1.00 96.63      1    C
ATOM   4089  C   MET B 167     -24.899 -52.157 -96.329  1.00 93.37      1    C
ATOM   4090  O   MET B 167     -23.724 -52.431 -96.596  1.00 92.58      1    O
ATOM   4091  CB  MET B 167     -26.364 -52.657 -98.295  1.00 87.79      1    C
ATOM   4092  CG  MET B 167     -26.781 -53.818 -99.192  1.00 79.18      1    C
ATOM   4093  SD  MET B 167     -27.999 -54.931 -98.460  1.00110.00      1    S
ATOM   4094  CE  MET B 167     -26.962 -56.304 -97.957  1.00 95.03      1    C
ATOM   4095  N   ALA B 168     -25.230 -51.101 -95.584  1.00 97.69      1    N
ATOM   4096  CA  ALA B 168     -24.190 -50.264 -94.998  1.00 96.41      1    C
ATOM   4097  C   ALA B 168     -23.636 -50.863 -93.710  1.00101.68      1    C
ATOM   4098  O   ALA B 168     -22.433 -50.762 -93.447  1.00100.92      1    O
ATOM   4099  CB  ALA B 168     -24.732 -48.857 -94.741  1.00 95.37      1    C
ATOM   4100  N   ARG B 169     -24.495 -51.483 -92.894  1.00105.54      1    N
ATOM   4101  CA  ARG B 169     -24.027 -52.075 -91.644  1.00108.37      1    C
ATOM   4102  C   ARG B 169     -23.022 -53.192 -91.894  1.00102.03      1    C
ATOM   4103  O   ARG B 169     -21.990 -53.273 -91.216  1.00 98.91      1    O
ATOM   4104  CB  ARG B 169     -25.213 -52.611 -90.841  1.00120.74      1    C
ATOM   4105  CG  ARG B 169     -26.247 -51.569 -90.458  1.00120.74      1    C
ATOM   4106  CD  ARG B 169     -27.504 -52.230 -89.911  1.00107.71      1    C
ATOM   4107  NE  ARG B 169     -27.205 -53.257 -88.920  1.00123.01      1    N
ATOM   4108  CZ  ARG B 169     -26.937 -53.015 -87.644  1.00120.82      1    C
ATOM   4109  NH1 ARG B 169     -26.925 -51.783 -87.162  1.00121.86      1    N
ATOM   4110  NH2 ARG B 169     -26.679 -54.035 -86.831  1.00117.28      1    N
ATOM   4111  N   ASN B 170     -23.307 -54.064 -92.862  1.00 96.56      1    N
ATOM   4112  CA  ASN B 170     -22.432 -55.203 -93.114  1.00 99.75      1    C
ATOM   4113  C   ASN B 170     -21.096 -54.770 -93.710  1.00 95.88      1    C
ATOM   4114  O   ASN B 170     -20.053 -55.352 -93.391  1.00102.31      1    O
ATOM   4115  CB  ASN B 170     -23.134 -56.205 -94.024  1.00 87.40      1    C
ATOM   4116  CG  ASN B 170     -24.471 -56.659 -93.475  1.00103.79      1    C
ATOM   4117  OD1 ASN B 170     -24.713 -56.604 -92.270  1.00116.86      1    O
ATOM   4118  ND2 ASN B 170     -25.348 -57.116 -94.362  1.00 89.21      1    N
ATOM   4119  N   ILE B 171     -21.107 -53.763 -94.589  1.00 93.42      1    N
ATOM   4120  CA  ILE B 171     -19.855 -53.275 -95.164  1.00 83.88      1    C
ATOM   4121  C   ILE B 171     -18.974 -52.677 -94.075  1.00 88.92      1    C
ATOM   4122  O   ILE B 171     -17.752 -52.874 -94.065  1.00 94.36      1    O
ATOM   4123  CB  ILE B 171     -20.135 -52.270 -96.297  1.00 93.31      1    C
ATOM   4124  CG1 ILE B 171     -20.779 -52.983 -97.489  1.00 95.36      1    C
ATOM   4125  CG2 ILE B 171     -18.856 -51.566 -96.724  1.00 91.73      1    C
ATOM   4126  CD1 ILE B 171     -19.785 -53.638 -98.428  1.00 82.05      1    C
ATOM   4127  N   ILE B 172     -19.578 -51.945 -93.137  1.00100.39      1    N
ATOM   4128  CA  ILE B 172     -18.827 -51.475 -91.978  1.00101.81      1    C
ATOM   4129  C   ILE B 172     -18.397 -52.660 -91.127  1.00 96.65      1    C
ATOM   4130  O   ILE B 172     -17.276 -52.694 -90.604  1.00 94.53      1    O
ATOM   4131  CB  ILE B 172     -19.661 -50.467 -91.166  1.00 95.89      1    C
ATOM   4132  CG1 ILE B 172     -20.013 -49.247 -92.018  1.00 92.93      1    C
ATOM   4133  CG2 ILE B 172     -18.916 -50.041 -89.909  1.00 94.34      1    C
ATOM   4134  CD1 ILE B 172     -21.064 -48.358 -91.390  1.00 92.91      1    C
ATOM   4135  N   LYS B 173     -19.281 -53.650 -90.978  1.00 88.72      1    N
ATOM   4136  CA  LYS B 173     -18.958 -54.837 -90.193  1.00 86.50      1    C
ATOM   4137  C   LYS B 173     -17.739 -55.557 -90.756  1.00 88.82      1    C
ATOM   4138  O   LYS B 173     -16.882 -56.024 -89.998  1.00 82.75      1    O
ATOM   4139  CB  LYS B 173     -20.163 -55.778 -90.158  1.00 81.61      1    C
ATOM   4140  CG  LYS B 173     -20.131 -56.813 -89.048  1.00 96.81      1    C
ATOM   4141  CD  LYS B 173     -21.435 -56.813 -88.268  1.00101.38      1    C
ATOM   4142  CE  LYS B 173     -22.613 -57.152 -89.171  1.00106.91      1    C
ATOM   4143  NZ  LYS B 173     -22.518 -58.532 -89.722  1.00114.66      1    N
ATOM   4144  N   ALA B 174     -17.640 -55.647 -92.085  1.00 94.80      1    N
ATOM   4145  CA  ALA B 174     -16.497 -56.313 -92.704  1.00 87.79      1    C
ATOM   4146  C   ALA B 174     -15.203 -55.555 -92.434  1.00 85.10      1    C
ATOM   4147  O   ALA B 174     -14.179 -56.157 -92.091  1.00 98.09      1    O
ATOM   4148  CB  ALA B 174     -16.730 -56.468 -94.207  1.00 70.70      1    C
ATOM   4149  N   VAL B 175     -15.231 -54.231 -92.586  1.00 80.16      1    N
ATOM   4150  CA  VAL B 175     -14.032 -53.429 -92.362  1.00 82.63      1    C
ATOM   4151  C   VAL B 175     -13.683 -53.406 -90.879  1.00 93.39      1    C
ATOM   4152  O   VAL B 175     -12.506 -53.461 -90.500  1.00 91.29      1    O
ATOM   4153  CB  VAL B 175     -14.228 -52.011 -92.928  1.00 92.78      1    C
ATOM   4154  CG1 VAL B 175     -13.049 -51.124 -92.566  1.00112.62      1    C
ATOM   4155  CG2 VAL B 175     -14.419 -52.067 -94.437  1.00 78.37      1    C
ATOM   4156  N   GLU B 176     -14.701 -53.324 -90.018  1.00104.03      1    N
ATOM   4157  CA  GLU B 176     -14.476 -53.306 -88.577  1.00114.11      1    C
ATOM   4158  C   GLU B 176     -13.800 -54.585 -88.097  1.00108.36      1    C
ATOM   4159  O   GLU B 176     -13.053 -54.560 -87.112  1.00105.15      1    O
ATOM   4160  CB  GLU B 176     -15.804 -53.098 -87.846  1.00107.38      1    C
ATOM   4161  CG  GLU B 176     -15.701 -52.345 -86.530  1.00111.74      1    C
ATOM   4162  CD  GLU B 176     -16.866 -51.395 -86.319  1.00113.88      1    C
ATOM   4163  OE1 GLU B 176     -18.020 -51.871 -86.264  1.00106.33      1    O
ATOM   4164  OE2 GLU B 176     -16.630 -50.173 -86.213  1.00111.84      1    O
ATOM   4165  N   ARG B 177     -14.050 -55.710 -88.776  1.00 96.08      1    N
ATOM   4166  CA  ARG B 177     -13.462 -56.985 -88.378  1.00 93.78      1    C
ATOM   4167  C   ARG B 177     -11.948 -57.021 -88.544  1.00100.57      1    C
ATOM   4168  O   ARG B 177     -11.291 -57.862 -87.920  1.00116.60      1    O
ATOM   4169  CB  ARG B 177     -14.063 -58.120 -89.211  1.00 92.86      1    C
ATOM   4170  CG  ARG B 177     -15.483 -58.525 -88.860  1.00101.31      1    C
ATOM   4171  CD  ARG B 177     -15.678 -58.791 -87.379  1.00106.23      1    C
ATOM   4172  NE  ARG B 177     -16.967 -59.419 -87.104  1.00 99.17      1    N
ATOM   4173  CZ  ARG B 177     -17.348 -60.608 -87.554  1.00106.13      1    C
ATOM   4174  NH1 ARG B 177     -16.552 -61.357 -88.302  1.00105.97      1    N
ATOM   4175  NH2 ARG B 177     -18.561 -61.059 -87.248  1.00116.67      1    N
ATOM   4176  N   CYS B 178     -11.377 -56.135 -89.360  1.00112.17      1    N
ATOM   4177  CA  CYS B 178      -9.938 -56.084 -89.579  1.00110.44      1    C
ATOM   4178  C   CYS B 178      -9.225 -55.119 -88.640  1.00106.27      1    C
ATOM   4179  O   CYS B 178      -8.120 -54.664 -88.957  1.00104.28      1    O
ATOM   4180  CB  CYS B 178      -9.639 -55.720 -91.035  1.00101.58      1    C
ATOM   4181  SG  CYS B 178     -10.597 -56.660 -92.245  1.00 82.93      1    S
ATOM   4182  N   GLY B 179      -9.827 -54.794 -87.498  1.00102.85      1    N
ATOM   4183  CA  GLY B 179      -9.207 -53.850 -86.593  1.00108.16      1    C
ATOM   4184  C   GLY B 179      -9.223 -52.415 -87.062  1.00113.24      1    C
ATOM   4185  O   GLY B 179      -8.583 -51.567 -86.434  1.00116.89      1    O
ATOM   4186  N   LEU B 180      -9.928 -52.116 -88.147  1.00113.68      1    N
ATOM   4187  CA  LEU B 180      -9.988 -50.774 -88.701  1.00121.08      1    C
ATOM   4188  C   LEU B 180     -11.305 -50.106 -88.325  1.00124.20      1    C
ATOM   4189  O   LEU B 180     -12.311 -50.764 -88.051  1.00124.87      1    O
ATOM   4190  CB  LEU B 180      -9.835 -50.812 -90.224  1.00115.15      1    C
ATOM   4191  CG  LEU B 180      -8.720 -51.702 -90.780  1.00101.77      1    C
ATOM   4192  CD1 LEU B 180      -8.678 -51.631 -92.301  1.00 86.30      1    C
ATOM   4193  CD2 LEU B 180      -7.373 -51.322 -90.184  1.00 97.80      1    C
ATOM   4194  N   LYS B 181     -11.283 -48.776 -88.313  1.00119.24      1    N
ATOM   4195  CA  LYS B 181     -12.458 -47.967 -88.020  1.00121.37      1    C
ATOM   4196  C   LYS B 181     -12.782 -47.109 -89.233  1.00114.14      1    C
ATOM   4197  O   LYS B 181     -11.887 -46.486 -89.813  1.00107.53      1    O
ATOM   4198  CB  LYS B 181     -12.226 -47.087 -86.787  1.00116.59      1    C
ATOM   4199  CG  LYS B 181     -12.839 -45.697 -86.881  1.00119.30      1    C
ATOM   4200  CD  LYS B 181     -12.110 -44.708 -85.989  1.00120.16      1    C
ATOM   4201  CE  LYS B 181     -12.779 -43.343 -86.019  1.00118.69      1    C
ATOM   4202  NZ  LYS B 181     -12.091 -42.366 -85.131  1.00122.75      1    N
ATOM   4203  N   VAL B 182     -14.050 -47.088 -89.623  1.00112.39      1    N
ATOM   4204  CA  VAL B 182     -14.464 -46.279 -90.762  1.00 99.31      1    C
ATOM   4205  C   VAL B 182     -14.734 -44.857 -90.291  1.00106.58      1    C
ATOM   4206  O   VAL B 182     -15.299 -44.634 -89.213  1.00115.78      1    O
ATOM   4207  CB  VAL B 182     -15.693 -46.899 -91.454  1.00 84.39      1    C
ATOM   4208  CG1 VAL B 182     -15.373 -48.304 -91.931  1.00 89.53      1    C
ATOM   4209  CG2 VAL B 182     -16.892 -46.923 -90.519  1.00 91.69      1    C
ATOM   4210  N   GLU B 183     -14.297 -43.885 -91.088  1.00102.10      1    N
ATOM   4211  CA  GLU B 183     -14.545 -42.480 -90.794  1.00 95.68      1    C
ATOM   4212  C   GLU B 183     -15.823 -41.988 -91.464  1.00106.83      1    C
ATOM   4213  O   GLU B 183     -16.653 -41.337 -90.822  1.00115.46      1    O
ATOM   4214  CB  GLU B 183     -13.346 -41.627 -91.217  1.00 96.44      1    C
ATOM   4215  CG  GLU B 183     -12.099 -41.880 -90.386  1.00 98.06      1    C
ATOM   4216  CD  GLU B 183     -11.250 -40.636 -90.207  1.00119.67      1    C
ATOM   4217  OE1 GLU B 183     -11.357 -39.715 -91.043  1.00125.13      1    O
ATOM   4218  OE2 GLU B 183     -10.479 -40.580 -89.227  1.00125.37      1    O
ATOM   4219  N   GLN B 184     -15.992 -42.291 -92.749  1.00 99.47      1    N
ATOM   4220  CA  GLN B 184     -17.179 -41.871 -93.475  1.00 96.99      1    C
ATOM   4221  C   GLN B 184     -17.399 -42.801 -94.659  1.00 85.33      1    C
ATOM   4222  O   GLN B 184     -16.439 -43.244 -95.295  1.00 80.96      1    O
ATOM   4223  CB  GLN B 184     -17.044 -40.424 -93.964  1.00 81.10      1    C
ATOM   4224  CG  GLN B 184     -18.363 -39.737 -94.264  1.00102.43      1    C
ATOM   4225  CD  GLN B 184     -18.262 -38.228 -94.172  1.00112.82      1    C
ATOM   4226  OE1 GLN B 184     -18.984 -37.503 -94.855  1.00109.34      1    O
ATOM   4227  NE2 GLN B 184     -17.359 -37.747 -93.326  1.00109.79      1    N
ATOM   4228  N   LEU B 185     -18.666 -43.089 -94.942  1.00 87.57      1    N
ATOM   4229  CA  LEU B 185     -19.045 -43.833 -96.134  1.00 74.94      1    C
ATOM   4230  C   LEU B 185     -19.307 -42.860 -97.273  1.00 83.23      1    C
ATOM   4231  O   LEU B 185     -19.917 -41.805 -97.078  1.00 86.56      1    O
ATOM   4232  CB  LEU B 185     -20.286 -44.692 -95.882  1.00 68.43      1    C
ATOM   4233  CG  LEU B 185     -20.091 -46.044 -95.191  1.00 70.74      1    C
ATOM   4234  CD1 LEU B 185     -19.803 -45.875 -93.708  1.00 91.64      1    C
ATOM   4235  CD2 LEU B 185     -21.307 -46.933 -95.410  1.00 73.88      1    C
ATOM   4236  N   VAL B 186     -18.841 -43.219 -98.465  1.00 76.90      1    N
ATOM   4237  CA  VAL B 186     -18.937 -42.357 -99.634  1.00 65.01      1    C
ATOM   4238  C   VAL B 186     -19.588 -43.152-100.753  1.00 66.42      1    C
ATOM   4239  O   VAL B 186     -19.211 -44.303-101.001  1.00 78.73      1    O
ATOM   4240  CB  VAL B 186     -17.556 -41.833-100.072  1.00 60.32      1    C
ATOM   4241  CG1 VAL B 186     -17.652 -41.130-101.417  1.00 71.72      1    C
ATOM   4242  CG2 VAL B 186     -16.977 -40.906 -99.015  1.00 83.23      1    C
ATOM   4243  N   PHE B 187     -20.567 -42.547-101.420  1.00 58.71      1    N
ATOM   4244  CA  PHE B 187     -21.174 -43.186-102.577  1.00 56.62      1    C
ATOM   4245  C   PHE B 187     -20.131 -43.310-103.680  1.00 71.80      1    C
ATOM   4246  O   PHE B 187     -19.442 -42.339-104.007  1.00 75.04      1    O
ATOM   4247  CB  PHE B 187     -22.382 -42.385-103.059  1.00 68.53      1    C
ATOM   4248  CG  PHE B 187     -22.860 -42.771-104.430  1.00 65.45      1    C
ATOM   4249  CD1 PHE B 187     -23.181 -44.086-104.723  1.00 69.02      1    C
ATOM   4250  CD2 PHE B 187     -22.993 -41.818-105.425  1.00 68.70      1    C
ATOM   4251  CE1 PHE B 187     -23.620 -44.444-105.983  1.00 71.34      1    C
ATOM   4252  CE2 PHE B 187     -23.432 -42.169-106.687  1.00 67.85      1    C
ATOM   4253  CZ  PHE B 187     -23.747 -43.484-106.966  1.00 66.45      1    C
ATOM   4254  N   SER B 188     -20.010 -44.515-104.238  1.00 79.12      1    N
ATOM   4255  CA  SER B 188     -18.960 -44.791-105.215  1.00 82.84      1    C
ATOM   4256  C   SER B 188     -19.043 -43.846-106.409  1.00 78.32      1    C
ATOM   4257  O   SER B 188     -18.038 -43.249-106.810  1.00 84.17      1    O
ATOM   4258  CB  SER B 188     -19.046 -46.247-105.667  1.00 78.47      1    C
ATOM   4259  OG  SER B 188     -19.969 -46.388-106.728  1.00 89.57      1    O
ATOM   4260  N   GLY B 189     -20.234 -43.706-106.996  1.00 72.25      1    N
ATOM   4261  CA  GLY B 189     -20.380 -42.849-108.161  1.00 67.73      1    C
ATOM   4262  C   GLY B 189     -20.002 -41.403-107.904  1.00 73.77      1    C
ATOM   4263  O   GLY B 189     -19.569 -40.700-108.821  1.00 83.20      1    O
ATOM   4264  N   LEU B 190     -20.166 -40.934-106.665  1.00 74.65      1    N
ATOM   4265  CA  LEU B 190     -19.736 -39.580-106.331  1.00 78.55      1    C
ATOM   4266  C   LEU B 190     -18.217 -39.498-106.247  1.00 71.08      1    C
ATOM   4267  O   LEU B 190     -17.604 -38.567-106.782  1.00 82.04      1    O
ATOM   4268  CB  LEU B 190     -20.383 -39.132-105.017  1.00 75.22      1    C
ATOM   4269  CG  LEU B 190     -20.091 -37.717-104.502  1.00 75.32      1    C
ATOM   4270  CD1 LEU B 190     -21.314 -37.144-103.804  1.00 89.21      1    C
ATOM   4271  CD2 LEU B 190     -18.896 -37.697-103.554  1.00 86.16      1    C
ATOM   4272  N   ALA B 191     -17.592 -40.465-105.571  1.00 68.79      1    N
ATOM   4273  CA  ALA B 191     -16.135 -40.490-105.487  1.00 79.58      1    C
ATOM   4274  C   ALA B 191     -15.502 -40.782-106.841  1.00 73.92      1    C
ATOM   4275  O   ALA B 191     -14.490 -40.170-107.203  1.00 85.11      1    O
ATOM   4276  CB  ALA B 191     -15.686 -41.521-104.454  1.00 98.18      1    C
ATOM   4277  N   SER B 192     -16.086 -41.706-107.608  1.00 77.39      1    N
ATOM   4278  CA  SER B 192     -15.560 -42.004-108.935  1.00 73.88      1    C
ATOM   4279  C   SER B 192     -15.646 -40.806-109.869  1.00 81.34      1    C
ATOM   4280  O   SER B 192     -14.885 -40.734-110.838  1.00 96.52      1    O
ATOM   4281  CB  SER B 192     -16.299 -43.199-109.541  1.00 80.17      1    C
ATOM   4282  OG  SER B 192     -17.481 -42.788-110.204  1.00113.21      1    O
ATOM   4283  N   SER B 193     -16.557 -39.870-109.608  1.00 74.85      1    N
ATOM   4284  CA  SER B 193     -16.629 -38.634-110.374  1.00 66.69      1    C
ATOM   4285  C   SER B 193     -15.698 -37.553-109.845  1.00 78.32      1    C
ATOM   4286  O   SER B 193     -15.330 -36.647-110.601  1.00 86.39      1    O
ATOM   4287  CB  SER B 193     -18.064 -38.099-110.386  1.00 73.93      1    C
ATOM   4288  OG  SER B 193     -18.710 -38.336-109.149  1.00 85.07      1    O
ATOM   4289  N   ASN B 194     -15.304 -37.629-108.573  1.00 77.42      1    N
ATOM   4290  CA  ASN B 194     -14.523 -36.569-107.947  1.00 84.72      1    C
ATOM   4291  C   ASN B 194     -13.066 -36.550-108.389  1.00 90.49      1    C
ATOM   4292  O   ASN B 194     -12.349 -35.604-108.044  1.00112.21      1    O
ATOM   4293  CB  ASN B 194     -14.597 -36.701-106.425  1.00 92.04      1    C
ATOM   4294  CG  ASN B 194     -15.659 -35.809-105.813  1.00106.50      1    C
ATOM   4295  OD1 ASN B 194     -16.423 -35.156-106.525  1.00 98.70      1    O
ATOM   4296  ND2 ASN B 194     -15.715 -35.779-104.487  1.00114.91      1    N
ATOM   4297  N   ALA B 195     -12.607 -37.556-109.137  1.00 74.87      1    N
ATOM   4298  CA  ALA B 195     -11.218 -37.615-109.577  1.00 94.21      1    C
ATOM   4299  C   ALA B 195     -11.107 -37.987-111.051  1.00102.90      1    C
ATOM   4300  O   ALA B 195     -10.071 -38.505-111.481  1.00109.80      1    O
ATOM   4301  CB  ALA B 195     -10.420 -38.598-108.719  1.00 89.37      1    C
ATOM   4302  N   VAL B 196     -12.158 -37.735-111.828  1.00 90.57      1    N
ATOM   4303  CA  VAL B 196     -12.195 -38.010-113.260  1.00 77.72      1    C
ATOM   4304  C   VAL B 196     -12.740 -36.767-113.954  1.00 89.36      1    C
ATOM   4305  O   VAL B 196     -12.662 -36.632-115.180  1.00 95.49      1    O
ATOM   4306  CB  VAL B 196     -13.040 -39.265-113.565  1.00 63.97      1    C
ATOM   4307  CG1 VAL B 196     -13.016 -39.599-115.041  1.00 72.25      1    C
ATOM   4308  CG2 VAL B 196     -12.517 -40.453-112.781  1.00 74.28      1    C
ATOM   4309  N   ILE B 197     -13.255 -35.829-113.163  1.00 88.22      1    N
ATOM   4310  CA  ILE B 197     -13.938 -34.647-113.670  1.00 72.65      1    C
ATOM   4311  C   ILE B 197     -13.077 -33.417-113.421  1.00 72.95      1    C
ATOM   4312  O   ILE B 197     -12.511 -33.249-112.334  1.00 84.07      1    O
ATOM   4313  CB  ILE B 197     -15.314 -34.486-112.992  1.00 85.73      1    C
ATOM   4314  CG1 ILE B 197     -16.295 -35.547-113.486  1.00 71.01      1    C
ATOM   4315  CG2 ILE B 197     -15.884 -33.096-113.228  1.00103.11      1    C
ATOM   4316  CD1 ILE B 197     -17.713 -35.299-113.021  1.00 84.85      1    C
ATOM   4317  N   THR B 198     -12.978 -32.561-114.434  1.00 71.77      1    N
ATOM   4318  CA  THR B 198     -12.414 -31.230-114.284  1.00 90.52      1    C
ATOM   4319  C   THR B 198     -13.533 -30.236-114.002  1.00102.77      1    C
ATOM   4320  O   THR B 198     -14.680 -30.439-114.408  1.00 90.57      1    O
ATOM   4321  CB  THR B 198     -11.645 -30.810-115.539  1.00101.14      1    C
ATOM   4322  OG1 THR B 198     -12.473 -30.989-116.694  1.00102.69      1    O
ATOM   4323  CG2 THR B 198     -10.379 -31.640-115.694  1.00118.17      1    C
ATOM   4324  N   GLU B 199     -13.189 -29.157-113.292  1.00112.47      1    N
ATOM   4325  CA  GLU B 199     -14.198 -28.182-112.881  1.00102.75      1    C
ATOM   4326  C   GLU B 199     -14.993 -27.668-114.075  1.00 83.37      1    C
ATOM   4327  O   GLU B 199     -16.200 -27.424-113.972  1.00 73.41      1    O
ATOM   4328  CB  GLU B 199     -13.531 -27.017-112.145  1.00102.92      1    C
ATOM   4329  CG  GLU B 199     -12.997 -27.354-110.756  1.00115.77      1    C
ATOM   4330  CD  GLU B 199     -13.806 -28.422-110.042  1.00120.70      1    C
ATOM   4331  OE1 GLU B 199     -15.037 -28.254-109.900  1.00116.68      1    O
ATOM   4332  OE2 GLU B 199     -13.211 -29.436-109.622  1.00120.56      1    O
ATOM   4333  N   ASP B 200     -14.324 -27.480-115.214  1.00 88.09      1    N
ATOM   4334  CA  ASP B 200     -15.018 -27.069-116.430  1.00 90.80      1    C
ATOM   4335  C   ASP B 200     -16.053 -28.095-116.879  1.00 85.91      1    C
ATOM   4336  O   ASP B 200     -17.087 -27.719-117.444  1.00 71.31      1    O
ATOM   4337  CB  ASP B 200     -14.007 -26.808-117.547  1.00 77.28      1    C
ATOM   4338  CG  ASP B 200     -12.859 -25.927-117.096  1.00 92.93      1    C
ATOM   4339  OD1 ASP B 200     -13.035 -24.691-117.066  1.00 97.39      1    O
ATOM   4340  OD2 ASP B 200     -11.782 -26.469-116.771  1.00110.39      1    O
ATOM   4341  N   GLU B 201     -15.808 -29.387-116.636  1.00 82.72      1    N
ATOM   4342  CA  GLU B 201     -16.741 -30.405-117.115  1.00 73.43      1    C
ATOM   4343  C   GLU B 201     -18.077 -30.337-116.385  1.00 82.14      1    C
ATOM   4344  O   GLU B 201     -19.135 -30.437-117.018  1.00 81.55      1    O
ATOM   4345  CB  GLU B 201     -16.120 -31.795-116.960  1.00 88.83      1    C
ATOM   4346  CG  GLU B 201     -15.258 -32.227-118.133  1.00 83.03      1    C
ATOM   4347  CD  GLU B 201     -14.538 -33.537-117.885  1.00 89.20      1    C
ATOM   4348  OE1 GLU B 201     -13.878 -33.663-116.832  1.00 86.13      1    O
ATOM   4349  OE2 GLU B 201     -14.627 -34.439-118.744  1.00 85.76      1    O
ATOM   4350  N   ARG B 202     -18.058 -30.178-115.059  1.00 85.22      1    N
ATOM   4351  CA  ARG B 202     -19.319 -30.056-114.331  1.00 82.39      1    C
ATOM   4352  C   ARG B 202     -20.045 -28.769-114.704  1.00 78.01      1    C
ATOM   4353  O   ARG B 202     -21.273 -28.762-114.846  1.00 61.80      1    O
ATOM   4354  CB  ARG B 202     -19.100 -30.164-112.821  1.00 80.58      1    C
ATOM   4355  CG  ARG B 202     -17.925 -29.411-112.244  1.00 90.90      1    C
ATOM   4356  CD  ARG B 202     -17.837 -29.727-110.759  1.00 95.63      1    C
ATOM   4357  NE  ARG B 202     -17.189 -31.012-110.521  1.00 96.10      1    N
ATOM   4358  CZ  ARG B 202     -16.260 -31.227-109.600  1.00104.92      1    C
ATOM   4359  NH1 ARG B 202     -15.857 -30.266-108.787  1.00104.61      1    N
ATOM   4360  NH2 ARG B 202     -15.729 -32.441-109.487  1.00108.76      1    N
ATOM   4361  N   GLU B 203     -19.302 -27.669-114.862  1.00 79.10      1    N
ATOM   4362  CA  GLU B 203     -19.928 -26.387-115.169  1.00 76.79      1    C
ATOM   4363  C   GLU B 203     -20.600 -26.407-116.535  1.00 66.32      1    C
ATOM   4364  O   GLU B 203     -21.597 -25.707-116.743  1.00 77.99      1    O
ATOM   4365  CB  GLU B 203     -18.889 -25.268-115.109  1.00 80.50      1    C
ATOM   4366  CG  GLU B 203     -19.399 -23.969-114.509  1.00 96.27      1    C
ATOM   4367  CD  GLU B 203     -19.336 -23.961-112.996  1.00116.52      1    C
ATOM   4368  OE1 GLU B 203     -18.611 -24.803-112.425  1.00121.53      1    O
ATOM   4369  OE2 GLU B 203     -20.011 -23.111-112.377  1.00119.91      1    O
ATOM   4370  N   LEU B 204     -20.073 -27.192-117.473  1.00 55.44      1    N
ATOM   4371  CA  LEU B 204     -20.694 -27.327-118.783  1.00 64.28      1    C
ATOM   4372  C   LEU B 204     -21.785 -28.388-118.794  1.00 79.58      1    C
ATOM   4373  O   LEU B 204     -22.727 -28.295-119.589  1.00 81.96      1    O
ATOM   4374  CB  LEU B 204     -19.639 -27.671-119.838  1.00 71.36      1    C
ATOM   4375  CG  LEU B 204     -18.750 -26.541-120.358  1.00 76.86      1    C
ATOM   4376  CD1 LEU B 204     -17.315 -27.016-120.546  1.00 79.07      1    C
ATOM   4377  CD2 LEU B 204     -19.312 -25.991-121.659  1.00 56.37      1    C
ATOM   4378  N   GLY B 205     -21.683 -29.379-117.913  1.00 86.57      1    N
ATOM   4379  CA  GLY B 205     -22.647 -30.456-117.823  1.00 80.22      1    C
ATOM   4380  C   GLY B 205     -22.067 -31.769-118.306  1.00 79.05      1    C
ATOM   4381  O   GLY B 205     -21.814 -31.946-119.501  1.00 79.33      1    O
ATOM   4382  N   VAL B 206     -21.849 -32.699-117.375  1.00 88.67      1    N
ATOM   4383  CA  VAL B 206     -21.262 -33.997-117.676  1.00 75.78      1    C
ATOM   4384  C   VAL B 206     -22.013 -35.071-116.898  1.00 66.98      1    C
ATOM   4385  O   VAL B 206     -22.629 -34.806-115.862  1.00 66.43      1    O
ATOM   4386  CB  VAL B 206     -19.750 -34.032-117.351  1.00 68.49      1    C
ATOM   4387  CG1 VAL B 206     -19.525 -34.204-115.862  1.00 63.67      1    C
ATOM   4388  CG2 VAL B 206     -19.051 -35.125-118.144  1.00 64.21      1    C
ATOM   4389  N   CYS B 207     -21.973 -36.295-117.422  1.00 65.81      1    N
ATOM   4390  CA  CYS B 207     -22.531 -37.464-116.746  1.00 65.36      1    C
ATOM   4391  C   CYS B 207     -21.496 -38.581-116.735  1.00 70.34      1    C
ATOM   4392  O   CYS B 207     -21.163 -39.131-117.789  1.00 82.34      1    O
ATOM   4393  CB  CYS B 207     -23.816 -37.936-117.422  1.00 61.69      1    C
ATOM   4394  SG  CYS B 207     -24.334 -39.585-116.893  1.00 76.53      1    S
ATOM   4395  N   VAL B 208     -20.991 -38.917-115.553  1.00 64.71      1    N
ATOM   4396  CA  VAL B 208     -20.082 -40.044-115.411  1.00 75.07      1    C
ATOM   4397  C   VAL B 208     -20.892 -41.301-115.123  1.00 70.23      1    C
ATOM   4398  O   VAL B 208     -22.065 -41.246-114.742  1.00 76.62      1    O
ATOM   4399  CB  VAL B 208     -19.033 -39.807-114.308  1.00 66.80      1    C
ATOM   4400  CG1 VAL B 208     -18.390 -38.448-114.479  1.00 71.02      1    C
ATOM   4401  CG2 VAL B 208     -19.673 -39.946-112.936  1.00 59.71      1    C
ATOM   4402  N   VAL B 209     -20.252 -42.455-115.307  1.00 59.72      1    N
ATOM   4403  CA  VAL B 209     -20.890 -43.737-115.036  1.00 72.45      1    C
ATOM   4404  C   VAL B 209     -19.825 -44.814-114.853  1.00 77.88      1    C
ATOM   4405  O   VAL B 209     -19.154 -45.221-115.808  1.00 82.35      1    O
ATOM   4406  CB  VAL B 209     -21.896 -44.100-116.147  1.00 74.02      1    C
ATOM   4407  CG1 VAL B 209     -21.286 -43.905-117.528  1.00 63.82      1    C
ATOM   4408  CG2 VAL B 209     -22.394 -45.517-115.966  1.00 81.79      1    C
ATOM   4409  N   ASP B 210     -19.650 -45.262-113.611  1.00 83.27      1    N
ATOM   4410  CA  ASP B 210     -18.659 -46.279-113.258  1.00 74.49      1    C
ATOM   4411  C   ASP B 210     -19.179 -47.657-113.655  1.00 91.07      1    C
ATOM   4412  O   ASP B 210     -19.913 -48.308-112.910  1.00 90.21      1    O
ATOM   4413  CB  ASP B 210     -18.335 -46.213-111.770  1.00 75.00      1    C
ATOM   4414  CG  ASP B 210     -17.408 -47.328-111.325  1.00 98.57      1    C
ATOM   4415  OD1 ASP B 210     -16.176 -47.148-111.419  1.00 92.64      1    O
ATOM   4416  OD2 ASP B 210     -17.910 -48.381-110.879  1.00 96.76      1    O
ATOM   4417  N   ILE B 211     -18.799 -48.107-114.850  1.00 91.58      1    N
ATOM   4418  CA  ILE B 211     -19.160 -49.443-115.322  1.00 81.32      1    C
ATOM   4419  C   ILE B 211     -18.201 -50.427-114.657  1.00 83.68      1    C
ATOM   4420  O   ILE B 211     -17.086 -50.642-115.135  1.00 93.91      1    O
ATOM   4421  CB  ILE B 211     -19.104 -49.552-116.848  1.00 80.93      1    C
ATOM   4422  CG1 ILE B 211     -19.792 -48.360-117.513  1.00 84.60      1    C
ATOM   4423  CG2 ILE B 211     -19.775 -50.840-117.301  1.00 78.58      1    C
ATOM   4424  CD1 ILE B 211     -21.297 -48.462-117.530  1.00 93.44      1    C
ATOM   4425  N   GLY B 212     -18.629 -51.029-113.557  1.00 80.43      1    N
ATOM   4426  CA  GLY B 212     -17.820 -51.977-112.823  1.00 89.40      1    C
ATOM   4427  C   GLY B 212     -18.124 -53.409-113.206  1.00 83.72      1    C
ATOM   4428  O   GLY B 212     -18.561 -53.699-114.326  1.00 68.24      1    O
ATOM   4429  N   ALA B 213     -17.880 -54.322-112.266  1.00 89.19      1    N
ATOM   4430  CA  ALA B 213     -18.187 -55.734-112.446  1.00 89.18      1    C
ATOM   4431  C   ALA B 213     -19.535 -56.125-111.862  1.00 80.55      1    C
ATOM   4432  O   ALA B 213     -19.865 -57.315-111.842  1.00 79.75      1    O
ATOM   4433  CB  ALA B 213     -17.100 -56.603-111.809  1.00102.54      1    C
ATOM   4434  N   GLY B 214     -20.316 -55.161-111.385  1.00 91.22      1    N
ATOM   4435  CA  GLY B 214     -21.558 -55.478-110.712  1.00 88.93      1    C
ATOM   4436  C   GLY B 214     -22.521 -54.315-110.616  1.00 79.87      1    C
ATOM   4437  O   GLY B 214     -23.738 -54.512-110.636  1.00 76.48      1    O
ATOM   4438  N   THR B 215     -21.994 -53.099-110.495  1.00 68.50      1    N
ATOM   4439  CA  THR B 215     -22.824 -51.922-110.293  1.00 75.36      1    C
ATOM   4440  C   THR B 215     -22.534 -50.882-111.364  1.00 76.25      1    C
ATOM   4441  O   THR B 215     -21.384 -50.697-111.774  1.00 74.19      1    O
ATOM   4442  CB  THR B 215     -22.593 -51.305-108.904  1.00 80.76      1    C
ATOM   4443  OG1 THR B 215     -21.188 -51.157-108.670  1.00103.35      1    O
ATOM   4444  CG2 THR B 215     -23.190 -52.191-107.819  1.00 74.03      1    C
ATOM   4445  N   MET B 216     -23.592 -50.212-111.814  1.00 83.49      1    N
ATOM   4446  CA  MET B 216     -23.512 -49.096-112.754  1.00 69.82      1    C
ATOM   4447  C   MET B 216     -23.758 -47.812-111.972  1.00 73.28      1    C
ATOM   4448  O   MET B 216     -24.897 -47.375-111.806  1.00 82.23      1    O
ATOM   4449  CB  MET B 216     -24.517 -49.237-113.877  1.00 63.12      1    C
ATOM   4450  CG  MET B 216     -24.031 -48.651-115.174  1.00 60.71      1    C
ATOM   4451  SD  MET B 216     -25.362 -48.478-116.363  1.00108.51      1    S
ATOM   4452  CE  MET B 216     -24.812 -49.642-117.586  1.00 75.50      1    C
ATOM   4453  N   ASP B 217     -22.677 -47.198-111.510  1.00 68.31      1    N
ATOM   4454  CA  ASP B 217     -22.761 -46.033-110.636  1.00 73.03      1    C
ATOM   4455  C   ASP B 217     -22.845 -44.789-111.512  1.00 73.77      1    C
ATOM   4456  O   ASP B 217     -21.840 -44.330-112.058  1.00 84.49      1    O
ATOM   4457  CB  ASP B 217     -21.559 -46.005-109.703  1.00 81.39      1    C
ATOM   4458  CG  ASP B 217     -21.289 -47.361-109.080  1.00 86.95      1    C
ATOM   4459  OD1 ASP B 217     -22.254 -48.009-108.624  1.00 79.81      1    O
ATOM   4460  OD2 ASP B 217     -20.114 -47.783-109.055  1.00 80.17      1    O
ATOM   4461  N   ILE B 218     -24.048 -44.231-111.632  1.00 74.26      1    N
ATOM   4462  CA  ILE B 218     -24.316 -43.098-112.511  1.00 64.53      1    C
ATOM   4463  C   ILE B 218     -24.393 -41.828-111.675  1.00 68.63      1    C
ATOM   4464  O   ILE B 218     -25.041 -41.805-110.621  1.00 65.43      1    O
ATOM   4465  CB  ILE B 218     -25.617 -43.309-113.306  1.00 53.83      1    C
ATOM   4466  CG1 ILE B 218     -25.436 -44.410-114.351  1.00 58.89      1    C
ATOM   4467  CG2 ILE B 218     -26.064 -42.015-113.970  1.00 53.90      1    C
ATOM   4468  CD1 ILE B 218     -26.684 -44.687-115.160  1.00 60.59      1    C
ATOM   4469  N   SER B 219     -23.731 -40.771-112.144  1.00 70.20      1    N
ATOM   4470  CA  SER B 219     -23.800 -39.457-111.520  1.00 76.13      1    C
ATOM   4471  C   SER B 219     -23.966 -38.411-112.611  1.00 73.53      1    C
ATOM   4472  O   SER B 219     -23.243 -38.437-113.611  1.00 66.49      1    O
ATOM   4473  CB  SER B 219     -22.546 -39.166-110.687  1.00 74.23      1    C
ATOM   4474  OG  SER B 219     -22.136 -40.314-109.964  1.00 69.07      1    O
ATOM   4475  N   ILE B 220     -24.913 -37.497-112.418  1.00 74.55      1    N
ATOM   4476  CA  ILE B 220     -25.238 -36.468-113.400  1.00 68.20      1    C
ATOM   4477  C   ILE B 220     -24.915 -35.111-112.793  1.00 68.80      1    C
ATOM   4478  O   ILE B 220     -25.347 -34.808-111.675  1.00 67.50      1    O
ATOM   4479  CB  ILE B 220     -26.716 -36.538-113.828  1.00 55.20      1    C
ATOM   4480  CG1 ILE B 220     -27.001 -37.854-114.554  1.00 47.69      1    C
ATOM   4481  CG2 ILE B 220     -27.072 -35.355-114.715  1.00 59.73      1    C
ATOM   4482  CD1 ILE B 220     -28.448 -38.021-114.964  1.00 61.48      1    C
ATOM   4483  N   TRP B 221     -24.158 -34.299-113.529  1.00 66.15      1    N
ATOM   4484  CA  TRP B 221     -23.758 -32.975-113.073  1.00 69.13      1    C
ATOM   4485  C   TRP B 221     -24.154 -31.940-114.114  1.00 69.88      1    C
ATOM   4486  O   TRP B 221     -23.838 -32.095-115.298  1.00 70.90      1    O
ATOM   4487  CB  TRP B 221     -22.246 -32.908-112.824  1.00 64.53      1    C
ATOM   4488  CG  TRP B 221     -21.733 -33.928-111.853  1.00 68.36      1    C
ATOM   4489  CD1 TRP B 221     -21.653 -35.277-112.044  1.00 69.64      1    C
ATOM   4490  CD2 TRP B 221     -21.208 -33.677-110.544  1.00 72.61      1    C
ATOM   4491  NE1 TRP B 221     -21.122 -35.883-110.931  1.00 68.95      1    N
ATOM   4492  CE2 TRP B 221     -20.839 -34.922-109.996  1.00 72.65      1    C
ATOM   4493  CE3 TRP B 221     -21.018 -32.522-109.780  1.00 76.66      1    C
ATOM   4494  CZ2 TRP B 221     -20.292 -35.044-108.721  1.00 73.47      1    C
ATOM   4495  CZ3 TRP B 221     -20.475 -32.645-108.514  1.00 86.64      1    C
ATOM   4496  CH2 TRP B 221     -20.118 -33.897-107.997  1.00 81.64      1    C
ATOM   4497  N   THR B 222     -24.845 -30.889-113.671  1.00 81.07      1    N
ATOM   4498  CA  THR B 222     -25.116 -29.718-114.494  1.00 83.09      1    C
ATOM   4499  C   THR B 222     -24.948 -28.473-113.638  1.00 79.62      1    C
ATOM   4500  O   THR B 222     -25.339 -28.459-112.467  1.00 68.44      1    O
ATOM   4501  CB  THR B 222     -26.533 -29.724-115.100  1.00 90.30      1    C
ATOM   4502  OG1 THR B 222     -27.488 -29.338-114.103  1.00 92.28      1    O
ATOM   4503  CG2 THR B 222     -26.906 -31.093-115.661  1.00 78.74      1    C
ATOM   4504  N   GLY B 223     -24.369 -27.430-114.228  1.00 75.23      1    N
ATOM   4505  CA  GLY B 223     -24.160 -26.187-113.508  1.00 79.82      1    C
ATOM   4506  C   GLY B 223     -23.238 -26.287-112.315  1.00 73.10      1    C
ATOM   4507  O   GLY B 223     -23.332 -25.463-111.402  1.00 82.43      1    O
ATOM   4508  N   GLY B 224     -22.348 -27.276-112.291  1.00 78.05      1    N
ATOM   4509  CA  GLY B 224     -21.424 -27.419-111.184  1.00 88.14      1    C
ATOM   4510  C   GLY B 224     -22.019 -28.006-109.927  1.00 88.33      1    C
ATOM   4511  O   GLY B 224     -21.469 -27.800-108.841  1.00 98.14      1    O
ATOM   4512  N   ALA B 225     -23.129 -28.732-110.038  1.00 80.81      1    N
ATOM   4513  CA  ALA B 225     -23.782 -29.335-108.886  1.00 86.21      1    C
ATOM   4514  C   ALA B 225     -24.259 -30.735-109.243  1.00 81.13      1    C
ATOM   4515  O   ALA B 225     -24.575 -31.025-110.400  1.00 70.57      1    O
ATOM   4516  CB  ALA B 225     -24.964 -28.486-108.398  1.00 90.02      1    C
ATOM   4517  N   LEU B 226     -24.307 -31.600-108.233  1.00 75.65      1    N
ATOM   4518  CA  LEU B 226     -24.795 -32.962-108.409  1.00 65.87      1    C
ATOM   4519  C   LEU B 226     -26.315 -32.933-108.510  1.00 69.91      1    C
ATOM   4520  O   LEU B 226     -26.998 -32.550-107.554  1.00 83.12      1    O
ATOM   4521  CB  LEU B 226     -24.345 -33.846-107.247  1.00 57.39      1    C
ATOM   4522  CG  LEU B 226     -24.762 -35.318-107.296  1.00 71.55      1    C
ATOM   4523  CD1 LEU B 226     -24.471 -35.921-108.663  1.00 82.60      1    C
ATOM   4524  CD2 LEU B 226     -24.072 -36.113-106.197  1.00 78.41      1    C
ATOM   4525  N   ARG B 227     -26.845 -33.333-109.665  1.00 57.93      1    N
ATOM   4526  CA  ARG B 227     -28.274 -33.226-109.931  1.00 65.38      1    C
ATOM   4527  C   ARG B 227     -29.028 -34.535-109.741  1.00 75.97      1    C
ATOM   4528  O   ARG B 227     -30.134 -34.526-109.190  1.00 84.52      1    O
ATOM   4529  CB  ARG B 227     -28.507 -32.719-111.358  1.00 67.17      1    C
ATOM   4530  CG  ARG B 227     -28.004 -31.309-111.614  1.00 92.36      1    C
ATOM   4531  CD  ARG B 227     -29.115 -30.284-111.442  1.00 96.79      1    C
ATOM   4532  NE  ARG B 227     -28.599 -28.922-111.363  1.00 84.89      1    N
ATOM   4533  CZ  ARG B 227     -28.242 -28.318-110.238  1.00 84.78      1    C
ATOM   4534  NH1 ARG B 227     -28.339 -28.926-109.067  1.00 87.71      1    N
ATOM   4535  NH2 ARG B 227     -27.781 -27.072-110.288  1.00101.92      1    N
ATOM   4536  N   HIS B 228     -28.469 -35.663-110.176  1.00 79.11      1    N
ATOM   4537  CA  HIS B 228     -29.146 -36.944-110.036  1.00 73.69      1    C
ATOM   4538  C   HIS B 228     -28.140 -38.042-109.723  1.00 63.87      1    C
ATOM   4539  O   HIS B 228     -26.940 -37.913-109.979  1.00 64.80      1    O
ATOM   4540  CB  HIS B 228     -29.945 -37.315-111.291  1.00 71.62      1    C
ATOM   4541  CG  HIS B 228     -30.956 -38.393-111.056  1.00 67.46      1    C
ATOM   4542  ND1 HIS B 228     -32.123 -38.178-110.355  1.00 78.26      1    N
ATOM   4543  CD2 HIS B 228     -30.967 -39.699-111.414  1.00 70.75      1    C
ATOM   4544  CE1 HIS B 228     -32.814 -39.303-110.299  1.00 90.85      1    C
ATOM   4545  NE2 HIS B 228     -32.134 -40.241-110.934  1.00 77.69      1    N
ATOM   4546  N   THR B 229     -28.656 -39.133-109.158  1.00 71.93      1    N
ATOM   4547  CA  THR B 229     -27.865 -40.305-108.811  1.00 70.54      1    C
ATOM   4548  C   THR B 229     -28.691 -41.555-109.077  1.00 74.91      1    C
ATOM   4549  O   THR B 229     -29.819 -41.671-108.590  1.00 78.79      1    O
ATOM   4550  CB  THR B 229     -27.427 -40.263-107.343  1.00 62.60      1    C
ATOM   4551  OG1 THR B 229     -26.452 -39.228-107.163  1.00 89.91      1    O
ATOM   4552  CG2 THR B 229     -26.834 -41.594-106.927  1.00 60.98      1    C
ATOM   4553  N   GLU B 230     -28.130 -42.481-109.852  1.00 69.00      1    N
ATOM   4554  CA  GLU B 230     -28.807 -43.719-110.211  1.00 65.82      1    C
ATOM   4555  C   GLU B 230     -27.786 -44.847-110.253  1.00 67.56      1    C
ATOM   4556  O   GLU B 230     -26.624 -44.635-110.606  1.00 67.28      1    O
ATOM   4557  CB  GLU B 230     -29.508 -43.595-111.573  1.00 67.65      1    C
ATOM   4558  CG  GLU B 230     -30.517 -44.691-111.878  1.00 82.64      1    C
ATOM   4559  CD  GLU B 230     -31.941 -44.269-111.578  1.00 90.71      1    C
ATOM   4560  OE1 GLU B 230     -32.210 -43.049-111.576  1.00 96.68      1    O
ATOM   4561  OE2 GLU B 230     -32.793 -45.154-111.351  1.00100.67      1    O
ATOM   4562  N   VAL B 231     -28.223 -46.049-109.878  1.00 70.48      1    N
ATOM   4563  CA  VAL B 231     -27.353 -47.222-109.857  1.00 66.89      1    C
ATOM   4564  C   VAL B 231     -28.106 -48.415-110.430  1.00 64.94      1    C
ATOM   4565  O   VAL B 231     -29.255 -48.670-110.055  1.00 75.88      1    O
ATOM   4566  CB  VAL B 231     -26.847 -47.548-108.436  1.00 62.13      1    C
ATOM   4567  CG1 VAL B 231     -25.916 -48.751-108.470  1.00 57.83      1    C
ATOM   4568  CG2 VAL B 231     -26.137 -46.352-107.822  1.00 72.20      1    C
ATOM   4569  N   PHE B 232     -27.461 -49.138-111.343  1.00 55.15      1    N
ATOM   4570  CA  PHE B 232     -27.982 -50.377-111.903  1.00 73.22      1    C
ATOM   4571  C   PHE B 232     -27.019 -51.516-111.605  1.00 92.07      1    C
ATOM   4572  O   PHE B 232     -25.798 -51.326-111.624  1.00101.80      1    O
ATOM   4573  CB  PHE B 232     -28.175 -50.277-113.422  1.00 69.49      1    C
ATOM   4574  CG  PHE B 232     -29.219 -49.286-113.846  1.00 62.67      1    C
ATOM   4575  CD1 PHE B 232     -30.562 -49.625-113.832  1.00 72.00      1    C
ATOM   4576  CD2 PHE B 232     -28.856 -48.024-114.282  1.00 69.67      1    C
ATOM   4577  CE1 PHE B 232     -31.523 -48.717-114.234  1.00 67.40      1    C
ATOM   4578  CE2 PHE B 232     -29.812 -47.112-114.684  1.00 81.94      1    C
ATOM   4579  CZ  PHE B 232     -31.148 -47.459-114.660  1.00 84.60      1    C
ATOM   4580  N   SER B 233     -27.564 -52.705-111.332  1.00 87.35      1    N
ATOM   4581  CA  SER B 233     -26.735 -53.897-111.204  1.00 85.94      1    C
ATOM   4582  C   SER B 233     -26.472 -54.560-112.551  1.00 90.45      1    C
ATOM   4583  O   SER B 233     -26.313 -55.786-112.620  1.00103.79      1    O
ATOM   4584  CB  SER B 233     -27.373 -54.884-110.225  1.00 83.55      1    C
ATOM   4585  OG  SER B 233     -28.782 -54.868-110.331  1.00 92.67      1    O
ATOM   4586  N   TYR B 234     -26.430 -53.768-113.622  1.00 86.89      1    N
ATOM   4587  CA  TYR B 234     -26.186 -54.231-114.988  1.00 72.56      1    C
ATOM   4588  C   TYR B 234     -24.767 -53.793-115.334  1.00 87.50      1    C
ATOM   4589  O   TYR B 234     -24.548 -52.675-115.801  1.00 97.95      1    O
ATOM   4590  CB  TYR B 234     -27.199 -53.617-115.948  1.00 86.49      1    C
ATOM   4591  CG  TYR B 234     -27.741 -54.521-117.037  1.00 91.98      1    C
ATOM   4592  CD1 TYR B 234     -27.027 -55.621-117.493  1.00116.07      1    C
ATOM   4593  CD2 TYR B 234     -28.949 -54.221-117.660  1.00 96.03      1    C
ATOM   4594  CE1 TYR B 234     -27.524 -56.424-118.507  1.00129.38      1    C
ATOM   4595  CE2 TYR B 234     -29.447 -55.012-118.674  1.00101.48      1    C
ATOM   4596  CZ  TYR B 234     -28.733 -56.112-119.095  1.00118.39      1    C
ATOM   4597  OH  TYR B 234     -29.236 -56.903-120.104  1.00112.52      1    O
ATOM   4598  N   ALA B 235     -23.789 -54.669-115.111  1.00 89.75      1    N
ATOM   4599  CA  ALA B 235     -22.422 -54.263-115.411  1.00102.73      1    C
ATOM   4600  C   ALA B 235     -21.576 -55.356-116.046  1.00 86.96      1    C
ATOM   4601  O   ALA B 235     -22.028 -56.055-116.956  1.00 66.60      1    O
ATOM   4602  CB  ALA B 235     -21.742 -53.764-114.133  1.00 99.84      1    C
ATOM   4603  N   GLY B 236     -20.343 -55.490-115.562  1.00 87.83      1    N
ATOM   4604  CA  GLY B 236     -19.365 -56.440-116.058  1.00 84.67      1    C
ATOM   4605  C   GLY B 236     -19.854 -57.864-116.225  1.00 81.50      1    C
ATOM   4606  O   GLY B 236     -19.718 -58.459-117.300  1.00 75.61      1    O
ATOM   4607  N   ASN B 237     -20.372 -58.443-115.137  1.00 87.36      1    N
ATOM   4608  CA  ASN B 237     -20.722 -59.857-115.136  1.00 81.63      1    C
ATOM   4609  C   ASN B 237     -21.778 -60.195-116.181  1.00 72.93      1    C
ATOM   4610  O   ASN B 237     -21.863 -61.355-116.600  1.00 69.33      1    O
ATOM   4611  CB  ASN B 237     -21.192 -60.270-113.742  1.00 84.01      1    C
ATOM   4612  CG  ASN B 237     -20.075 -60.216-112.712  1.00 84.41      1    C
ATOM   4613  OD1 ASN B 237     -18.894 -60.207-113.062  1.00 78.97      1    O
ATOM   4614  ND2 ASN B 237     -20.444 -60.175-111.436  1.00 86.50      1    N
ATOM   4615  N   ALA B 238     -22.588 -59.218-116.599  1.00 74.22      1    N
ATOM   4616  CA  ALA B 238     -23.621 -59.485-117.597  1.00 81.85      1    C
ATOM   4617  C   ALA B 238     -23.009 -59.945-118.917  1.00 84.22      1    C
ATOM   4618  O   ALA B 238     -23.383 -60.993-119.457  1.00 82.28      1    O
ATOM   4619  CB  ALA B 238     -24.480 -58.238-117.802  1.00 97.89      1    C
ATOM   4620  N   VAL B 239     -22.067 -59.166-119.457  1.00 87.08      1    N
ATOM   4621  CA  VAL B 239     -21.442 -59.549-120.719  1.00 84.01      1    C
ATOM   4622  C   VAL B 239     -20.546 -60.766-120.519  1.00 89.19      1    C
ATOM   4623  O   VAL B 239     -20.384 -61.585-121.432  1.00103.02      1    O
ATOM   4624  CB  VAL B 239     -20.676 -58.355-121.326  1.00 83.86      1    C
ATOM   4625  CG1 VAL B 239     -19.776 -57.702-120.293  1.00 81.26      1    C
ATOM   4626  CG2 VAL B 239     -19.875 -58.779-122.552  1.00 81.76      1    C
ATOM   4627  N   THR B 240     -19.968 -60.919-119.325  1.00 83.82      1    N
ATOM   4628  CA  THR B 240     -19.211 -62.128-119.016  1.00 76.51      1    C
ATOM   4629  C   THR B 240     -20.091 -63.367-119.122  1.00 63.03      1    C
ATOM   4630  O   THR B 240     -19.709 -64.366-119.743  1.00 57.00      1    O
ATOM   4631  CB  THR B 240     -18.611 -62.029-117.613  1.00 74.80      1    C
ATOM   4632  OG1 THR B 240     -17.649 -60.968-117.567  1.00 65.55      1    O
ATOM   4633  CG2 THR B 240     -17.949 -63.341-117.231  1.00 64.64      1    C
ATOM   4634  N   SER B 241     -21.278 -63.318-118.513  1.00 67.07      1    N
ATOM   4635  CA  SER B 241     -22.193 -64.451-118.576  1.00 68.85      1    C
ATOM   4636  C   SER B 241     -22.690 -64.702-119.993  1.00 70.98      1    C
ATOM   4637  O   SER B 241     -22.920 -65.854-120.375  1.00 91.39      1    O
ATOM   4638  CB  SER B 241     -23.373 -64.216-117.637  1.00 85.93      1    C
ATOM   4639  OG  SER B 241     -24.448 -65.088-117.936  1.00 85.20      1    O
ATOM   4640  N   ASP B 242     -22.870 -63.640-120.781  1.00 67.74      1    N
ATOM   4641  CA  ASP B 242     -23.378 -63.803-122.139  1.00 80.87      1    C
ATOM   4642  C   ASP B 242     -22.424 -64.629-122.991  1.00 83.67      1    C
ATOM   4643  O   ASP B 242     -22.855 -65.518-123.735  1.00 98.17      1    O
ATOM   4644  CB  ASP B 242     -23.619 -62.434-122.771  1.00 93.10      1    C
ATOM   4645  CG  ASP B 242     -24.846 -61.745-122.211  1.00109.76      1    C
ATOM   4646  OD1 ASP B 242     -25.859 -62.436-121.968  1.00106.33      1    O
ATOM   4647  OD2 ASP B 242     -24.794 -60.515-122.008  1.00104.71      1    O
ATOM   4648  N   ILE B 243     -21.124 -64.341-122.904  1.00 68.50      1    N
ATOM   4649  CA  ILE B 243     -20.136 -65.112-123.655  1.00 84.50      1    C
ATOM   4650  C   ILE B 243     -20.148 -66.570-123.214  1.00 93.31      1    C
ATOM   4651  O   ILE B 243     -20.118 -67.487-124.045  1.00 92.24      1    O
ATOM   4652  CB  ILE B 243     -18.741 -64.481-123.501  1.00 81.80      1    C
ATOM   4653  CG1 ILE B 243     -18.749 -63.050-124.038  1.00 79.64      1    C
ATOM   4654  CG2 ILE B 243     -17.691 -65.318-124.216  1.00 96.16      1    C
ATOM   4655  CD1 ILE B 243     -17.447 -62.319-123.838  1.00 86.75      1    C
ATOM   4656  N   ALA B 244     -20.192 -66.808-121.901  1.00 86.61      1    N
ATOM   4657  CA  ALA B 244     -20.190 -68.177-121.396  1.00 85.50      1    C
ATOM   4658  C   ALA B 244     -21.466 -68.917-121.776  1.00 84.01      1    C
ATOM   4659  O   ALA B 244     -21.431 -70.121-122.052  1.00 98.17      1    O
ATOM   4660  CB  ALA B 244     -20.007 -68.172-119.878  1.00 82.95      1    C
ATOM   4661  N   PHE B 245     -22.603 -68.219-121.792  1.00 72.12      1    N
ATOM   4662  CA  PHE B 245     -23.870 -68.888-122.060  1.00 70.83      1    C
ATOM   4663  C   PHE B 245     -24.058 -69.202-123.538  1.00 85.09      1    C
ATOM   4664  O   PHE B 245     -24.763 -70.158-123.878  1.00105.62      1    O
ATOM   4665  CB  PHE B 245     -25.043 -68.041-121.569  1.00 70.07      1    C
ATOM   4666  CG  PHE B 245     -25.659 -68.543-120.297  1.00 84.22      1    C
ATOM   4667  CD1 PHE B 245     -26.444 -69.683-120.296  1.00100.04      1    C
ATOM   4668  CD2 PHE B 245     -25.492 -67.849-119.111  1.00 97.04      1    C
ATOM   4669  CE1 PHE B 245     -27.019 -70.143-119.128  1.00104.30      1    C
ATOM   4670  CE2 PHE B 245     -26.074 -68.298-117.942  1.00105.26      1    C
ATOM   4671  CZ  PHE B 245     -26.837 -69.448-117.952  1.00103.62      1    C
ATOM   4672  N   ALA B 246     -23.450 -68.416-124.425  1.00 77.61      1    N
ATOM   4673  CA  ALA B 246     -23.657 -68.571-125.858  1.00 80.09      1    C
ATOM   4674  C   ALA B 246     -22.607 -69.444-126.531  1.00 90.29      1    C
ATOM   4675  O   ALA B 246     -22.792 -69.818-127.694  1.00105.15      1    O
ATOM   4676  CB  ALA B 246     -23.686 -67.199-126.539  1.00 81.51      1    C
ATOM   4677  N   PHE B 247     -21.518 -69.779-125.839  1.00 98.61      1    N
ATOM   4678  CA  PHE B 247     -20.438 -70.558-126.427  1.00119.46      1    C
ATOM   4679  C   PHE B 247     -20.196 -71.888-125.725  1.00128.46      1    C
ATOM   4680  O   PHE B 247     -19.343 -72.660-126.178  1.00148.91      1    O
ATOM   4681  CB  PHE B 247     -19.134 -69.747-126.425  1.00102.71      1    C
ATOM   4682  CG  PHE B 247     -19.113 -68.626-127.423  1.00 97.03      1    C
ATOM   4683  CD1 PHE B 247     -19.929 -68.656-128.541  1.00102.00      1    C
ATOM   4684  CD2 PHE B 247     -18.275 -67.539-127.240  1.00 88.63      1    C
ATOM   4685  CE1 PHE B 247     -19.907 -67.623-129.460  1.00 86.61      1    C
ATOM   4686  CE2 PHE B 247     -18.250 -66.503-128.154  1.00 83.34      1    C
ATOM   4687  CZ  PHE B 247     -19.067 -66.546-129.266  1.00 87.01      1    C
ATOM   4688  N   GLY B 248     -20.914 -72.181-124.645  1.00115.97      1    N
ATOM   4689  CA  GLY B 248     -20.656 -73.398-123.899  1.00111.47      1    C
ATOM   4690  C   GLY B 248     -19.329 -73.388-123.177  1.00113.94      1    C
ATOM   4691  O   GLY B 248     -18.695 -74.439-123.037  1.00142.17      1    O
ATOM   4692  N   THR B 249     -18.890 -72.217-122.713  1.00 97.12      1    N
ATOM   4693  CA  THR B 249     -17.627 -71.950-122.049  1.00 92.00      1    C
ATOM   4694  C   THR B 249     -17.854 -71.720-120.559  1.00100.85      1    C
ATOM   4695  O   THR B 249     -18.879 -71.146-120.175  1.00 99.20      1    O
ATOM   4696  CB  THR B 249     -16.965 -70.708-122.668  1.00102.73      1    C
ATOM   4697  OG1 THR B 249     -17.080 -70.770-124.095  1.00116.18      1    O
ATOM   4698  CG2 THR B 249     -15.492 -70.616-122.305  1.00104.90      1    C
ATOM   4699  N   PRO B 250     -16.941 -72.157-119.694  1.00106.87      1    N
ATOM   4700  CA  PRO B 250     -17.049 -71.799-118.274  1.00116.19      1    C
ATOM   4701  C   PRO B 250     -16.736 -70.328-118.037  1.00112.10      1    C
ATOM   4702  O   PRO B 250     -16.073 -69.663-118.836  1.00114.56      1    O
ATOM   4703  CB  PRO B 250     -16.027 -72.706-117.577  1.00108.31      1    C
ATOM   4704  CG  PRO B 250     -15.235 -73.365-118.642  1.00 99.47      1    C
ATOM   4705  CD  PRO B 250     -15.828 -73.081-119.978  1.00100.82      1    C
ATOM   4706  N   LEU B 251     -17.252 -69.821-116.912  1.00 97.41      1    N
ATOM   4707  CA  LEU B 251     -17.055 -68.419-116.551  1.00 83.84      1    C
ATOM   4708  C   LEU B 251     -15.577 -68.067-116.436  1.00 96.59      1    C
ATOM   4709  O   LEU B 251     -15.144 -67.014-116.919  1.00 83.21      1    O
ATOM   4710  CB  LEU B 251     -17.774 -68.113-115.236  1.00 88.27      1    C
ATOM   4711  CG  LEU B 251     -19.067 -67.298-115.268  1.00 91.69      1    C
ATOM   4712  CD1 LEU B 251     -20.116 -67.962-116.119  1.00 73.39      1    C
ATOM   4713  CD2 LEU B 251     -19.584 -67.133-113.853  1.00 87.28      1    C
ATOM   4714  N   SER B 252     -14.790 -68.928-115.785  1.00106.52      1    N
ATOM   4715  CA  SER B 252     -13.371 -68.640-115.590  1.00102.33      1    C
ATOM   4716  C   SER B 252     -12.645 -68.443-116.915  1.00106.00      1    C
ATOM   4717  O   SER B 252     -11.656 -67.702-116.976  1.00 99.40      1    O
ATOM   4718  CB  SER B 252     -12.714 -69.763-114.788  1.00110.66      1    C
ATOM   4719  OG  SER B 252     -11.417 -69.390-114.359  1.00 95.53      1    O
ATOM   4720  N   ASP B 253     -13.116 -69.088-117.982  1.00120.37      1    N
ATOM   4721  CA  ASP B 253     -12.524 -68.930-119.304  1.00111.19      1    C
ATOM   4722  C   ASP B 253     -13.182 -67.809-120.098  1.00105.10      1    C
ATOM   4723  O   ASP B 253     -12.501 -67.102-120.848  1.00 85.26      1    O
ATOM   4724  CB  ASP B 253     -12.610 -70.245-120.082  1.00106.64      1    C
ATOM   4725  CG  ASP B 253     -11.654 -71.295-119.555  1.00129.70      1    C
ATOM   4726  OD1 ASP B 253     -10.504 -70.939-119.225  1.00121.34      1    O
ATOM   4727  OD2 ASP B 253     -12.053 -72.476-119.472  1.00148.41      1    O
ATOM   4728  N   ALA B 254     -14.501 -67.642-119.955  1.00113.40      1    N
ATOM   4729  CA  ALA B 254     -15.203 -66.593-120.688  1.00 99.19      1    C
ATOM   4730  C   ALA B 254     -14.685 -65.209-120.322  1.00 88.36      1    C
ATOM   4731  O   ALA B 254     -14.694 -64.301-121.161  1.00 78.85      1    O
ATOM   4732  CB  ALA B 254     -16.706 -66.685-120.431  1.00 89.04      1    C
ATOM   4733  N   GLU B 255     -14.260 -65.018-119.073  1.00 87.47      1    N
ATOM   4734  CA  GLU B 255     -13.651 -63.749-118.685  1.00 85.97      1    C
ATOM   4735  C   GLU B 255     -12.345 -63.514-119.434  1.00 93.96      1    C
ATOM   4736  O   GLU B 255     -12.103 -62.421-119.957  1.00 91.99      1    O
ATOM   4737  CB  GLU B 255     -13.410 -63.716-117.175  1.00 82.68      1    C
ATOM   4738  CG  GLU B 255     -14.571 -63.174-116.362  1.00107.34      1    C
ATOM   4739  CD  GLU B 255     -14.451 -61.685-116.095  1.00114.51      1    C
ATOM   4740  OE1 GLU B 255     -13.452 -61.080-116.537  1.00112.47      1    O
ATOM   4741  OE2 GLU B 255     -15.355 -61.119-115.444  1.00102.88      1    O
ATOM   4742  N   GLU B 256     -11.492 -64.540-119.502  1.00 92.66      1    N
ATOM   4743  CA  GLU B 256     -10.165 -64.370-120.090  1.00 96.97      1    C
ATOM   4744  C   GLU B 256     -10.228 -64.020-121.574  1.00 95.32      1    C
ATOM   4745  O   GLU B 256      -9.424 -63.215-122.058  1.00 96.48      1    O
ATOM   4746  CB  GLU B 256      -9.343 -65.640-119.875  1.00113.61      1    C
ATOM   4747  CG  GLU B 256      -7.856 -65.399-119.685  1.00133.02      1    C
ATOM   4748  CD  GLU B 256      -7.059 -66.688-119.642  1.00136.31      1    C
ATOM   4749  OE1 GLU B 256      -7.098 -67.377-118.600  1.00132.97      1    O
ATOM   4750  OE2 GLU B 256      -6.395 -67.012-120.648  1.00137.34      1    O
ATOM   4751  N   ILE B 257     -11.168 -64.610-122.316  1.00 78.22      1    N
ATOM   4752  CA  ILE B 257     -11.296 -64.258-123.729  1.00 85.92      1    C
ATOM   4753  C   ILE B 257     -11.834 -62.840-123.885  1.00 90.78      1    C
ATOM   4754  O   ILE B 257     -11.367 -62.074-124.736  1.00 97.21      1    O
ATOM   4755  CB  ILE B 257     -12.168 -65.287-124.475  1.00 83.28      1    C
ATOM   4756  CG1 ILE B 257     -12.568 -64.748-125.850  1.00110.75      1    C
ATOM   4757  CG2 ILE B 257     -13.394 -65.650-123.668  1.00 73.93      1    C
ATOM   4758  CD1 ILE B 257     -13.359 -65.723-126.684  1.00121.01      1    C
ATOM   4759  N   LYS B 258     -12.819 -62.467-123.063  1.00 92.26      1    N
ATOM   4760  CA  LYS B 258     -13.386 -61.124-123.134  1.00 88.29      1    C
ATOM   4761  C   LYS B 258     -12.337 -60.060-122.831  1.00 83.14      1    C
ATOM   4762  O   LYS B 258     -12.260 -59.038-123.523  1.00 75.05      1    O
ATOM   4763  CB  LYS B 258     -14.573 -61.013-122.179  1.00 84.24      1    C
ATOM   4764  CG  LYS B 258     -15.100 -59.606-121.972  1.00 77.16      1    C
ATOM   4765  CD  LYS B 258     -16.236 -59.613-120.963  1.00 78.15      1    C
ATOM   4766  CE  LYS B 258     -15.737 -59.365-119.552  1.00 81.67      1    C
ATOM   4767  NZ  LYS B 258     -15.846 -57.932-119.170  1.00 88.02      1    N
ATOM   4768  N   VAL B 259     -11.523 -60.280-121.797  1.00 88.32      1    N
ATOM   4769  CA  VAL B 259     -10.556 -59.269-121.383  1.00 88.65      1    C
ATOM   4770  C   VAL B 259      -9.465 -59.104-122.436  1.00 91.71      1    C
ATOM   4771  O   VAL B 259      -8.895 -58.015-122.585  1.00 87.34      1    O
ATOM   4772  CB  VAL B 259      -9.975 -59.629-120.001  1.00 93.25      1    C
ATOM   4773  CG1 VAL B 259      -8.882 -58.651-119.593  1.00 95.77      1    C
ATOM   4774  CG2 VAL B 259     -11.076 -59.640-118.953  1.00 93.10      1    C
ATOM   4775  N   LYS B 260      -9.179 -60.155-123.209  1.00 89.29      1    N
ATOM   4776  CA  LYS B 260      -8.060 -60.136-124.139  1.00 95.17      1    C
ATOM   4777  C   LYS B 260      -8.467 -60.009-125.599  1.00 91.84      1    C
ATOM   4778  O   LYS B 260      -7.635 -59.607-126.419  1.00107.56      1    O
ATOM   4779  CB  LYS B 260      -7.229 -61.421-123.993  1.00104.05      1    C
ATOM   4780  CG  LYS B 260      -6.086 -61.353-122.997  1.00104.26      1    C
ATOM   4781  CD  LYS B 260      -6.071 -62.600-122.125  1.00 96.85      1    C
ATOM   4782  CE  LYS B 260      -4.670 -62.927-121.638  1.00 95.55      1    C
ATOM   4783  NZ  LYS B 260      -4.625 -64.240-120.937  1.00 82.16      1    N
ATOM   4784  N   TYR B 261      -9.716 -60.329-125.946  1.00 88.25      1    N
ATOM   4785  CA  TYR B 261     -10.170 -60.270-127.330  1.00 96.96      1    C
ATOM   4786  C   TYR B 261     -11.529 -59.598-127.491  1.00 96.26      1    C
ATOM   4787  O   TYR B 261     -12.062 -59.574-128.606  1.00 97.28      1    O
ATOM   4788  CB  TYR B 261     -10.211 -61.675-127.941  1.00104.90      1    C
ATOM   4789  CG  TYR B 261      -9.000 -62.516-127.611  1.00107.55      1    C
ATOM   4790  CD1 TYR B 261      -7.760 -62.223-128.165  1.00117.74      1    C
ATOM   4791  CD2 TYR B 261      -9.092 -63.599-126.748  1.00101.33      1    C
ATOM   4792  CE1 TYR B 261      -6.646 -62.985-127.868  1.00119.78      1    C
ATOM   4793  CE2 TYR B 261      -7.983 -64.369-126.445  1.00113.83      1    C
ATOM   4794  CZ  TYR B 261      -6.763 -64.056-127.008  1.00117.60      1    C
ATOM   4795  OH  TYR B 261      -5.655 -64.816-126.711  1.00112.80      1    O
ATOM   4796  N   GLY B 262     -12.104 -59.057-126.420  1.00 97.10      1    N
ATOM   4797  CA  GLY B 262     -13.434 -58.491-126.510  1.00 86.71      1    C
ATOM   4798  C   GLY B 262     -13.442 -57.130-127.181  1.00 80.86      1    C
ATOM   4799  O   GLY B 262     -12.484 -56.362-127.109  1.00 87.10      1    O
ATOM   4800  N   CYS B 263     -14.556 -56.837-127.848  1.00 68.02      1    N
ATOM   4801  CA  CYS B 263     -14.759 -55.557-128.509  1.00 81.55      1    C
ATOM   4802  C   CYS B 263     -16.210 -55.133-128.359  1.00 88.95      1    C
ATOM   4803  O   CYS B 263     -17.122 -55.953-128.499  1.00 90.74      1    O
ATOM   4804  CB  CYS B 263     -14.388 -55.630-129.995  1.00 91.82      1    C
ATOM   4805  SG  CYS B 263     -14.300 -54.026-130.816  1.00 88.72      1    S
ATOM   4806  N   ALA B 264     -16.419 -53.846-128.079  1.00 79.78      1    N
ATOM   4807  CA  ALA B 264     -17.762 -53.327-127.867  1.00 72.18      1    C
ATOM   4808  C   ALA B 264     -18.479 -52.981-129.165  1.00 76.35      1    C
ATOM   4809  O   ALA B 264     -19.691 -52.744-129.136  1.00 91.03      1    O
ATOM   4810  CB  ALA B 264     -17.713 -52.092-126.965  1.00 85.17      1    C
ATOM   4811  N   LEU B 265     -17.770 -52.943-130.292  1.00 81.82      1    N
ATOM   4812  CA  LEU B 265     -18.376 -52.701-131.596  1.00 87.61      1    C
ATOM   4813  C   LEU B 265     -17.967 -53.824-132.535  1.00109.95      1    C
ATOM   4814  O   LEU B 265     -16.772 -54.073-132.723  1.00107.80      1    O
ATOM   4815  CB  LEU B 265     -17.953 -51.343-132.164  1.00 78.34      1    C
ATOM   4816  CG  LEU B 265     -18.853 -50.745-133.249  1.00106.12      1    C
ATOM   4817  CD1 LEU B 265     -20.312 -51.106-133.009  1.00112.86      1    C
ATOM   4818  CD2 LEU B 265     -18.677 -49.237-133.330  1.00120.01      1    C
ATOM   4819  N   SER B 266     -18.954 -54.494-133.127  1.00105.79      1    N
ATOM   4820  CA  SER B 266     -18.707 -55.636-133.999  1.00 94.04      1    C
ATOM   4821  C   SER B 266     -18.247 -55.234-135.397  1.00 98.30      1    C
ATOM   4822  O   SER B 266     -18.342 -56.050-136.322  1.00111.37      1    O
ATOM   4823  CB  SER B 266     -19.965 -56.503-134.093  1.00101.15      1    C
ATOM   4824  OG  SER B 266     -21.079 -55.736-134.514  1.00105.91      1    O
ATOM   4825  N   GLU B 267     -17.751 -54.008-135.578  1.00102.53      1    N
ATOM   4826  CA  GLU B 267     -17.266 -53.556-136.874  1.00104.47      1    C
ATOM   4827  C   GLU B 267     -15.813 -53.107-136.877  1.00 96.71      1    C
ATOM   4828  O   GLU B 267     -15.213 -53.045-137.956  1.00105.50      1    O
ATOM   4829  CB  GLU B 267     -18.136 -52.401-137.396  1.00109.04      1    C
ATOM   4830  CG  GLU B 267     -19.627 -52.697-137.385  1.00114.85      1    C
ATOM   4831  CD  GLU B 267     -20.471 -51.440-137.348  1.00140.10      1    C
ATOM   4832  OE1 GLU B 267     -19.920 -50.345-137.592  1.00139.70      1    O
ATOM   4833  OE2 GLU B 267     -21.684 -51.545-137.072  1.00149.55      1    O
ATOM   4834  N   LEU B 268     -15.229 -52.796-135.718  1.00101.07      1    N
ATOM   4835  CA  LEU B 268     -13.831 -52.388-135.677  1.00100.76      1    C
ATOM   4836  C   LEU B 268     -12.876 -53.563-135.826  1.00102.59      1    C
ATOM   4837  O   LEU B 268     -11.704 -53.354-136.155  1.00102.76      1    O
ATOM   4838  CB  LEU B 268     -13.531 -51.645-134.373  1.00107.16      1    C
ATOM   4839  CG  LEU B 268     -14.507 -50.545-133.953  1.00 99.01      1    C
ATOM   4840  CD1 LEU B 268     -13.982 -49.806-132.734  1.00102.12      1    C
ATOM   4841  CD2 LEU B 268     -14.754 -49.577-135.099  1.00 73.06      1    C
ATOM   4842  N   VAL B 269     -13.345 -54.779-135.594  1.00110.48      1    N
ATOM   4843  CA  VAL B 269     -12.519 -55.971-135.722  1.00115.35      1    C
ATOM   4844  C   VAL B 269     -12.606 -56.473-137.155  1.00118.31      1    C
ATOM   4845  O   VAL B 269     -13.597 -56.250-137.858  1.00121.97      1    O
ATOM   4846  CB  VAL B 269     -12.948 -57.056-134.711  1.00101.94      1    C
ATOM   4847  CG1 VAL B 269     -13.039 -56.468-133.314  1.00109.42      1    C
ATOM   4848  CG2 VAL B 269     -14.277 -57.664-135.117  1.00106.87      1    C
ATOM   4849  N   SER B 270     -11.552 -57.146-137.600  1.00119.01      1    N
ATOM   4850  CA  SER B 270     -11.501 -57.713-138.938  1.00125.16      1    C
ATOM   4851  C   SER B 270     -11.836 -59.199-138.896  1.00121.95      1    C
ATOM   4852  O   SER B 270     -11.778 -59.847-137.849  1.00118.86      1    O
ATOM   4853  CB  SER B 270     -10.121 -57.502-139.567  1.00138.10      1    C
ATOM   4854  OG  SER B 270     -10.176 -57.662-140.974  1.00135.24      1    O
ATOM   4855  N   LYS B 271     -12.193 -59.734-140.063  1.00114.47      1    N
ATOM   4856  CA  LYS B 271     -12.516 -61.149-140.179  1.00118.18      1    C
ATOM   4857  C   LYS B 271     -11.279 -62.038-140.187  1.00133.23      1    C
ATOM   4858  O   LYS B 271     -11.419 -63.265-140.162  1.00132.52      1    O
ATOM   4859  CB  LYS B 271     -13.349 -61.388-141.440  1.00117.86      1    C
ATOM   4860  CG  LYS B 271     -14.159 -60.171-141.862  1.00117.03      1    C
ATOM   4861  CD  LYS B 271     -15.625 -60.513-142.071  1.00116.88      1    C
ATOM   4862  CE  LYS B 271     -16.351 -59.392-142.798  1.00114.58      1    C
ATOM   4863  NZ  LYS B 271     -17.821 -59.624-142.859  1.00104.80      1    N
ATOM   4864  N   ASP B 272     -10.080 -61.452-140.219  1.00138.14      1    N
ATOM   4865  CA  ASP B 272      -8.857 -62.237-140.096  1.00135.60      1    C
ATOM   4866  C   ASP B 272      -8.525 -62.544-138.642  1.00132.05      1    C
ATOM   4867  O   ASP B 272      -7.936 -63.591-138.353  1.00128.22      1    O
ATOM   4868  CB  ASP B 272      -7.688 -61.503-140.753  1.00137.76      1    C
ATOM   4869  CG  ASP B 272      -7.605 -61.755-142.245  1.00149.57      1    C
ATOM   4870  OD1 ASP B 272      -8.446 -62.516-142.769  1.00144.37      1    O
ATOM   4871  OD2 ASP B 272      -6.697 -61.194-142.894  1.00149.75      1    O
ATOM   4872  N   ASP B 273      -8.886 -61.649-137.723  1.00137.68      1    N
ATOM   4873  CA  ASP B 273      -8.648 -61.888-136.306  1.00138.73      1    C
ATOM   4874  C   ASP B 273      -9.468 -63.080-135.833  1.00137.83      1    C
ATOM   4875  O   ASP B 273     -10.678 -63.147-136.064  1.00139.48      1    O
ATOM   4876  CB  ASP B 273      -9.008 -60.642-135.495  1.00134.79      1    C
ATOM   4877  CG  ASP B 273      -8.059 -59.487-135.748  1.00135.46      1    C
ATOM   4878  OD1 ASP B 273      -6.909 -59.542-135.265  1.00138.41      1    O
ATOM   4879  OD2 ASP B 273      -8.465 -58.523-136.430  1.00121.78      1    O
ATOM   4880  N   THR B 274      -8.808 -64.027-135.171  1.00137.47      1    N
ATOM   4881  CA  THR B 274      -9.472 -65.236-134.708  1.00139.97      1    C
ATOM   4882  C   THR B 274      -8.972 -65.599-133.319  1.00137.78      1    C
ATOM   4883  O   THR B 274      -7.823 -65.327-132.961  1.00126.92      1    O
ATOM   4884  CB  THR B 274      -9.244 -66.416-135.663  1.00144.41      1    C
ATOM   4885  OG1 THR B 274      -7.919 -66.348-136.204  1.00148.86      1    O
ATOM   4886  CG2 THR B 274     -10.256 -66.386-136.800  1.00140.49      1    C
ATOM   4887  N   VAL B 275      -9.857 -66.217-132.538  1.00140.57      1    N
ATOM   4888  CA  VAL B 275      -9.542 -66.708-131.206  1.00143.67      1    C
ATOM   4889  C   VAL B 275      -9.930 -68.179-131.136  1.00158.40      1    C
ATOM   4890  O   VAL B 275     -10.512 -68.737-132.067  1.00170.41      1    O
ATOM   4891  CB  VAL B 275     -10.255 -65.904-130.098  1.00136.97      1    C
ATOM   4892  CG1 VAL B 275     -10.038 -64.415-130.300  1.00137.20      1    C
ATOM   4893  CG2 VAL B 275     -11.741 -66.233-130.074  1.00138.15      1    C
ATOM   4894  N   ASN B 276      -9.593 -68.808-130.013  1.00169.08      1    N
ATOM   4895  CA  ASN B 276      -9.954 -70.195-129.757  1.00192.77      1    C
ATOM   4896  C   ASN B 276     -10.524 -70.306-128.351  1.00193.69      1    C
ATOM   4897  O   ASN B 276      -9.924 -69.811-127.391  1.00179.38      1    O
ATOM   4898  CB  ASN B 276      -8.747 -71.129-129.941  1.00185.08      1    C
ATOM   4899  CG  ASN B 276      -7.721 -70.995-128.831  1.00165.94      1    C
ATOM   4900  OD1 ASN B 276      -7.716 -71.773-127.878  1.00177.54      1    O
ATOM   4901  ND2 ASN B 276      -6.847 -70.002-128.951  1.00167.24      1    N
ATOM   4902  N   VAL B 277     -11.693 -70.928-128.236  1.00211.45      1    N
ATOM   4903  CA  VAL B 277     -12.338 -71.116-126.939  1.00215.55      1    C
ATOM   4904  C   VAL B 277     -12.217 -72.579-126.531  1.00265.04      1    C
ATOM   4905  O   VAL B 277     -12.342 -73.476-127.378  1.00300.79      1    O
ATOM   4906  CB  VAL B 277     -13.804 -70.650-126.968  1.00199.10      1    C
ATOM   4907  CG1 VAL B 277     -13.880 -69.197-127.386  1.00184.90      1    C
ATOM   4908  CG2 VAL B 277     -14.633 -71.506-127.914  1.00235.21      1    C
ATOM   4909  N   PRO B 278     -11.947 -72.867-125.259  1.00254.34      1    N
ATOM   4910  CA  PRO B 278     -11.830 -74.265-124.829  1.00299.23      1    C
ATOM   4911  C   PRO B 278     -13.170 -74.886-124.468  1.00325.41      1    C
ATOM   4912  O   PRO B 278     -13.713 -74.641-123.385  1.00275.54      1    O
ATOM   4913  CB  PRO B 278     -10.901 -74.164-123.615  1.00276.07      1    C
ATOM   4914  CG  PRO B 278     -11.253 -72.836-123.015  1.00222.72      1    C
ATOM   4915  CD  PRO B 278     -11.602 -71.926-124.178  1.00218.29      1    C
[truncated: 3,269,330 more chars]
