# Supplementary material for: Bacterial divisome protein FtsA forms curved antiparallel double filaments upon binding FtsN
Source: Nat Microbiol. Author manuscript; Available in PMC 2022 Dec 14. (PMC7613929; doi:10.1038/s41564-022-01206-9)
Supplement: Supplementary Data D3 [file EMS151223-supplement-Supplementary_Data_D3.zip]

Archive with 21 entries (20 files):
- SupplementaryDataD3_AnnotatedGenomicLociOfEcoliStrains/
- __MACOSX/._SupplementaryDataD3_AnnotatedGenomicLociOfEcoliStrains
- SupplementaryDataD3_AnnotatedGenomicLociOfEcoliStrains/.DS_Store
- __MACOSX/SupplementaryDataD3_AnnotatedGenomicLociOfEcoliStrains/._.DS_Store
- SupplementaryDataD3_AnnotatedGenomicLociOfEcoliStrains/sTN010 ftsA_E199C_S252C_269-3x HA-tag_270(SW) lpxC neoR.gb
- __MACOSX/SupplementaryDataD3_AnnotatedGenomicLociOfEcoliStrains/._sTN010 ftsA_E199C_S252C_269-3x HA-tag_270(SW) lpxC neoR.gb
- SupplementaryDataD3_AnnotatedGenomicLociOfEcoliStrains/sTN017 ftsA_D123C_269-3x HA-tag_270(SW) lpxC neoR.gb
- SupplementaryDataD3_AnnotatedGenomicLociOfEcoliStrains/sTN005 ftsA_P98C_S118C_269-3x HA-tag_270(SW) lpxC neoR.gb
- __MACOSX/SupplementaryDataD3_AnnotatedGenomicLociOfEcoliStrains/._sTN005 ftsA_P98C_S118C_269-3x HA-tag_270(SW) lpxC neoR.gb
- SupplementaryDataD3_AnnotatedGenomicLociOfEcoliStrains/sTN011 ftsA_E199C_269-3x HA-tag_270(SW) lpxC neoR.gb
- SupplementaryDataD3_AnnotatedGenomicLociOfEcoliStrains/SFB123 lpxC pheS_T251A_A294G-hygR.gb
- __MACOSX/SupplementaryDataD3_AnnotatedGenomicLociOfEcoliStrains/._SFB123 lpxC pheS_T251A_A294G-hygR.gb
- SupplementaryDataD3_AnnotatedGenomicLociOfEcoliStrains/sTN015 ftsA_Q155C_269-3x HA-tag_270(SW) lpxC neoR.gb
- SupplementaryDataD3_AnnotatedGenomicLociOfEcoliStrains/sTN014 ftsA_S252C_269-3x HA-tag_270(SW) lpxC neoR.gb
- SupplementaryDataD3_AnnotatedGenomicLociOfEcoliStrains/SFB148 lpxC neoR.gb
- __MACOSX/SupplementaryDataD3_AnnotatedGenomicLociOfEcoliStrains/._SFB148 lpxC neoR.gb
- SupplementaryDataD3_AnnotatedGenomicLociOfEcoliStrains/sTN008 ftsA_S118C_269-3x HA-tag_270(SW) lpxC neoR.gb
- SupplementaryDataD3_AnnotatedGenomicLociOfEcoliStrains/sTN003 ftsA_P98C_269-3x HA-tag_270(SW) lpxC neoR.gb
- __MACOSX/SupplementaryDataD3_AnnotatedGenomicLociOfEcoliStrains/._sTN003 ftsA_P98C_269-3x HA-tag_270(SW) lpxC neoR.gb
- SupplementaryDataD3_AnnotatedGenomicLociOfEcoliStrains/sTN001 ftsA_269-3x HA-tag_270(SW) lpxC neoR.gb
- __MACOSX/SupplementaryDataD3_AnnotatedGenomicLociOfEcoliStrains/._sTN001 ftsA_269-3x HA-tag_270(SW) lpxC neoR.gb
