# Supplementary material for: Bacterial divisome protein FtsA forms curved antiparallel double filaments upon binding FtsN
Source: Nat Microbiol. Author manuscript; Available in PMC 2022 Dec 14. (PMC7613929; doi:10.1038/s41564-022-01206-9)
Supplement: Supplementary Data D4 [file EMS151223-supplement-Supplementary_Data_D4.xlsx]

## Sheet: Sheet1
NGS analysis with Breseq
breseq version 0.35.1
ftsW-lpxC region: ftsW start 98,403, secM start: 107,705
MG1655		aligned to: Escherichia coli str. K-12 substr. MG1655, complete genome. NCBI accession number: NC_000913.
Predicted mutations
evidence	position	mutation	annotation	gene	description
MC JC	257908	Δ776 bp		[crl]	[crl]
RA	317815	C→A	G169C (GGT→TGT)	rclC ←	reactive chlorine species (RCS) stress resistance inner membrane protein
JC JC	1979486	IS5 (+) +4 bp	intergenic (‑271/‑264)	insA ← / → uspC	IS1 repressor TnpA/universal stress protein
RA	2173363	Δ2 bp	intergenic (‑1/+1)	gatC ← / ← gatC	/GO_process=GO:0016052 ‑ carbohydrate catabolic process//GO_process=GO:0016052 ‑ carbohydrate catabolic process
RA	2685013	G→A	H165H (CAC→CAT)	glyA ←	serine hydroxymethyltransferase
RA	3560455	+G	intergenic (‑2/+1)	glpR ← / ← glpR	/GO_process=GO:0009061 ‑ anaerobic respiration; GO:0006350 ‑ transcription//GO_process=GO:0009061 ‑ anaerobic respiration; GO:0006350 ‑ transcription
RA	4296381	+GC	intergenic (+587/+55)	gltP → / ← yjcO	glutamate/aspartate:proton symporter/Sel1 family TPR‑like repeat protein
Unassigned missing coverage evidence
seq id	start	end	size	←reads	reads→	gene	description
Exported	583152	583904	753	51 [47]	[47] 49	[appY]	[appY]
Exported	1465065	1465383	319	53 [47]	[48] 50	ynbG	ynbG
Exported	2591004	2591248	245	49 [48]	[45] 49	[yffB]	[yffB]
Exported	2994793	2995485	693	49 [45]	[48] 50	[ygeK]–[ygeN]	[ygeK],[ygeN]
Exported	3423853–3424234	3424450–3424238	5–598	50 [48]	[48] 50	[rrlD]	[rrlD]
Exported	3793620	3793773	154	49 [47]	[43] 49	[yibB]	[yibB]
Exported	3804154	3805178	1025	54 [44]	[46] 52	waaS–[waaP]	waaS,[waaP]
Unassigned new junction evidence
		seq id	position	reads (cov)	reads (cov)	score	skew	freq	annotation	gene	product
*	?	Exported	1207790 =	103 (0.670)	66 (0.460)	55/442	1.3	0.446	coding (290/630 nt)	stfP	e14 prophage; uncharacterized protein
	?	Exported	1209619 =	68 (0.470)					pseudogene (1/501 nt)	stfE	pseudogene, e14 prophage; side tail fiber protein fragment family;Phage or Prophage Related
*	?	Exported	= 1207805	103 (0.670)	51 (0.350)	37/442	2.6	0.383	coding (305/630 nt)	stfP	e14 prophage; uncharacterized protein
	?	Exported	= 1209602	68 (0.470)					pseudogene (18/501 nt)	stfE	pseudogene, e14 prophage; side tail fiber protein fragment family;Phage or Prophage Related
secM start: 107,705; genome size: 4,641,652
SFB123		aligned to the SFB123 genome: MG1655, lpxC::pheS(T251A,A294G)-hygR.
Predicted mutations
evidence	position	mutation	annotation	gene	description
RA	70289	G→T	intergenic (‑241/‑98)	araB ← / → araC	L‑ribulokinase/ara regulon transcriptional activator;autorepressor
RA	70371	T→C	intergenic (‑323/‑16)	araB ← / → araC	L‑ribulokinase/ara regulon transcriptional activator;autorepressor
RA	70434	C→T	N16N (AAC→AAT)	araC →	ara regulon transcriptional activator;autorepressor
RA	70581	C→T	V65V (GTC→GTT)	araC →	ara regulon transcriptional activator;autorepressor
RA	70740	T→G	G118G (GGT→GGG)	araC →	ara regulon transcriptional activator;autorepressor
RA	71079	C→T	R231R (CGC→CGT)	araC →	ara regulon transcriptional activator;autorepressor
RA	71082	T→C	I232I (ATT→ATC)	araC →	ara regulon transcriptional activator;autorepressor
RA	71085	T→C	S233S (AGT→AGC)	araC →	ara regulon transcriptional activator;autorepressor
RA	71109	T→C	T241T (ACT→ACC)	araC →	ara regulon transcriptional activator;autorepressor
RA	71175	A→G	R263R (CGA→CGG)	araC →	ara regulon transcriptional activator;autorepressor
RA	71214	T→C	F276F (TTT→TTC)	araC →	ara regulon transcriptional activator;autorepressor
RA	108679	3 bp→TCA	coding (61‑63/1024 nt)	aph(4)‑Ia →	aminoglycoside phosphotransferase from E. coli
MC JC	260015	Δ776 bp		[crl]	[crl]
RA	319922	C→A	G169C (GGT→TGT)	rclC ←	reactive chlorine species (RCS) stressresistance inner membrane protein
RA	464422	A→G	D134G (GAT→GGT)	ppiD →	periplasmic folding chaperone, has an inactivePPIase domain
RA	568280	C→G	pseudogene (204/279 nt)	exoD ←	pseudogene, DLP12 prophage; phage‑type exonuclease family;Phage or Prophage Related
RA	568312	T→C	pseudogene (172/279 nt)	exoD ←	pseudogene, DLP12 prophage; phage‑type exonuclease family;Phage or Prophage Related
RA	568352	G→A	pseudogene (132/279 nt)	exoD ←	pseudogene, DLP12 prophage; phage‑type exonuclease family;Phage or Prophage Related
MC JC	1980610	Δ776 bp		insB1–insA	insB1, insA
JC JC	1981593	IS5 (+) +4 bp	intergenic (‑271/‑264)	insA ← / → uspC	IS1 repressor TnpA/universal stress protein
RA	2175470	Δ2 bp	intergenic (‑1/+1)	gatC ← / ← gatC	/GO_process=GO:0016052 ‑ carbohydrate catabolic process//GO_process=GO:0016052 ‑ carbohydrate catabolic process
RA	2687120	G→A	H165H (CAC→CAT)	glyA ←	serine hydroxymethyltransferase
RA	3562562	+G	intergenic (‑2/+1)	glpR ← / ← glpR	/GO_process=GO:0009061 ‑ anaerobic respiration;GO:0006350 ‑ transcription//GO_process=GO:0009061 ‑ anaerobic respiration;GO:0006350 ‑ transcription
RA	4298488	+GC	intergenic (+587/+55)	gltP → / ← yjcO	glutamate/aspartate:proton symporter/Sel1 family TPR‑like repeat protein
Unassigned missing coverage evidence
			seq id	start	end	size	←reads	reads→	gene	description
*	*	÷	Exported	1301430	1302928	1499	36 [34]	[34] 35	ychE/oppA	UPF0056 family inner membrane protein/oligopeptide ABC transporter periplasmic bindingprotein
*	*	÷	Exported	3425975–3426340	3426564–3426345	6–590	36 [34]	[34] 41	[rrlD]	[rrlD]
*	*	÷	Exported	3800704	3801667	964	36 [34]	[34] 35	[waaU]–[waaZ]	[waaU],[waaZ]
Unassigned new junction evidence
		seq id	position	reads (cov)	reads (cov)	score	skew	freq	annotation	gene	product
*	?	Exported	= 71355	93 (0.740)	211 (2.300)	61/370	0.2	0.715	coding (5/765 nt)	yabI	DedA family inner membrane protein
	?	Exported	= 4174079	138 (1.100)					intergenic (+216/‑85)	rrfB/murB	5S ribosomal RNA of rrnB operon/UDP‑N‑acetylenolpyruvoylglucosamine reductase, FAD‑binding
*	?	Exported	1209897 =	27 (0.210)	87 (0.740)	66/476	0.5	0.752	coding (290/630 nt)	stfP	e14 prophage; uncharacterized protein
	?	Exported	1211726 =	32 (0.270)					pseudogene (1/501 nt)	stfE	pseudogene, e14 prophage; side tail fiber protein fragment family;Phage or Prophage Related
*	?	Exported	= 1209912	27 (0.210)	116 (0.980)	80/476	0.2	0.802	coding (305/630 nt)	stfP	e14 prophage; uncharacterized protein
	?	Exported	= 1211709	32 (0.270)					pseudogene (18/501 nt)	stfE	pseudogene, e14 prophage; side tail fiber protein fragment family;Phage or Prophage Related
Δ to MG1655: 2107 bp; secM start: 109,812; genome size: 4,643,759
sTN001		aligned to the SFB148 genome: MG1655, lpxC::neoR.
Predicted mutations
evidence	position	mutation	annotation	gene	description
JC	104788	+120 bp	coding (807/1263 nt)	ftsA →	ATP‑binding cell division FtsK recruitmentprotein
MC JC	259170	Δ776 bp		[crl]	[crl]
RA	319077	C→A	G169C (GGT→TGT)	rclC ←	reactive chlorine species (RCS) stressresistance inner membrane protein
RA	463577	A→G	D134G (GAT→GGT)	ppiD →	periplasmic folding chaperone, has an inactivePPIase domain
JC JC	1980748	IS5 (+) +4 bp	intergenic (‑271/‑264)	insA ← / → uspC	IS1 repressor TnpA/universal stress protein
RA	2174625	Δ2 bp	intergenic (‑1/+1)	gatC ← / ← gatC	/GO_process=GO:0016052 ‑ carbohydrate catabolic process//GO_process=GO:0016052 ‑ carbohydrate catabolic process
RA	2686275	G→A	H165H (CAC→CAT)	glyA ←	serine hydroxymethyltransferase
RA	3561717	+G	intergenic (‑2/+1)	glpR ← / ← glpR	/GO_process=GO:0009061 ‑ anaerobic respiration;GO:0006350 ‑ transcription//GO_process=GO:0009061 ‑ anaerobic respiration;GO:0006350 ‑ transcription
RA	4297643	+GC	intergenic (+587/+55)	gltP → / ← yjcO	glutamate/aspartate:proton symporter/Sel1 family TPR‑like repeat protein
Unassigned missing coverage evidence
			seq id	start	end	size	←reads	reads→	gene	description
*	*	÷	Exported	158120	158547	428	47 [27]	[41] 45	[yadN]–[folK]	[yadN],[folK]
*	*	÷	Exported	238299	238620	322	46 [41]	[39] 43	[yafT]	[yafT]
*	*	÷	Exported	385887	386430	544	46 [39]	[39] 43	yaiS/tauA	putative PIG‑L family deacetylase/taurine ABC transporter periplasmic bindingprotein
*	*	÷	Exported	391090	391361	272	42 [40]	[40] 46	hemB/yaiT	5‑aminolevulinate dehydratase (porphobilinogensynthase)/pseudogene, autotransporter family;putativestructure; Not classified;interrupted by IS3;putative flagellin structural protein
*	*	÷	Exported	584414	585164	751	42 [38]	[38] 42	[appY]	[appY]
*	*	÷	Exported	585264	585938	675	42 [38]	[40] 42	[appY]	[appY]
*	*	÷	Exported	1104559	1105240	682	43 [33]	[39] 51	[csgB]	[csgB]
*	*	÷	Exported	1212867	1214012	1146	42 [40]	[40] 42	iraM–[ycgX]	iraM,[ycgX]
*	*	÷	Exported	1466327	1466626	300	44 [36]	[39] 47	ynbG	ynbG
*	*	÷	Exported	1980752	1980938	187	123 [0]	[41] 58	insA/uspC	IS1 repressor TnpA/universal stress protein
*	*	÷	Exported	2035069	2035339	271	43 [40]	[41] 44	[yedS]	[yedS]
*	*	÷	Exported	2104876	2105709	834	43 [41]	[38] 44	wbbK	lipopolysaccharide biosynthesis protein
*	*	÷	Exported	2107834	2108342	509	43 [41]	[40] 44	wbbH	O‑antigen polymerase
*	*	÷	Exported	2470283	2471103	821	43 [41]	[36] 42	[gtrB]–[gtrS]	[gtrB],[gtrS]
*	*	÷	Exported	2471355	2471756	402	42 [40]	[40] 46	[gtrS]	[gtrS]
*	*	÷	Exported	2630860	2631151	292	48 [34]	[40] 43	[yfgH]	[yfgH]
*	*	÷	Exported	2885469	2885736	268	42 [41]	[41] 43	casA/ygcB	CRISP RNA (crRNA) containing Cascade antiviralcomplex protein/Cascade complex anti‑viral R‑loophelicase‑annealase Cas3
*	*	÷	Exported	2989524	2989753	230	46 [40]	[41] 43	yqeH/yqeI	putative LuxR family transcriptional regulator/putative transcriptional regulator
*	*	÷	Exported	2996269	2997327	1059	44 [40]	[39] 43	[ygeK]–[ygeO]	[ygeK],ygeN,[ygeO]
*	*	÷	Exported	3186398	3186690	293	42 [37]	[41] 43	[ygiL]	[ygiL]
*	*	÷	Exported	3253960	3254167	208	46 [41]	[34] 43	yhaH/yhaI	DUF805 family inner membrane protein/DUF805 family inner membrane protein
*	*	÷	Exported	3270011	3270717	707	44 [41]	[40] 44	yhaC	pentapetide repeats‑related protein
*	*	÷	Exported	3288268	3288768	501	43 [36]	[39] 42	[agaI]–[yraH]		[agaI],[yraH]
*	*	÷	Exported	3425096–3425496	3425747–3425500	5–652	43 [41]	[41] 43	[rrlD]	[rrlD]
*	*	÷	Exported	3770779	3771233	455	42 [38]	[41] 45	[yibV]–[yibU]	[yibV],yibV,[yibU]
*	*	÷	Exported	3798229	3798727	499	45 [40]	[40] 42	waaL	O‑antigen ligase
*	*	÷	Exported	3799799	3800766	968	42 [40]	[40] 42	[waaU]–[waaZ]	[waaU],[waaZ]
*	*	÷	Exported	3805393	3806454	1062	42 [40]	[30] 42	[waaB]–[waaP]	[waaB],waaS,[waaP]
*	*	÷	Exported	4251988	4253304	1317	42 [40]	[41] 43	[yjbI]–[yjbI]	[yjbI],[yjbI]
*	*	÷	Exported	4478030	4478461	432	42 [40]	[41] 43	yjgL	SopA‑central‑domain‑like hexapeptide repeatprotein
Unassigned new junction evidence
		seq id	position	reads (cov)	reads (cov)	score	skew	freq	annotation	gene	product
*	?	Exported	1209052 =	120 (0.790)	37 (0.260)	33/408	2.5	0.277	coding (290/630 nt)	stfP	e14 prophage; uncharacterized protein
	?	Exported	1210881 =	82 (0.580)					pseudogene (1/501 nt)	stfE	pseudogene, e14 prophage; side tail fiber protein fragment family;Phage or Prophage Related
*	?	Exported	= 1209067	120 (0.790)	49 (0.350)	41/408	1.8	0.337	coding (305/630 nt)	stfP	e14 prophage; uncharacterized protein
	?	Exported	= 1210864	82 (0.580)					pseudogene (18/501 nt)	stfE	pseudogene, e14 prophage; side tail fiber protein fragment family;Phage or Prophage Related
*	?	Exported	= 1979764	0 (0.000)	40 (0.270)	35/424	2.5	1	intergenic (‑305/+16)	flhD/insB1	flagellar class II regulon transcriptionalactivator, with FlhC/IS1 transposase B
	?	Exported	1980541 =	0 (0.000)					intergenic (‑64/‑474)	insA/uspC	IS1 repressor TnpA/universal stress protein
Δ to SFB123: − 845 bp; Δ to MG1655: 1262 bp; secM start: 108,967; genome size: 4,642,914
sTN003		aligned to the SFB148 genome: MG1655, lpxC::neoR.
Predicted mutations
evidence	position	mutation	annotation	gene	description
RA	104273	3 bp→TGC	coding (292‑294/1263 nt)	ftsA →	ATP‑binding cell division FtsK recruitmentprotein
JC	104788	+120 bp	coding (807/1263 nt)	ftsA →	ATP‑binding cell division FtsK recruitmentprotein
MC JC	259170	Δ776 bp		[crl]	[crl]
RA	319077	C→A	G169C (GGT→TGT)	rclC ←	reactive chlorine species (RCS) stressresistance inner membrane protein
RA	463577	A→G	D134G (GAT→GGT)	ppiD →	periplasmic folding chaperone, has an inactivePPIase domain
MC JC	1979765	Δ776 bp		insB1–insA	insB1, insA
JC JC	1980748	IS5 (+) +4 bp	intergenic (‑271/‑264)	insA ← / → uspC	IS1 repressor TnpA/universal stress protein
RA	2174625	Δ2 bp	intergenic (‑1/+1)	gatC ← / ← gatC	/GO_process=GO:0016052 ‑ carbohydrate catabolic process//GO_process=GO:0016052 ‑ carbohydrate catabolic process
RA	2686275	G→A	H165H (CAC→CAT)	glyA ←	serine hydroxymethyltransferase
RA	3561717	+G	intergenic (‑2/+1)	glpR ← / ← glpR	/GO_process=GO:0009061 ‑ anaerobic respiration;GO:0006350 ‑ transcription//GO_process=GO:0009061 ‑ anaerobic respiration;GO:0006350 ‑ transcription
RA	4297643	+GC	intergenic (+587/+55)	gltP → / ← yjcO	glutamate/aspartate:proton symporter/Sel1 family TPR‑like repeat protein
Unassigned missing coverage evidence
			seq id	start	end	size	←reads	reads→	gene	description
*	*	÷	Exported	83934	84302	369	37 [35]	[34] 39	leuL/leuO	leu operon leader peptide/global transcription factor
*	*	÷	Exported	1466341	1466608	268	38 [36]	[35] 40	ynbG	ynbG
*	*	÷	Exported	2193497	2193799	303	37 [35]	[36] 37	[yehE]	[yehE]
*	*	÷	Exported	2996361	2996726	366	38 [36]	[35] 41	[ygeN]	[ygeN]
*	*	÷	Exported	3137705	3137910	206	38 [36]	[36] 37	pitB/gss	phosphate transporter/glutathionylspermidine amidase andglutathionylspermidine synthetase
*	*	÷	Exported	3425096–3425495	3425747–3425500	6–652	37 [35]	[36] 37	[rrlD]	[rrlD]
*	*	÷	Exported	3770827	3771324	498	37 [35]	[36] 37	[yibV]–[yibU]	[yibV],yibV,yibU,[yibU]
*	*	÷	Exported	3798186	3799030	845	37 [36]	[30] 38	[waaC]–[waaL]	[waaC],[waaL]
*	*	÷	Exported	3805416	3806498	1083	38 [36]	[36] 38	waaS–[waaP]	waaS,[waaP]
Unassigned new junction evidence
		seq id	position	reads (cov)	reads (cov)	score	skew	freq	annotation	gene	product
*	?	Exported	1209052 =	117 (0.880)	53 (0.430)	44/488	1.6	0.384	coding (290/630 nt)	stfP	e14 prophage; uncharacterized protein
	?	Exported	1210881 =	60 (0.480)					pseudogene (1/501 nt)	stfE	pseudogene, e14 prophage; side tail fiber protein fragment family;Phage or Prophage Related
*	?	Exported	= 1209067	117 (0.880)	58 (0.470)	42/488	1.7	0.406	coding (305/630 nt)	stfP	e14 prophage; uncharacterized protein
	?	Exported	= 1210864	60 (0.480)					pseudogene (18/501 nt)	stfE	pseudogene, e14 prophage; side tail fiber protein fragment family;Phage or Prophage Related
Δ to SFB123: − 845 bp; Δ to MG1655: 1262 bp; secM start: 108,967; genome size: 4,642,914
sTN005		aligned to the SFB148 genome: MG1655, lpxC::neoR.
Predicted mutations
evidence	position	mutation	annotation	gene	description
RA	104273	3 bp→TGC	coding (292‑294/1263 nt)	ftsA →	ATP‑binding cell division FtsK recruitmentprotein
RA	104334	2 bp→GC	coding (353‑354/1263 nt)	ftsA →	ATP‑binding cell division FtsK recruitmentprotein
JC	104788	+120 bp	coding (807/1263 nt)	ftsA →	ATP‑binding cell division FtsK recruitmentprotein
MC JC	259170	Δ776 bp		[crl]	[crl]
RA	319077	C→A	G169C (GGT→TGT)	rclC ←	reactive chlorine species (RCS) stressresistance inner membrane protein
RA	463577	A→G	D134G (GAT→GGT)	ppiD →	periplasmic folding chaperone, has an inactivePPIase domain
MC JC	1979765	Δ776 bp		insB1–insA	insB1, insA
JC JC	1980748	IS5 (+) +4 bp	intergenic (‑271/‑264)	insA ← / → uspC	IS1 repressor TnpA/universal stress protein
RA	2174625	Δ2 bp	intergenic (‑1/+1)	gatC ← / ← gatC	/GO_process=GO:0016052 ‑ carbohydrate catabolic process//GO_process=GO:0016052 ‑ carbohydrate catabolic process
RA	2686275	G→A	H165H (CAC→CAT)	glyA ←	serine hydroxymethyltransferase
RA	3561717	+G	intergenic (‑2/+1)	glpR ← / ← glpR	/GO_process=GO:0009061 ‑ anaerobic respiration;GO:0006350 ‑ transcription//GO_process=GO:0009061 ‑ anaerobic respiration;GO:0006350 ‑ transcription
RA	4297643	+GC	intergenic (+587/+55)	gltP → / ← yjcO	glutamate/aspartate:proton symporter/Sel1 family TPR‑like repeat protein
Unassigned missing coverage evidence
			seq id	start	end	size	←reads	reads→	gene	description
*	*	÷	Exported	584412	585892	1481	41 [39]	[37] 42	appY	appY
*	*	÷	Exported	955782	956106	325	42 [38]	[40] 53	focA/ycaO	formate channel/ribosomal protein S12 methylthiotransferaseaccessory factor
*	*	÷	Exported	2035041	2035287	247	42 [40]	[38] 41	rseX/yedS	sRNA antisense regulator of ompA and ompCtranslation, Hfq‑dependent/pseudogene, outer membrane protein homology;putative outer membrane protein
*	*	÷	Exported	2057854	2058127	274	43 [38]	[40] 42	[yeeN]	[yeeN]
*	*	÷	Exported	2193475	2193756	282	44 [40]	[39] 41	[yehD]	[yehD]
*	*	÷	Exported	2470383	2471111	729	42 [40]	[39] 43	[gtrB]–[gtrS]	[gtrB],[gtrS]
*	*	÷	Exported	2471353	2471758	406	41 [40]	[32] 42	[gtrS]	[gtrS]
*	*	÷	Exported	2630825	2631186	362	41 [40]	[39] 42	[yfgH]	[yfgH]
*	*	÷	Exported	3269988	3270914	927	41 [40]	[30] 56	[yhaC]	[yhaC]
*	*	÷	Exported	3456634	3457013	380	42 [39]	[37] 43	[gspA]–[gspC]	[gspA],[gspC]
*	*	÷	Exported	4045240	4045533	294	41 [39]	[39] 41	[dsbA]–[yihF]	[dsbA],[yihF]
*	*	÷	Exported	4088106	4088307	202	43 [39]	[39] 41	[fdhD]–[yiiG]	[fdhD],[yiiG]
*	*	÷	Exported	4557586	4558026	441	44 [40]	[40] 41	yjiC/iraD	uncharacterized protein/RpoS stabilzer after DNA damage, anti‑RssBfactor
Unassigned new junction evidence
		seq id	position	reads (cov)	reads (cov)	score	skew	freq	annotation	gene	product
*	?	Exported	1209052 =	107 (0.780)	33 (0.260)	31/476	2.8	0.296	coding (290/630 nt)	stfP	e14 prophage; uncharacterized protein
	?	Exported	1210881 =	57 (0.440)					pseudogene (1/501 nt)	stfE	pseudogene, e14 prophage; side tail fiber protein fragment family;Phage or Prophage Related
*	?	Exported	= 1209067	107 (0.780)	45 (0.350)	36/476	2.3	0.364	coding (305/630 nt)	stfP	e14 prophage; uncharacterized protein
	?	Exported	= 1210864	57 (0.440)					pseudogene (18/501 nt)	stfE	pseudogene, e14 prophage; side tail fiber protein fragment family;Phage or Prophage Related
Δ to SFB123: − 845 bp; Δ to MG1655: 1262 bp; secM start: 108,967; genome size: 4,642,914
sTN008		aligned to the SFB148 genome: MG1655, lpxC::neoR.
Predicted mutations
evidence	position	mutation	annotation	gene	description
RA	104334	2 bp→GC	coding (353‑354/1263 nt)	ftsA →	ATP‑binding cell division FtsK recruitmentprotein
JC	104788	+120 bp	coding (807/1263 nt)	ftsA →	ATP‑binding cell division FtsK recruitmentprotein
MC JC	259170	Δ776 bp		[crl]	[crl]
RA	319077	C→A	G169C (GGT→TGT)	rclC ←	reactive chlorine species (RCS) stressresistance inner membrane protein
RA	463577	A→G	D134G (GAT→GGT)	ppiD →	periplasmic folding chaperone, has an inactivePPIase domain
JC JC	1980748	IS5 (+) +4 bp	intergenic (‑271/‑264)	insA ← / → uspC	IS1 repressor TnpA/universal stress protein
RA	2174625	Δ2 bp	intergenic (‑1/+1)	gatC ← / ← gatC	/GO_process=GO:0016052 ‑ carbohydrate catabolic process//GO_process=GO:0016052 ‑ carbohydrate catabolic process
RA	2686275	G→A	H165H (CAC→CAT)	glyA ←	serine hydroxymethyltransferase
RA	3561717	+G	intergenic (‑2/+1)	glpR ← / ← glpR	/GO_process=GO:0009061 ‑ anaerobic respiration;GO:0006350 ‑ transcription//GO_process=GO:0009061 ‑ anaerobic respiration;GO:0006350 ‑ transcription
RA	4297643	+GC	intergenic (+587/+55)	gltP → / ← yjcO	glutamate/aspartate:proton symporter/Sel1 family TPR‑like repeat protein
Unassigned missing coverage evidence
			seq id	start	end	size	←reads	reads→	gene	description
*	*	÷	Exported	772004	772427	424	42 [39]	[41] 42	mngB/cydA	alpha‑mannosidase/cytochrome d terminal oxidase, subunit I
*	*	÷	Exported	1104549	1104891	343	42 [38]	[41] 42	csgD/csgB	csgBAC operon transcriptional regulator/curlin nucleator protein, minor subunit in curlicomplex
*	*	÷	Exported	1300585	1302086	1502	42 [40]	[41] 42	ychE/oppA	UPF0056 family inner membrane protein/oligopeptide ABC transporter periplasmic bindingprotein
*	*	÷	Exported	1466327	1466608	282	44 [37]	[36] 43	ynbG	ynbG
*	*	÷	Exported	1979696	1980655	960	42 [40]	[40] 42	insB1–insA	insB1,insA
*	*	÷	Exported	2470317	2471108	792	42 [35]	[40] 42	[gtrB]–[gtrS]	[gtrB],[gtrS]
*	*	÷	Exported	2471303	2471746	444	47 [41]	[40] 42	[gtrS]	[gtrS]
*	*	÷	Exported	2885464	2885733	270	46 [41]	[41] 42	casA/ygcB	CRISP RNA (crRNA) containing Cascade antiviralcomplex protein/Cascade complex anti‑viral R‑loophelicase‑annealase Cas3
*	*	÷	Exported	2904775	2905233	459	45 [41]	[41] 43	ygcE/queE	putative kinase/7‑carboxy‑7‑deazaguanine synthase; queosinebiosynthesis
*	*	÷	Exported	2996269	2997230	962	44 [40]	[40] 42	[ygeK]–[ygeO]	[ygeK],[ygeN],[ygeO]
*	*	÷	Exported	3270003	3270768	766	42 [41]	[41] 42	yhaC	pentapetide repeats‑related protein
*	*	÷	Exported	3425144–3425496	3425722–3425500	5–579	42 [40]	[41] 42	rrlD	23S ribosomal RNA of rrnD operon
*	*	÷	Exported	3770763	3771252	490	42 [40]	[39] 43	[yibV]–[yibU]	[yibV],yibV,[yibU]
*	*	÷	Exported	3798177	3799050	874	42 [41]	[38] 42	[waaC]–[waaL]	[waaC],[waaL]
*	*	÷	Exported	4252513	4253265	753	42 [38]	[40] 42	yjbI	pseudogene, SopA‑related, pentapeptide repeats‑containing
*	*	÷	Exported	4477844	4478469	626	44 [41]	[41] 44	yjgL	SopA‑central‑domain‑like hexapeptide repeatprotein
Unassigned new junction evidence
		seq id	position	reads (cov)	reads (cov)	score	skew	freq	annotation	gene	product
*	?	Exported	1209052 =	128 (0.790)	55 (0.360)	47/482	1.7	0.359	coding (290/630 nt)	stfP	e14 prophage; uncharacterized protein
	?	Exported	1210881 =	76 (0.500)					pseudogene (1/501 nt)	stfE	pseudogene, e14 prophage; side tail fiber protein fragment family;Phage or Prophage Related
*	?	Exported	= 1209067	128 (0.790)	55 (0.360)	48/482	1.6	0.359	coding (305/630 nt)	stfP	e14 prophage; uncharacterized protein
	?	Exported	= 1210864	76 (0.500)					pseudogene (18/501 nt)	stfE	pseudogene, e14 prophage; side tail fiber protein fragment family;Phage or Prophage Related
Δ to SFB123: − 845 bp; Δ to MG1655: 1262 bp; secM start: 108,967; genome size: 4,642,914
sTN010		aligned to the SFB148 genome: MG1655, lpxC::neoR.
Predicted mutations
evidence	position	mutation	annotation	gene	description
RA	104576	3 bp→TGC	coding (595‑597/1263 nt)	ftsA →	ATP‑binding cell division FtsK recruitmentprotein
RA	104735	A→T	S252C (AGC→TGC)	ftsA →	ATP‑binding cell division FtsK recruitmentprotein
JC	104788	+120 bp	coding (807/1263 nt)	ftsA →	ATP‑binding cell division FtsK recruitmentprotein
MC JC	259170	Δ776 bp		[crl]	[crl]
RA	319077	C→A	G169C (GGT→TGT)	rclC ←	reactive chlorine species (RCS) stressresistance inner membrane protein
RA	463577	A→G	D134G (GAT→GGT)	ppiD →	periplasmic folding chaperone, has an inactivePPIase domain
JC JC	1980748	IS5 (+) +4 bp	intergenic (‑271/‑264)	insA ← / → uspC	IS1 repressor TnpA/universal stress protein
RA	2174625	Δ2 bp	intergenic (‑1/+1)	gatC ← / ← gatC	/GO_process=GO:0016052 ‑ carbohydrate catabolic process//GO_process=GO:0016052 ‑ carbohydrate catabolic process
RA	2686275	G→A	H165H (CAC→CAT)	glyA ←	serine hydroxymethyltransferase
RA	2972158	A→T	A159A (GCA→GCT)	ygdQ →	UPF0053 family inner membrane protein
RA	3561717	+G	intergenic (‑2/+1)	glpR ← / ← glpR	/GO_process=GO:0009061 ‑ anaerobic respiration;GO:0006350 ‑ transcription//GO_process=GO:0009061 ‑ anaerobic respiration;GO:0006350 ‑ transcription
RA	4297643	+GC	intergenic (+587/+55)	gltP → / ← yjcO	glutamate/aspartate:proton symporter/Sel1 family TPR‑like repeat protein
Unassigned missing coverage evidence
			seq id	start	end	size	←reads	reads→	gene	description
*	*	÷	Exported	83967	84302	336	34 [33]	[33] 38	leuL/leuO	leu operon leader peptide/global transcription factor
*	*	÷	Exported	386051	386406	356	35 [33]	[33] 34	yaiS/tauA	putative PIG‑L family deacetylase/taurine ABC transporter periplasmic bindingprotein
*	*	÷	Exported	584413	585286	874	36 [32]	[32] 34	[appY]	[appY]
*	*	÷	Exported	722122	722419	298	35 [29]	[29] 37	[kdpE]	[kdpE]
*	*	÷	Exported	1300596	1302117	1522	34 [32]	[32] 34	ychE/oppA	UPF0056 family inner membrane protein/oligopeptide ABC transporter periplasmic bindingprotein
*	*	÷	Exported	1531177	1531747	571	35 [32]	[33] 35	[rhsE]–ydcD	[rhsE],ydcD
*	*	÷	Exported	1979693	1980678	986	34 [32]	[27] 34	insB1–insA	insB1,insA
*	*	÷	Exported	1980752	1980919	168	87 [0]	[27] 35	insA/uspC	IS1 repressor TnpA/universal stress protein
*	*	÷	Exported	2345408	2345843	436	34 [32]	[33] 46	[yfaL]	[yfaL]
*	*	÷	Exported	2470338	2471144	807	34 [32]	[32] 34	[gtrB]–[gtrS]	[gtrB],[gtrS]
*	*	÷	Exported	2471348	2471823	476	37 [31]	[33] 35	[gtrS]	[gtrS]
*	*	÷	Exported	2885446	2885745	300	40 [33]	[32] 34	casA/ygcB	CRISP RNA (crRNA) containing Cascade antiviralcomplex protein/Cascade complex anti‑viral R‑loophelicase‑annealase Cas3
*	*	÷	Exported	3268365	3268801	437	36 [33]	[32] 34	[tdcR]	[tdcR]
*	*	÷	Exported	3288290	3288734	445	36 [32]	[33] 34	[yraH]	[yraH]
*	*	÷	Exported	3414762	3415027	266	36 [32]	[33] 35	acrS/acrE	acrAB operon transcriptional repressor/cytoplasmic membrane lipoprotein
*	*	÷	Exported	3425119–3425496	3425768–3425500	5–650	34 [32]	[33] 35	[rrlD]	[rrlD]
*	*	÷	Exported	3800042	3800796	755	34 [32]	[32] 40	[waaU]–[waaZ]	[waaU],[waaZ]
*	*	÷	Exported	3805418	3806471	1054	34 [31]	[31] 35	waaS–[waaP]	waaS,[waaP]
*	*	÷	Exported	4477828	4478439	612	37 [33]	[33] 35	yjgL	SopA‑central‑domain‑like hexapeptide repeatprotein
Unassigned new junction evidence
		seq id	position	reads (cov)	reads (cov)	score	skew	freq	annotation	gene	product
*	?	Exported	1209052 =	47 (0.410)	71 (0.660)	53/450	0.8	0.683	coding (290/630 nt)	stfP	e14 prophage; uncharacterized protein
	?	Exported	1210881 =	22 (0.200)					pseudogene (1/501 nt)	stfE	pseudogene, e14 prophage; side tail fiber protein fragment family;Phage or Prophage Related
*	?	Exported	= 1209067	47 (0.410)	74 (0.680)	59/450	0.6	0.692	coding (305/630 nt)	stfP	e14 prophage; uncharacterized protein
	?	Exported	= 1210864	22 (0.200)					pseudogene (18/501 nt)	stfE	pseudogene, e14 prophage; side tail fiber protein fragment family;Phage or Prophage Related
Δ toSFB123: − 845 bp; Δ to MG1655: 1262 bp; secM start: 108,967; genome size: 4,642,914
sTN011		aligned to the SFB148 genome: MG1655, lpxC::neoR.
Predicted mutations
evidence	position	mutation	annotation	gene	description
RA	104576	3 bp→TGC	coding (595‑597/1263 nt)	ftsA →	ATP‑binding cell division FtsK recruitmentprotein
JC	104788	+120 bp	coding (807/1263 nt)	ftsA →	ATP‑binding cell division FtsK recruitmentprotein
MC JC	259170	Δ776 bp		[crl]	[crl]
RA	319077	C→A	G169C (GGT→TGT)	rclC ←	reactive chlorine species (RCS) stressresistance inner membrane protein
RA	463577	A→G	D134G (GAT→GGT)	ppiD →	periplasmic folding chaperone, has an inactivePPIase domain
JC JC	1980748	IS5 (+) +4 bp	intergenic (‑271/‑264)	insA ← / → uspC	IS1 repressor TnpA/universal stress protein
RA	2174625	Δ2 bp	intergenic (‑1/+1)	gatC ← / ← gatC	/GO_process=GO:0016052 ‑ carbohydrate catabolic process//GO_process=GO:0016052 ‑ carbohydrate catabolic process
RA	2686275	G→A	H165H (CAC→CAT)	glyA ←	serine hydroxymethyltransferase
RA	3561717	+G	intergenic (‑2/+1)	glpR ← / ← glpR	/GO_process=GO:0009061 ‑ anaerobic respiration;GO:0006350 ‑ transcription//GO_process=GO:0009061 ‑ anaerobic respiration;GO:0006350 ‑ transcription
RA	4297643	+GC	intergenic (+587/+55)	gltP → / ← yjcO	glutamate/aspartate:proton symporter/Sel1 family TPR‑like repeat protein
Unassigned missing coverage evidence
			seq id	start	end	size	←reads	reads→	gene	description
*	*	÷	Exported	1979719	1980648	930	37 [33]	[36] 39	insB1–insA	insB1,insA
*	*	÷	Exported	2471351	2471710	360	37 [35]	[35] 39	gtrS	serotype‑specific glucosyl transferase, CPS‑53(KpLE1) prophage
Unassigned new junction evidence
		seq id	position	reads (cov)	reads (cov)	score	skew	freq	annotation	gene	product
*	?	Exported	1209052 =	98 (0.700)	54 (0.420)	40/438	1.8	0.384	coding (290/630 nt)	stfP	e14 prophage; uncharacterized protein
	?	Exported	1210881 =	82 (0.630)					pseudogene (1/501 nt)	stfE	pseudogene, e14 prophage; side tail fiber protein fragment family;Phage or Prophage Related
*	?	Exported	= 1209067	99 (0.710)	39 (0.300)	33/438	2.3	0.309	coding (305/630 nt)	stfP	e14 prophage; uncharacterized protein
	?	Exported	= 1210864	82 (0.630)					pseudogene (18/501 nt)	stfE	pseudogene, e14 prophage; side tail fiber protein fragment family;Phage or Prophage Related
Δ to SFB123: − 845 bp; Δ to MG1655: 1262 bp; secM start: 108,967; genome size: 4,642,914
sTN014		aligned to the SFB148 genome: MG1655, lpxC::neoR.
Predicted mutations
evidence	position	mutation	annotation	gene	description
RA	104735	A→T	S252C (AGC→TGC)	ftsA →	ATP‑binding cell division FtsK recruitmentprotein
JC	104788	+120 bp	coding (807/1263 nt)	ftsA →	ATP‑binding cell division FtsK recruitmentprotein
MC JC	259170	Δ776 bp		[crl]	[crl]
RA	319077	C→A	G169C (GGT→TGT)	rclC ←	reactive chlorine species (RCS) stressresistance inner membrane protein
RA	463577	A→G	D134G (GAT→GGT)	ppiD →	periplasmic folding chaperone, has an inactivePPIase domain
JC JC	1980748	IS5 (+) +4 bp	intergenic (‑271/‑264)	insA ← / → uspC	IS1 repressor TnpA/universal stress protein
RA	2174625	Δ2 bp	intergenic (‑1/+1)	gatC ← / ← gatC	/GO_process=GO:0016052 ‑ carbohydrate catabolic process//GO_process=GO:0016052 ‑ carbohydrate catabolic process
RA	2686275	G→A	H165H (CAC→CAT)	glyA ←	serine hydroxymethyltransferase
RA	3561717	+G	intergenic (‑2/+1)	glpR ← / ← glpR	/GO_process=GO:0009061 ‑ anaerobic respiration;GO:0006350 ‑ transcription//GO_process=GO:0009061 ‑ anaerobic respiration;GO:0006350 ‑ transcription
RA	4297643	+GC	intergenic (+587/+55)	gltP → / ← yjcO	glutamate/aspartate:proton symporter/Sel1 family TPR‑like repeat protein
Unassigned missing coverage evidence
			seq id	start	end	size	←reads	reads→	gene	description
*	*	÷	Exported	1300547	1302135	1589	62 [60]	[59] 65	ychE/oppA	UPF0056 family inner membrane protein/oligopeptide ABC transporter periplasmic bindingprotein
*	*	÷	Exported	1466325	1466636	312	62 [58]	[61] 62	ynbG	ynbG
*	*	÷	Exported	2470246	2471096	851	62 [60]	[56] 62	[gtrB]–[gtrS]	[gtrB],[gtrS]
*	*	÷	Exported	2996262	2996821	560	63 [59]	[58] 62	[ygeK]–[ygeN]	[ygeK],[ygeN]
*	*	÷	Exported	3425041–3425495	3425772–3425500	6–732	62 [60]	[61] 62	[rrfD]–[rrlD]	[rrfD],[rrlD]
*	*	÷	Exported	3770781	3771224	444	63 [59]	[60] 62	[yibV]–[yibU]	[yibV],yibV,[yibU]
Unassigned new junction evidence
		seq id	position	reads (cov)	reads (cov)	score	skew	freq	annotation	gene	product
*	?	Exported	= 1209067	169 (0.910)	87 (0.510)	66/406	1.1	0.4	coding (305/630 nt)	stfP	e14 prophage; uncharacterized protein
	?	Exported	= 1210864	105 (0.610)					pseudogene (18/501 nt)	stfE	pseudogene, e14 prophage; side tail fiber protein fragment family;Phage or Prophage Related
*	?	Exported	= 1979764	0 (0.000)	51 (0.290)	42/422	2.8	1	intergenic (‑305/+16)	flhD/insB1	flagellar class II regulon transcriptionalactivator, with FlhC/IS1 transposase B
	?	Exported	1980541 =	0 (0.000)					intergenic (‑64/‑474)	insA/uspC	IS1 repressor TnpA/universal stress protein
Δ to SFB123: − 845 bp; Δ to MG1655: 1262 bp; secM start: 108,967; genome size: 4,642,914
